# Supplementary material for: The HARE chip for efficient time-resolved serial synchrotron crystallography
Source: J Synchrotron Radiat. 2020 Feb 27;27(Pt 2):360–70. doi: 10.1107/S1600577520000685 (PMC7064102; doi:10.1107/S1600577520000685)
Supplement: Supplementary file 2 [file s-27-00360-sup2.zip]

Archive with 128 entries (105 files):
- 01_SupMat1_chip/
- 01_SupMat1_chip/HLL 6x6x24x24.pdf
- __MACOSX/
- __MACOSX/01_SupMat1_chip/
- __MACOSX/01_SupMat1_chip/._HLL 6x6x24x24.pdf
- 01_SupMat1_chip/mpsd_3_1_all.gds
- __MACOSX/01_SupMat1_chip/._mpsd_3_1_all.gds
- __MACOSX/._01_SupMat1_chip
- 02_SupMat2_holder/
- 02_SupMat2_holder/001 Holder Magis.pdf
- __MACOSX/02_SupMat2_holder/
- __MACOSX/02_SupMat2_holder/._001 Holder Magis.pdf
- 02_SupMat2_holder/Holder lid.pdf
- __MACOSX/02_SupMat2_holder/._Holder lid.pdf
- 02_SupMat2_holder/Holder lid.stp
- __MACOSX/02_SupMat2_holder/._Holder lid.stp
- 02_SupMat2_holder/Holder main.pdf
- __MACOSX/02_SupMat2_holder/._Holder main.pdf
- 02_SupMat2_holder/Holder main.stp
- __MACOSX/02_SupMat2_holder/._Holder main.stp
- 02_SupMat2_holder/Ring.pdf
- __MACOSX/02_SupMat2_holder/._Ring.pdf
- 02_SupMat2_holder/Ring.stp
- __MACOSX/02_SupMat2_holder/._Ring.stp
- __MACOSX/._02_SupMat2_holder
- 03_SupMat3_cover/
- 03_SupMat3_cover/Halteblech.pdf
- __MACOSX/03_SupMat3_cover/
- __MACOSX/03_SupMat3_cover/._Halteblech.pdf
- 03_SupMat3_cover/Halteblech.stp
- __MACOSX/03_SupMat3_cover/._Halteblech.stp
- __MACOSX/._03_SupMat3_cover
- 04_SupMat4_drying station/
- 04_SupMat4_drying station/Boden Trockner.stl
- __MACOSX/04_SupMat4_drying station/
- __MACOSX/04_SupMat4_drying station/._Boden Trockner.stl
- 04_SupMat4_drying station/Deckel Trockner.stl
- __MACOSX/04_SupMat4_drying station/._Deckel Trockner.stl
- __MACOSX/._04_SupMat4_drying station
- 05_SupMat5_glow discharge holder/
- 05_SupMat5_glow discharge holder/Boden.stl
- __MACOSX/05_SupMat5_glow discharge holder/
- __MACOSX/05_SupMat5_glow discharge holder/._Boden.stl
- 05_SupMat5_glow discharge holder/Deckel GlowDischarge.stl
- __MACOSX/05_SupMat5_glow discharge holder/._Deckel GlowDischarge.stl
- __MACOSX/._05_SupMat5_glow discharge holder
- 06_SupMAt6_chip storage box/
- 06_SupMAt6_chip storage box/Deckel.stl
- __MACOSX/06_SupMAt6_chip storage box/
- __MACOSX/06_SupMAt6_chip storage box/._Deckel.stl
- 06_SupMAt6_chip storage box/Transportbox.stl
- __MACOSX/06_SupMAt6_chip storage box/._Transportbox.stl
- __MACOSX/._06_SupMAt6_chip storage box
- 07_SupMAt7_loading device/
- 07_SupMAt7_loading device/.DS_Store
- __MACOSX/07_SupMAt7_loading device/
- __MACOSX/07_SupMAt7_loading device/._.DS_Store
- 07_SupMAt7_loading device/Loading Device.pdf
- __MACOSX/07_SupMAt7_loading device/._Loading Device.pdf
- 07_SupMAt7_loading device/Loading Device.stp
- __MACOSX/07_SupMAt7_loading device/._Loading Device.stp
- 07_SupMAt7_loading device/side clamp.dxf
- __MACOSX/07_SupMAt7_loading device/._side clamp.dxf
- 07_SupMAt7_loading device/side clamp.pdf
- __MACOSX/07_SupMAt7_loading device/._side clamp.pdf
- 07_SupMAt7_loading device/upper clamp.dxf
- __MACOSX/07_SupMAt7_loading device/._upper clamp.dxf
- 07_SupMAt7_loading device/upper clamp.pdf
- __MACOSX/07_SupMAt7_loading device/._upper clamp.pdf
- __MACOSX/._07_SupMAt7_loading device
- 08_SupMat8_9-channel pipette/
- 08_SupMat8_9-channel pipette/Abwerfer I.stl
- __MACOSX/08_SupMat8_9-channel pipette/
- __MACOSX/08_SupMat8_9-channel pipette/._Abwerfer I.stl
- 08_SupMat8_9-channel pipette/Abwerfer II.stl
- __MACOSX/08_SupMat8_9-channel pipette/._Abwerfer II.stl
- 08_SupMat8_9-channel pipette/Pipette Adapter 9fach.stl
- __MACOSX/08_SupMat8_9-channel pipette/._Pipette Adapter 9fach.stl
- __MACOSX/._08_SupMat8_9-channel pipette
- 09_SupMat9_VacuumControlUnit/
- 09_SupMat9_VacuumControlUnit/.DS_Store
- __MACOSX/09_SupMat9_VacuumControlUnit/
- __MACOSX/09_SupMat9_VacuumControlUnit/._.DS_Store
- 09_SupMat9_VacuumControlUnit/01 SD wiring.JPG
- __MACOSX/09_SupMat9_VacuumControlUnit/._01 SD wiring.JPG
- 09_SupMat9_VacuumControlUnit/02 PCB.JPG
- __MACOSX/09_SupMat9_VacuumControlUnit/._02 PCB.JPG
- 09_SupMat9_VacuumControlUnit/BOM.xlsx
- __MACOSX/09_SupMat9_VacuumControlUnit/._BOM.xlsx
- 09_SupMat9_VacuumControlUnit/electronics/
- 09_SupMat9_VacuumControlUnit/electronics/PCB suction device board.pdf
- __MACOSX/09_SupMat9_VacuumControlUnit/electronics/
- __MACOSX/09_SupMat9_VacuumControlUnit/electronics/._PCB suction device board.pdf
- 09_SupMat9_VacuumControlUnit/electronics/PCB suction device schematic.pdf
- __MACOSX/09_SupMat9_VacuumControlUnit/electronics/._PCB suction device schematic.pdf
- 09_SupMat9_VacuumControlUnit/electronics/SD box wiring.pdf
- __MACOSX/09_SupMat9_VacuumControlUnit/electronics/._SD box wiring.pdf
- 09_SupMat9_VacuumControlUnit/electronics/SD box wiring.sch
- __MACOSX/09_SupMat9_VacuumControlUnit/electronics/._SD box wiring.sch
- 09_SupMat9_VacuumControlUnit/electronics/SD controller.brd
- __MACOSX/09_SupMat9_VacuumControlUnit/electronics/._SD controller.brd
- 09_SupMat9_VacuumControlUnit/electronics/SD controller.sch
- __MACOSX/09_SupMat9_VacuumControlUnit/electronics/._SD controller.sch
- 09_SupMat9_VacuumControlUnit/electronics/gerber files.zip
- __MACOSX/09_SupMat9_VacuumControlUnit/electronics/._gerber files.zip
- __MACOSX/09_SupMat9_VacuumControlUnit/._electronics
- __MACOSX/._09_SupMat9_VacuumControlUnit
- 10_SupMat10_humidityHood/
- 10_SupMat10_humidityHood/001_Glovebox-SE000864567.pdf
- __MACOSX/10_SupMat10_humidityHood/
- __MACOSX/10_SupMat10_humidityHood/._001_Glovebox-SE000864567.pdf
- 10_SupMat10_humidityHood/15-0072-0-001_Backplatte-SE000869530.pdf
- __MACOSX/10_SupMat10_humidityHood/._15-0072-0-001_Backplatte-SE000869530.pdf
- 10_SupMat10_humidityHood/15-0072-0-001_Bodenplatte-SE000869528.pdf
- __MACOSX/10_SupMat10_humidityHood/._15-0072-0-001_Bodenplatte-SE000869528.pdf
- 10_SupMat10_humidityHood/15-0072-0-001_PlatteOben-SE000850350.pdf
- __MACOSX/10_SupMat10_humidityHood/._15-0072-0-001_PlatteOben-SE000850350.pdf
- 10_SupMat10_humidityHood/15-0072-0-001_Seitenplatte_1-SE000869532.pdf
- __MACOSX/10_SupMat10_humidityHood/._15-0072-0-001_Seitenplatte_1-SE000869532.pdf
- 10_SupMat10_humidityHood/15-0072-0-00x_Winkel_20x20__1_lang-SE000869513.pdf
- __MACOSX/10_SupMat10_humidityHood/._15-0072-0-00x_Winkel_20x20__1_lang-SE000869513.pdf
- 10_SupMat10_humidityHood/15-0072-0-00x_Winkel_20x20__2-SE000869514.pdf
- __MACOSX/10_SupMat10_humidityHood/._15-0072-0-00x_Winkel_20x20__2-SE000869514.pdf
- 10_SupMat10_humidityHood/15-0072-0-00x_Winkel_20x20__3-SE000869516.pdf
- __MACOSX/10_SupMat10_humidityHood/._15-0072-0-00x_Winkel_20x20__3-SE000869516.pdf
- 10_SupMat10_humidityHood/15-0072-0-00x_Winkel_20x20__4-SE000869517.pdf
- __MACOSX/10_SupMat10_humidityHood/._15-0072-0-00x_Winkel_20x20__4-SE000869517.pdf
- __MACOSX/._10_SupMat10_humidityHood
