# Supplementary material for: The HARE chip for efficient time-resolved serial synchrotron crystallography
Source: J Synchrotron Radiat. 2020 Feb 27;27(Pt 2):360–70. doi: 10.1107/S1600577520000685 (PMC7064102; doi:10.1107/S1600577520000685)
Supplement: Supplementary file 2 [file s-27-00360-sup2.zip › 02_SupMat2_holder/Holder lid.stp]

ISO-10303-21;
HEADER;
/* Generated by software containing ST-Developer
 * from STEP Tools, Inc. (www.steptools.com) 
 */
/* OPTION: strings as raw bytes, not using required /X/ escapes */

FILE_DESCRIPTION(
/* description */ ('Unknown'),
/* implementation_level */ '2;1');

FILE_NAME(
/* name */ 'Holder lid',
/* time_stamp */ '2016-09-29T10:22:40+02:00',
/* author */ ('Unknown'),
/* organization */ ('Unknown'),
/* preprocessor_version */ 'ST-DEVELOPER v16.7',
/* originating_system */ 'DEX',
/* authorisation */ $);

FILE_SCHEMA (('AUTOMOTIVE_DESIGN {1 0 10303 214 3 1 1}'));
ENDSEC;

DATA;
#10=PROPERTY_DEFINITION_REPRESENTATION(#14,#12);
#11=PROPERTY_DEFINITION_REPRESENTATION(#15,#13);
#12=REPRESENTATION('',(#16),#2839);
#13=REPRESENTATION('',(#17),#2839);
#14=PROPERTY_DEFINITION('pmi validation property','',#2844);
#15=PROPERTY_DEFINITION('pmi validation property','',#2844);
#16=VALUE_REPRESENTATION_ITEM('number of annotations',COUNT_MEASURE(0.));
#17=VALUE_REPRESENTATION_ITEM('number of views',COUNT_MEASURE(0.));
#18=SHAPE_REPRESENTATION_RELATIONSHIP('','',#1910,#19);
#19=ADVANCED_BREP_SHAPE_REPRESENTATION('',(#1908),#2839);
#20=VERTEX_LOOP('',#933);
#21=VERTEX_LOOP('',#935);
#22=TOROIDAL_SURFACE('',#2026,24.2,0.3);
#23=CONICAL_SURFACE('',#2015,7.,0.785398163397448);
#24=CONICAL_SURFACE('',#2016,7.,0.785398163397448);
#25=CONICAL_SURFACE('',#2019,7.,0.785398163397448);
#26=CONICAL_SURFACE('',#2020,7.,0.785398163397448);
#27=CONICAL_SURFACE('',#2051,1.,1.02974425867665);
#28=CONICAL_SURFACE('',#2054,1.,1.02974425867665);
#29=CYLINDRICAL_SURFACE('',#1942,24.5);
#30=CYLINDRICAL_SURFACE('',#1991,22.5);
#31=CYLINDRICAL_SURFACE('',#1993,23.6);
#32=CYLINDRICAL_SURFACE('',#1996,4.);
#33=CYLINDRICAL_SURFACE('',#1998,4.);
#34=CYLINDRICAL_SURFACE('',#2000,4.);
#35=CYLINDRICAL_SURFACE('',#2002,4.);
#36=CYLINDRICAL_SURFACE('',#2008,26.8);
#37=CYLINDRICAL_SURFACE('',#2013,26.8);
#38=CYLINDRICAL_SURFACE('',#2022,3.);
#39=CYLINDRICAL_SURFACE('',#2023,3.);
#40=CYLINDRICAL_SURFACE('',#2024,3.);
#41=CYLINDRICAL_SURFACE('',#2025,3.);
#42=CYLINDRICAL_SURFACE('',#2027,1.8);
#43=CYLINDRICAL_SURFACE('',#2031,3.25);
#44=CYLINDRICAL_SURFACE('',#2032,1.8);
#45=CYLINDRICAL_SURFACE('',#2036,3.25);
#46=CYLINDRICAL_SURFACE('',#2037,1.2295);
#47=CYLINDRICAL_SURFACE('',#2038,1.2295);
#48=CYLINDRICAL_SURFACE('',#2039,1.25);
#49=CYLINDRICAL_SURFACE('',#2043,1.55);
#50=CYLINDRICAL_SURFACE('',#2044,1.25);
#51=CYLINDRICAL_SURFACE('',#2048,1.55);
#52=CYLINDRICAL_SURFACE('',#2049,1.);
#53=CYLINDRICAL_SURFACE('',#2052,1.);
#54=LINE('',#2460,#166);
#55=LINE('',#2462,#167);
#56=LINE('',#2464,#168);
#57=LINE('',#2471,#169);
#58=LINE('',#2473,#170);
#59=LINE('',#2475,#171);
#60=LINE('',#2480,#172);
#61=LINE('',#2482,#173);
#62=LINE('',#2484,#174);
#63=LINE('',#2486,#175);
#64=LINE('',#2489,#176);
#65=LINE('',#2493,#177);
#66=LINE('',#2500,#178);
#67=LINE('',#2502,#179);
#68=LINE('',#2504,#180);
#69=LINE('',#2508,#181);
#70=LINE('',#2510,#182);
#71=LINE('',#2512,#183);
#72=LINE('',#2516,#184);
#73=LINE('',#2518,#185);
#74=LINE('',#2520,#186);
#75=LINE('',#2524,#187);
#76=LINE('',#2526,#188);
#77=LINE('',#2528,#189);
#78=LINE('',#2529,#190);
#79=LINE('',#2534,#191);
#80=LINE('',#2538,#192);
#81=LINE('',#2542,#193);
#82=LINE('',#2546,#194);
#83=LINE('',#2549,#195);
#84=LINE('',#2551,#196);
#85=LINE('',#2553,#197);
#86=LINE('',#2555,#198);
#87=LINE('',#2563,#199);
#88=LINE('',#2564,#200);
#89=LINE('',#2566,#201);
#90=LINE('',#2567,#202);
#91=LINE('',#2576,#203);
#92=LINE('',#2578,#204);
#93=LINE('',#2580,#205);
#94=LINE('',#2582,#206);
#95=LINE('',#2584,#207);
#96=LINE('',#2586,#208);
#97=LINE('',#2587,#209);
#98=LINE('',#2592,#210);
#99=LINE('',#2596,#211);
#100=LINE('',#2600,#212);
#101=LINE('',#2604,#213);
#102=LINE('',#2608,#214);
#103=LINE('',#2609,#215);
#104=LINE('',#2614,#216);
#105=LINE('',#2618,#217);
#106=LINE('',#2622,#218);
#107=LINE('',#2626,#219);
#108=LINE('',#2631,#220);
#109=LINE('',#2633,#221);
#110=LINE('',#2635,#222);
#111=LINE('',#2637,#223);
#112=LINE('',#2639,#224);
#113=LINE('',#2644,#225);
#114=LINE('',#2646,#226);
#115=LINE('',#2648,#227);
#116=LINE('',#2650,#228);
#117=LINE('',#2652,#229);
#118=LINE('',#2670,#230);
#119=LINE('',#2671,#231);
#120=LINE('',#2673,#232);
#121=LINE('',#2675,#233);
#122=LINE('',#2677,#234);
#123=LINE('',#2678,#235);
#124=LINE('',#2680,#236);
#125=LINE('',#2682,#237);
#126=LINE('',#2684,#238);
#127=LINE('',#2687,#239);
#128=LINE('',#2688,#240);
#129=LINE('',#2689,#241);
#130=LINE('',#2691,#242);
#131=LINE('',#2693,#243);
#132=LINE('',#2695,#244);
#133=LINE('',#2697,#245);
#134=LINE('',#2699,#246);
#135=LINE('',#2702,#247);
#136=LINE('',#2704,#248);
#137=LINE('',#2706,#249);
#138=LINE('',#2708,#250);
#139=LINE('',#2710,#251);
#140=LINE('',#2712,#252);
#141=LINE('',#2714,#253);
#142=LINE('',#2716,#254);
#143=LINE('',#2718,#255);
#144=LINE('',#2720,#256);
#145=LINE('',#2722,#257);
#146=LINE('',#2724,#258);
#147=LINE('',#2726,#259);
#148=LINE('',#2728,#260);
#149=LINE('',#2730,#261);
#150=LINE('',#2737,#262);
#151=LINE('',#2739,#263);
#152=LINE('',#2741,#264);
#153=LINE('',#2743,#265);
#154=LINE('',#2745,#266);
#155=LINE('',#2747,#267);
#156=LINE('',#2749,#268);
#157=LINE('',#2751,#269);
#158=LINE('',#2778,#270);
#159=LINE('',#2779,#271);
#160=LINE('',#2781,#272);
#161=LINE('',#2783,#273);
#162=LINE('',#2785,#274);
#163=LINE('',#2787,#275);
#164=LINE('',#2789,#276);
#165=LINE('',#2791,#277);
#166=VECTOR('',#2061,1000.);
#167=VECTOR('',#2062,1000.);
#168=VECTOR('',#2063,1000.);
#169=VECTOR('',#2070,1000.);
#170=VECTOR('',#2071,1000.);
#171=VECTOR('',#2072,1000.);
#172=VECTOR('',#2077,1000.);
#173=VECTOR('',#2078,1000.);
#174=VECTOR('',#2079,1000.);
#175=VECTOR('',#2082,1000.);
#176=VECTOR('',#2083,1000.);
#177=VECTOR('',#2086,1000.);
#178=VECTOR('',#2093,1000.);
#179=VECTOR('',#2094,1000.);
#180=VECTOR('',#2095,1000.);
#181=VECTOR('',#2098,1000.);
#182=VECTOR('',#2099,1000.);
#183=VECTOR('',#2100,1000.);
#184=VECTOR('',#2103,1000.);
#185=VECTOR('',#2104,1000.);
#186=VECTOR('',#2105,1000.);
#187=VECTOR('',#2108,1000.);
#188=VECTOR('',#2109,1000.);
#189=VECTOR('',#2110,1000.);
#190=VECTOR('',#2111,1000.);
#191=VECTOR('',#2114,1000.);
#192=VECTOR('',#2117,1000.);
#193=VECTOR('',#2120,1000.);
#194=VECTOR('',#2125,1000.);
#195=VECTOR('',#2126,1000.);
#196=VECTOR('',#2127,1000.);
#197=VECTOR('',#2128,1000.);
#198=VECTOR('',#2129,1000.);
#199=VECTOR('',#2138,1000.);
#200=VECTOR('',#2139,1000.);
#201=VECTOR('',#2142,1000.);
#202=VECTOR('',#2143,1000.);
#203=VECTOR('',#2152,1000.);
#204=VECTOR('',#2153,1000.);
#205=VECTOR('',#2154,1000.);
#206=VECTOR('',#2155,1000.);
#207=VECTOR('',#2156,1000.);
#208=VECTOR('',#2159,1000.);
#209=VECTOR('',#2160,1000.);
#210=VECTOR('',#2165,1000.);
#211=VECTOR('',#2168,1000.);
#212=VECTOR('',#2171,1000.);
#213=VECTOR('',#2174,1000.);
#214=VECTOR('',#2179,1000.);
#215=VECTOR('',#2180,1000.);
#216=VECTOR('',#2185,1000.);
#217=VECTOR('',#2188,1000.);
#218=VECTOR('',#2191,1000.);
#219=VECTOR('',#2194,1000.);
#220=VECTOR('',#2199,1000.);
#221=VECTOR('',#2200,1000.);
#222=VECTOR('',#2201,1000.);
#223=VECTOR('',#2202,1000.);
#224=VECTOR('',#2203,1000.);
#225=VECTOR('',#2208,1000.);
#226=VECTOR('',#2209,1000.);
#227=VECTOR('',#2210,1000.);
#228=VECTOR('',#2211,1000.);
#229=VECTOR('',#2212,1000.);
#230=VECTOR('',#2231,1000.);
#231=VECTOR('',#2232,1000.);
#232=VECTOR('',#2233,1000.);
#233=VECTOR('',#2234,1000.);
#234=VECTOR('',#2237,1000.);
#235=VECTOR('',#2238,1000.);
#236=VECTOR('',#2239,1000.);
#237=VECTOR('',#2240,1000.);
#238=VECTOR('',#2243,1000.);
#239=VECTOR('',#2244,1000.);
#240=VECTOR('',#2245,1000.);
#241=VECTOR('',#2246,1000.);
#242=VECTOR('',#2249,1000.);
#243=VECTOR('',#2252,1000.);
#244=VECTOR('',#2255,1000.);
#245=VECTOR('',#2258,1000.);
#246=VECTOR('',#2261,1000.);
#247=VECTOR('',#2266,1000.);
#248=VECTOR('',#2267,1000.);
#249=VECTOR('',#2268,1000.);
#250=VECTOR('',#2271,1000.);
#251=VECTOR('',#2272,1000.);
#252=VECTOR('',#2273,1000.);
#253=VECTOR('',#2276,1000.);
#254=VECTOR('',#2277,1000.);
#255=VECTOR('',#2278,1000.);
#256=VECTOR('',#2281,1000.);
#257=VECTOR('',#2282,1000.);
#258=VECTOR('',#2283,1000.);
#259=VECTOR('',#2286,1000.);
#260=VECTOR('',#2287,1000.);
#261=VECTOR('',#2288,1000.);
#262=VECTOR('',#2297,1000.);
#263=VECTOR('',#2300,1000.);
#264=VECTOR('',#2303,1000.);
#265=VECTOR('',#2306,1000.);
#266=VECTOR('',#2309,1000.);
#267=VECTOR('',#2312,1000.);
#268=VECTOR('',#2315,1000.);
#269=VECTOR('',#2318,1000.);
#270=VECTOR('',#2367,1000.);
#271=VECTOR('',#2368,1000.);
#272=VECTOR('',#2371,1000.);
#273=VECTOR('',#2374,1000.);
#274=VECTOR('',#2377,1000.);
#275=VECTOR('',#2380,1000.);
#276=VECTOR('',#2383,1000.);
#277=VECTOR('',#2386,1000.);
#278=ORIENTED_EDGE('',*,*,#632,.F.);
#279=ORIENTED_EDGE('',*,*,#633,.F.);
#280=ORIENTED_EDGE('',*,*,#634,.T.);
#281=ORIENTED_EDGE('',*,*,#635,.F.);
#282=ORIENTED_EDGE('',*,*,#636,.F.);
#283=ORIENTED_EDGE('',*,*,#637,.F.);
#284=ORIENTED_EDGE('',*,*,#638,.F.);
#285=ORIENTED_EDGE('',*,*,#639,.T.);
#286=ORIENTED_EDGE('',*,*,#640,.F.);
#287=ORIENTED_EDGE('',*,*,#641,.F.);
#288=ORIENTED_EDGE('',*,*,#642,.F.);
#289=ORIENTED_EDGE('',*,*,#643,.T.);
#290=ORIENTED_EDGE('',*,*,#644,.F.);
#291=ORIENTED_EDGE('',*,*,#645,.T.);
#292=ORIENTED_EDGE('',*,*,#646,.F.);
#293=ORIENTED_EDGE('',*,*,#647,.F.);
#294=ORIENTED_EDGE('',*,*,#648,.F.);
#295=ORIENTED_EDGE('',*,*,#649,.F.);
#296=ORIENTED_EDGE('',*,*,#650,.T.);
#297=ORIENTED_EDGE('',*,*,#651,.T.);
#298=ORIENTED_EDGE('',*,*,#652,.F.);
#299=ORIENTED_EDGE('',*,*,#653,.T.);
#300=ORIENTED_EDGE('',*,*,#654,.T.);
#301=ORIENTED_EDGE('',*,*,#655,.T.);
#302=ORIENTED_EDGE('',*,*,#656,.F.);
#303=ORIENTED_EDGE('',*,*,#657,.T.);
#304=ORIENTED_EDGE('',*,*,#658,.T.);
#305=ORIENTED_EDGE('',*,*,#659,.T.);
#306=ORIENTED_EDGE('',*,*,#660,.F.);
#307=ORIENTED_EDGE('',*,*,#661,.T.);
#308=ORIENTED_EDGE('',*,*,#662,.T.);
#309=ORIENTED_EDGE('',*,*,#663,.T.);
#310=ORIENTED_EDGE('',*,*,#664,.F.);
#311=ORIENTED_EDGE('',*,*,#665,.T.);
#312=ORIENTED_EDGE('',*,*,#666,.T.);
#313=ORIENTED_EDGE('',*,*,#667,.T.);
#314=ORIENTED_EDGE('',*,*,#668,.T.);
#315=ORIENTED_EDGE('',*,*,#669,.T.);
#316=ORIENTED_EDGE('',*,*,#670,.T.);
#317=ORIENTED_EDGE('',*,*,#671,.T.);
#318=ORIENTED_EDGE('',*,*,#672,.T.);
#319=ORIENTED_EDGE('',*,*,#673,.T.);
#320=ORIENTED_EDGE('',*,*,#674,.T.);
#321=ORIENTED_EDGE('',*,*,#675,.F.);
#322=ORIENTED_EDGE('',*,*,#676,.F.);
#323=ORIENTED_EDGE('',*,*,#677,.F.);
#324=ORIENTED_EDGE('',*,*,#678,.T.);
#325=ORIENTED_EDGE('',*,*,#679,.F.);
#326=ORIENTED_EDGE('',*,*,#680,.F.);
#327=ORIENTED_EDGE('',*,*,#681,.F.);
#328=ORIENTED_EDGE('',*,*,#634,.F.);
#329=ORIENTED_EDGE('',*,*,#682,.T.);
#330=ORIENTED_EDGE('',*,*,#664,.T.);
#331=ORIENTED_EDGE('',*,*,#683,.T.);
#332=ORIENTED_EDGE('',*,*,#652,.T.);
#333=ORIENTED_EDGE('',*,*,#684,.T.);
#334=ORIENTED_EDGE('',*,*,#639,.F.);
#335=ORIENTED_EDGE('',*,*,#685,.T.);
#336=ORIENTED_EDGE('',*,*,#686,.F.);
#337=ORIENTED_EDGE('',*,*,#687,.F.);
#338=ORIENTED_EDGE('',*,*,#688,.F.);
#339=ORIENTED_EDGE('',*,*,#689,.T.);
#340=ORIENTED_EDGE('',*,*,#690,.T.);
#341=ORIENTED_EDGE('',*,*,#691,.T.);
#342=ORIENTED_EDGE('',*,*,#692,.T.);
#343=ORIENTED_EDGE('',*,*,#693,.T.);
#344=ORIENTED_EDGE('',*,*,#643,.F.);
#345=ORIENTED_EDGE('',*,*,#694,.T.);
#346=ORIENTED_EDGE('',*,*,#660,.T.);
#347=ORIENTED_EDGE('',*,*,#695,.T.);
#348=ORIENTED_EDGE('',*,*,#696,.T.);
#349=ORIENTED_EDGE('',*,*,#697,.T.);
#350=ORIENTED_EDGE('',*,*,#698,.T.);
#351=ORIENTED_EDGE('',*,*,#699,.T.);
#352=ORIENTED_EDGE('',*,*,#700,.T.);
#353=ORIENTED_EDGE('',*,*,#701,.T.);
#354=ORIENTED_EDGE('',*,*,#702,.T.);
#355=ORIENTED_EDGE('',*,*,#703,.T.);
#356=ORIENTED_EDGE('',*,*,#704,.T.);
#357=ORIENTED_EDGE('',*,*,#656,.T.);
#358=ORIENTED_EDGE('',*,*,#705,.T.);
#359=ORIENTED_EDGE('',*,*,#645,.F.);
#360=ORIENTED_EDGE('',*,*,#706,.T.);
#361=ORIENTED_EDGE('',*,*,#707,.T.);
#362=ORIENTED_EDGE('',*,*,#708,.T.);
#363=ORIENTED_EDGE('',*,*,#709,.T.);
#364=ORIENTED_EDGE('',*,*,#710,.T.);
#365=ORIENTED_EDGE('',*,*,#711,.T.);
#366=ORIENTED_EDGE('',*,*,#712,.T.);
#367=ORIENTED_EDGE('',*,*,#713,.T.);
#368=ORIENTED_EDGE('',*,*,#714,.T.);
#369=ORIENTED_EDGE('',*,*,#715,.T.);
#370=ORIENTED_EDGE('',*,*,#696,.F.);
#371=ORIENTED_EDGE('',*,*,#716,.T.);
#372=ORIENTED_EDGE('',*,*,#717,.F.);
#373=ORIENTED_EDGE('',*,*,#718,.F.);
#374=ORIENTED_EDGE('',*,*,#719,.F.);
#375=ORIENTED_EDGE('',*,*,#720,.F.);
#376=ORIENTED_EDGE('',*,*,#721,.F.);
#377=ORIENTED_EDGE('',*,*,#722,.T.);
#378=ORIENTED_EDGE('',*,*,#700,.F.);
#379=ORIENTED_EDGE('',*,*,#723,.T.);
#380=ORIENTED_EDGE('',*,*,#724,.F.);
#381=ORIENTED_EDGE('',*,*,#725,.T.);
#382=ORIENTED_EDGE('',*,*,#726,.T.);
#383=ORIENTED_EDGE('',*,*,#727,.T.);
#384=ORIENTED_EDGE('',*,*,#728,.F.);
#385=ORIENTED_EDGE('',*,*,#729,.T.);
#386=ORIENTED_EDGE('',*,*,#730,.T.);
#387=ORIENTED_EDGE('',*,*,#731,.T.);
#388=ORIENTED_EDGE('',*,*,#732,.T.);
#389=ORIENTED_EDGE('',*,*,#733,.T.);
#390=ORIENTED_EDGE('',*,*,#734,.T.);
#391=ORIENTED_EDGE('',*,*,#735,.T.);
#392=ORIENTED_EDGE('',*,*,#736,.T.);
#393=ORIENTED_EDGE('',*,*,#737,.F.);
#394=ORIENTED_EDGE('',*,*,#674,.F.);
#395=ORIENTED_EDGE('',*,*,#738,.F.);
#396=ORIENTED_EDGE('',*,*,#739,.F.);
#397=ORIENTED_EDGE('',*,*,#740,.T.);
#398=ORIENTED_EDGE('',*,*,#728,.T.);
#399=ORIENTED_EDGE('',*,*,#741,.T.);
#400=ORIENTED_EDGE('',*,*,#724,.T.);
#401=ORIENTED_EDGE('',*,*,#742,.T.);
#402=ORIENTED_EDGE('',*,*,#743,.F.);
#403=ORIENTED_EDGE('',*,*,#744,.F.);
#404=ORIENTED_EDGE('',*,*,#678,.F.);
#405=ORIENTED_EDGE('',*,*,#745,.F.);
#406=ORIENTED_EDGE('',*,*,#746,.T.);
#407=ORIENTED_EDGE('',*,*,#721,.T.);
#408=ORIENTED_EDGE('',*,*,#747,.T.);
#409=ORIENTED_EDGE('',*,*,#689,.F.);
#410=ORIENTED_EDGE('',*,*,#748,.F.);
#411=ORIENTED_EDGE('',*,*,#690,.F.);
#412=ORIENTED_EDGE('',*,*,#747,.F.);
#413=ORIENTED_EDGE('',*,*,#720,.T.);
#414=ORIENTED_EDGE('',*,*,#749,.T.);
#415=ORIENTED_EDGE('',*,*,#691,.F.);
#416=ORIENTED_EDGE('',*,*,#749,.F.);
#417=ORIENTED_EDGE('',*,*,#719,.T.);
#418=ORIENTED_EDGE('',*,*,#750,.T.);
#419=ORIENTED_EDGE('',*,*,#692,.F.);
#420=ORIENTED_EDGE('',*,*,#750,.F.);
#421=ORIENTED_EDGE('',*,*,#718,.T.);
#422=ORIENTED_EDGE('',*,*,#751,.T.);
#423=ORIENTED_EDGE('',*,*,#675,.T.);
#424=ORIENTED_EDGE('',*,*,#737,.T.);
#425=ORIENTED_EDGE('',*,*,#727,.F.);
#426=ORIENTED_EDGE('',*,*,#752,.T.);
#427=ORIENTED_EDGE('',*,*,#676,.T.);
#428=ORIENTED_EDGE('',*,*,#752,.F.);
#429=ORIENTED_EDGE('',*,*,#726,.F.);
#430=ORIENTED_EDGE('',*,*,#753,.T.);
#431=ORIENTED_EDGE('',*,*,#725,.F.);
#432=ORIENTED_EDGE('',*,*,#741,.F.);
#433=ORIENTED_EDGE('',*,*,#677,.T.);
#434=ORIENTED_EDGE('',*,*,#753,.F.);
#435=ORIENTED_EDGE('',*,*,#717,.T.);
#436=ORIENTED_EDGE('',*,*,#754,.T.);
#437=ORIENTED_EDGE('',*,*,#755,.F.);
#438=ORIENTED_EDGE('',*,*,#756,.F.);
#439=ORIENTED_EDGE('',*,*,#693,.F.);
#440=ORIENTED_EDGE('',*,*,#751,.F.);
#441=ORIENTED_EDGE('',*,*,#757,.T.);
#442=ORIENTED_EDGE('',*,*,#758,.T.);
#443=ORIENTED_EDGE('',*,*,#759,.T.);
#444=ORIENTED_EDGE('',*,*,#672,.F.);
#445=ORIENTED_EDGE('',*,*,#760,.T.);
#446=ORIENTED_EDGE('',*,*,#761,.T.);
#447=ORIENTED_EDGE('',*,*,#762,.T.);
#448=ORIENTED_EDGE('',*,*,#670,.F.);
#449=ORIENTED_EDGE('',*,*,#763,.T.);
#450=ORIENTED_EDGE('',*,*,#764,.T.);
#451=ORIENTED_EDGE('',*,*,#765,.T.);
#452=ORIENTED_EDGE('',*,*,#668,.F.);
#453=ORIENTED_EDGE('',*,*,#766,.T.);
#454=ORIENTED_EDGE('',*,*,#767,.T.);
#455=ORIENTED_EDGE('',*,*,#768,.T.);
#456=ORIENTED_EDGE('',*,*,#666,.F.);
#457=ORIENTED_EDGE('',*,*,#769,.F.);
#458=ORIENTED_EDGE('',*,*,#770,.T.);
#459=ORIENTED_EDGE('',*,*,#771,.F.);
#460=ORIENTED_EDGE('',*,*,#657,.F.);
#461=ORIENTED_EDGE('',*,*,#706,.F.);
#462=ORIENTED_EDGE('',*,*,#648,.T.);
#463=ORIENTED_EDGE('',*,*,#772,.F.);
#464=ORIENTED_EDGE('',*,*,#644,.T.);
#465=ORIENTED_EDGE('',*,*,#695,.F.);
#466=ORIENTED_EDGE('',*,*,#659,.F.);
#467=ORIENTED_EDGE('',*,*,#705,.F.);
#468=ORIENTED_EDGE('',*,*,#655,.F.);
#469=ORIENTED_EDGE('',*,*,#773,.F.);
#470=ORIENTED_EDGE('',*,*,#646,.T.);
#471=ORIENTED_EDGE('',*,*,#774,.F.);
#472=ORIENTED_EDGE('',*,*,#653,.F.);
#473=ORIENTED_EDGE('',*,*,#685,.F.);
#474=ORIENTED_EDGE('',*,*,#638,.T.);
#475=ORIENTED_EDGE('',*,*,#775,.F.);
#476=ORIENTED_EDGE('',*,*,#661,.F.);
#477=ORIENTED_EDGE('',*,*,#694,.F.);
#478=ORIENTED_EDGE('',*,*,#642,.T.);
#479=ORIENTED_EDGE('',*,*,#776,.F.);
#480=ORIENTED_EDGE('',*,*,#635,.T.);
#481=ORIENTED_EDGE('',*,*,#683,.F.);
#482=ORIENTED_EDGE('',*,*,#663,.F.);
#483=ORIENTED_EDGE('',*,*,#777,.F.);
#484=ORIENTED_EDGE('',*,*,#665,.F.);
#485=ORIENTED_EDGE('',*,*,#682,.F.);
#486=ORIENTED_EDGE('',*,*,#633,.T.);
#487=ORIENTED_EDGE('',*,*,#778,.F.);
#488=ORIENTED_EDGE('',*,*,#640,.T.);
#489=ORIENTED_EDGE('',*,*,#684,.F.);
#490=ORIENTED_EDGE('',*,*,#651,.F.);
#491=ORIENTED_EDGE('',*,*,#778,.T.);
#492=ORIENTED_EDGE('',*,*,#650,.F.);
#493=ORIENTED_EDGE('',*,*,#777,.T.);
#494=ORIENTED_EDGE('',*,*,#632,.T.);
#495=ORIENTED_EDGE('',*,*,#776,.T.);
#496=ORIENTED_EDGE('',*,*,#662,.F.);
#497=ORIENTED_EDGE('',*,*,#775,.T.);
#498=ORIENTED_EDGE('',*,*,#641,.T.);
#499=ORIENTED_EDGE('',*,*,#772,.T.);
#500=ORIENTED_EDGE('',*,*,#658,.F.);
#501=ORIENTED_EDGE('',*,*,#771,.T.);
#502=ORIENTED_EDGE('',*,*,#647,.T.);
#503=ORIENTED_EDGE('',*,*,#773,.T.);
#504=ORIENTED_EDGE('',*,*,#654,.F.);
#505=ORIENTED_EDGE('',*,*,#774,.T.);
#506=ORIENTED_EDGE('',*,*,#637,.T.);
#507=ORIENTED_EDGE('',*,*,#779,.F.);
#508=ORIENTED_EDGE('',*,*,#769,.T.);
#509=ORIENTED_EDGE('',*,*,#780,.T.);
#510=ORIENTED_EDGE('',*,*,#779,.T.);
#511=ORIENTED_EDGE('',*,*,#780,.F.);
#512=ORIENTED_EDGE('',*,*,#759,.F.);
#513=ORIENTED_EDGE('',*,*,#781,.T.);
#514=ORIENTED_EDGE('',*,*,#766,.F.);
#515=ORIENTED_EDGE('',*,*,#673,.F.);
#516=ORIENTED_EDGE('',*,*,#762,.F.);
#517=ORIENTED_EDGE('',*,*,#782,.T.);
#518=ORIENTED_EDGE('',*,*,#757,.F.);
#519=ORIENTED_EDGE('',*,*,#671,.F.);
#520=ORIENTED_EDGE('',*,*,#765,.F.);
#521=ORIENTED_EDGE('',*,*,#783,.T.);
#522=ORIENTED_EDGE('',*,*,#760,.F.);
#523=ORIENTED_EDGE('',*,*,#669,.F.);
#524=ORIENTED_EDGE('',*,*,#768,.F.);
#525=ORIENTED_EDGE('',*,*,#784,.T.);
#526=ORIENTED_EDGE('',*,*,#763,.F.);
#527=ORIENTED_EDGE('',*,*,#667,.F.);
#528=ORIENTED_EDGE('',*,*,#698,.F.);
#529=ORIENTED_EDGE('',*,*,#785,.T.);
#530=ORIENTED_EDGE('',*,*,#739,.T.);
#531=ORIENTED_EDGE('',*,*,#786,.T.);
#532=ORIENTED_EDGE('',*,*,#743,.T.);
#533=ORIENTED_EDGE('',*,*,#787,.T.);
#534=ORIENTED_EDGE('',*,*,#738,.T.);
#535=ORIENTED_EDGE('',*,*,#679,.T.);
#536=ORIENTED_EDGE('',*,*,#744,.T.);
#537=ORIENTED_EDGE('',*,*,#786,.F.);
#538=ORIENTED_EDGE('',*,*,#702,.F.);
#539=ORIENTED_EDGE('',*,*,#788,.T.);
#540=ORIENTED_EDGE('',*,*,#745,.T.);
#541=ORIENTED_EDGE('',*,*,#789,.T.);
#542=ORIENTED_EDGE('',*,*,#755,.T.);
#543=ORIENTED_EDGE('',*,*,#790,.T.);
#544=ORIENTED_EDGE('',*,*,#748,.T.);
#545=ORIENTED_EDGE('',*,*,#688,.T.);
#546=ORIENTED_EDGE('',*,*,#756,.T.);
#547=ORIENTED_EDGE('',*,*,#789,.F.);
#548=ORIENTED_EDGE('',*,*,#791,.F.);
#549=ORIENTED_EDGE('',*,*,#767,.F.);
#550=ORIENTED_EDGE('',*,*,#792,.F.);
#551=ORIENTED_EDGE('',*,*,#710,.F.);
#552=ORIENTED_EDGE('',*,*,#792,.T.);
#553=ORIENTED_EDGE('',*,*,#781,.F.);
#554=ORIENTED_EDGE('',*,*,#793,.F.);
#555=ORIENTED_EDGE('',*,*,#711,.F.);
#556=ORIENTED_EDGE('',*,*,#791,.T.);
#557=ORIENTED_EDGE('',*,*,#709,.F.);
#558=ORIENTED_EDGE('',*,*,#794,.F.);
#559=ORIENTED_EDGE('',*,*,#784,.F.);
#560=ORIENTED_EDGE('',*,*,#793,.T.);
#561=ORIENTED_EDGE('',*,*,#758,.F.);
#562=ORIENTED_EDGE('',*,*,#795,.F.);
#563=ORIENTED_EDGE('',*,*,#712,.F.);
#564=ORIENTED_EDGE('',*,*,#794,.T.);
#565=ORIENTED_EDGE('',*,*,#708,.F.);
#566=ORIENTED_EDGE('',*,*,#796,.F.);
#567=ORIENTED_EDGE('',*,*,#764,.F.);
#568=ORIENTED_EDGE('',*,*,#795,.T.);
#569=ORIENTED_EDGE('',*,*,#782,.F.);
#570=ORIENTED_EDGE('',*,*,#797,.F.);
#571=ORIENTED_EDGE('',*,*,#713,.F.);
#572=ORIENTED_EDGE('',*,*,#796,.T.);
#573=ORIENTED_EDGE('',*,*,#707,.F.);
#574=ORIENTED_EDGE('',*,*,#798,.F.);
#575=ORIENTED_EDGE('',*,*,#783,.F.);
#576=ORIENTED_EDGE('',*,*,#797,.T.);
#577=ORIENTED_EDGE('',*,*,#761,.F.);
#578=ORIENTED_EDGE('',*,*,#798,.T.);
#579=ORIENTED_EDGE('',*,*,#714,.F.);
#580=ORIENTED_EDGE('',*,*,#723,.F.);
#581=ORIENTED_EDGE('',*,*,#699,.F.);
#582=ORIENTED_EDGE('',*,*,#787,.F.);
#583=ORIENTED_EDGE('',*,*,#742,.F.);
#584=ORIENTED_EDGE('',*,*,#722,.F.);
#585=ORIENTED_EDGE('',*,*,#746,.F.);
#586=ORIENTED_EDGE('',*,*,#788,.F.);
#587=ORIENTED_EDGE('',*,*,#701,.F.);
#588=ORIENTED_EDGE('',*,*,#716,.F.);
#589=ORIENTED_EDGE('',*,*,#703,.F.);
#590=ORIENTED_EDGE('',*,*,#790,.F.);
#591=ORIENTED_EDGE('',*,*,#754,.F.);
#592=ORIENTED_EDGE('',*,*,#715,.F.);
#593=ORIENTED_EDGE('',*,*,#740,.F.);
#594=ORIENTED_EDGE('',*,*,#785,.F.);
#595=ORIENTED_EDGE('',*,*,#697,.F.);
#596=ORIENTED_EDGE('',*,*,#704,.F.);
#597=ORIENTED_EDGE('',*,*,#770,.F.);
#598=ORIENTED_EDGE('',*,*,#799,.T.);
#599=ORIENTED_EDGE('',*,*,#687,.T.);
#600=ORIENTED_EDGE('',*,*,#800,.T.);
#601=ORIENTED_EDGE('',*,*,#799,.F.);
#602=ORIENTED_EDGE('',*,*,#800,.F.);
#603=ORIENTED_EDGE('',*,*,#732,.F.);
#604=ORIENTED_EDGE('',*,*,#801,.T.);
#605=ORIENTED_EDGE('',*,*,#681,.T.);
#606=ORIENTED_EDGE('',*,*,#802,.T.);
#607=ORIENTED_EDGE('',*,*,#801,.F.);
#608=ORIENTED_EDGE('',*,*,#802,.F.);
#609=ORIENTED_EDGE('',*,*,#729,.F.);
#610=ORIENTED_EDGE('',*,*,#686,.T.);
#611=ORIENTED_EDGE('',*,*,#733,.F.);
#612=ORIENTED_EDGE('',*,*,#680,.T.);
#613=ORIENTED_EDGE('',*,*,#730,.F.);
#614=ORIENTED_EDGE('',*,*,#803,.T.);
#615=ORIENTED_EDGE('',*,*,#649,.T.);
#616=ORIENTED_EDGE('',*,*,#804,.T.);
#617=ORIENTED_EDGE('',*,*,#803,.F.);
#618=ORIENTED_EDGE('',*,*,#804,.F.);
#619=ORIENTED_EDGE('',*,*,#734,.F.);
#620=ORIENTED_EDGE('',*,*,#805,.T.);
#621=ORIENTED_EDGE('',*,*,#636,.T.);
#622=ORIENTED_EDGE('',*,*,#806,.T.);
#623=ORIENTED_EDGE('',*,*,#805,.F.);
#624=ORIENTED_EDGE('',*,*,#806,.F.);
#625=ORIENTED_EDGE('',*,*,#735,.F.);
#626=ORIENTED_EDGE('',*,*,#807,.T.);
#627=ORIENTED_EDGE('',*,*,#731,.F.);
#628=ORIENTED_EDGE('',*,*,#807,.F.);
#629=ORIENTED_EDGE('',*,*,#808,.T.);
#630=ORIENTED_EDGE('',*,*,#736,.F.);
#631=ORIENTED_EDGE('',*,*,#808,.F.);
#632=EDGE_CURVE('',#809,#810,#936,.T.);
#633=EDGE_CURVE('',#811,#809,#54,.T.);
#634=EDGE_CURVE('',#811,#812,#55,.T.);
#635=EDGE_CURVE('',#810,#812,#56,.T.);
#636=EDGE_CURVE('',#813,#813,#937,.T.);
#637=EDGE_CURVE('',#814,#815,#938,.T.);
#638=EDGE_CURVE('',#816,#814,#57,.T.);
#639=EDGE_CURVE('',#816,#817,#58,.T.);
#640=EDGE_CURVE('',#815,#817,#59,.T.);
#641=EDGE_CURVE('',#818,#819,#939,.T.);
#642=EDGE_CURVE('',#820,#818,#60,.T.);
#643=EDGE_CURVE('',#820,#821,#61,.T.);
#644=EDGE_CURVE('',#819,#821,#62,.T.);
#645=EDGE_CURVE('',#822,#823,#63,.T.);
#646=EDGE_CURVE('',#824,#823,#64,.T.);
#647=EDGE_CURVE('',#825,#824,#940,.T.);
#648=EDGE_CURVE('',#822,#825,#65,.T.);
#649=EDGE_CURVE('',#826,#826,#941,.T.);
#650=EDGE_CURVE('',#827,#828,#942,.F.);
#651=EDGE_CURVE('',#828,#829,#66,.T.);
#652=EDGE_CURVE('',#830,#829,#67,.T.);
#653=EDGE_CURVE('',#830,#831,#68,.T.);
#654=EDGE_CURVE('',#831,#832,#943,.F.);
#655=EDGE_CURVE('',#832,#833,#69,.T.);
#656=EDGE_CURVE('',#834,#833,#70,.T.);
#657=EDGE_CURVE('',#834,#835,#71,.T.);
#658=EDGE_CURVE('',#835,#836,#944,.F.);
#659=EDGE_CURVE('',#836,#837,#72,.T.);
#660=EDGE_CURVE('',#838,#837,#73,.T.);
#661=EDGE_CURVE('',#838,#839,#74,.T.);
#662=EDGE_CURVE('',#839,#840,#945,.F.);
#663=EDGE_CURVE('',#840,#841,#75,.T.);
#664=EDGE_CURVE('',#842,#841,#76,.T.);
#665=EDGE_CURVE('',#842,#827,#77,.T.);
#666=EDGE_CURVE('',#843,#844,#78,.T.);
#667=EDGE_CURVE('',#844,#845,#946,.T.);
#668=EDGE_CURVE('',#845,#846,#79,.T.);
#669=EDGE_CURVE('',#846,#847,#947,.T.);
#670=EDGE_CURVE('',#847,#848,#80,.T.);
#671=EDGE_CURVE('',#848,#849,#948,.T.);
#672=EDGE_CURVE('',#849,#850,#81,.T.);
#673=EDGE_CURVE('',#850,#843,#949,.T.);
#674=EDGE_CURVE('',#851,#852,#82,.T.);
#675=EDGE_CURVE('',#853,#852,#83,.T.);
#676=EDGE_CURVE('',#854,#853,#84,.T.);
#677=EDGE_CURVE('',#855,#854,#85,.T.);
#678=EDGE_CURVE('',#855,#856,#86,.T.);
#679=EDGE_CURVE('',#851,#856,#950,.T.);
#680=EDGE_CURVE('',#857,#857,#951,.T.);
#681=EDGE_CURVE('',#858,#858,#952,.T.);
#682=EDGE_CURVE('',#811,#842,#87,.T.);
#683=EDGE_CURVE('',#841,#812,#88,.T.);
#684=EDGE_CURVE('',#829,#817,#89,.T.);
#685=EDGE_CURVE('',#816,#830,#90,.T.);
#686=EDGE_CURVE('',#859,#859,#953,.T.);
#687=EDGE_CURVE('',#860,#860,#954,.T.);
#688=EDGE_CURVE('',#861,#862,#955,.T.);
#689=EDGE_CURVE('',#861,#863,#91,.T.);
#690=EDGE_CURVE('',#863,#864,#92,.T.);
#691=EDGE_CURVE('',#864,#865,#93,.T.);
#692=EDGE_CURVE('',#865,#866,#94,.T.);
#693=EDGE_CURVE('',#866,#862,#95,.T.);
#694=EDGE_CURVE('',#820,#838,#96,.T.);
#695=EDGE_CURVE('',#837,#821,#97,.T.);
#696=EDGE_CURVE('',#867,#868,#956,.T.);
#697=EDGE_CURVE('',#868,#869,#98,.T.);
#698=EDGE_CURVE('',#869,#870,#957,.T.);
#699=EDGE_CURVE('',#870,#871,#99,.F.);
#700=EDGE_CURVE('',#871,#872,#958,.T.);
#701=EDGE_CURVE('',#872,#873,#100,.T.);
#702=EDGE_CURVE('',#873,#874,#959,.T.);
#703=EDGE_CURVE('',#874,#867,#101,.F.);
#704=EDGE_CURVE('',#875,#875,#960,.T.);
#705=EDGE_CURVE('',#833,#823,#102,.T.);
#706=EDGE_CURVE('',#822,#834,#103,.T.);
#707=EDGE_CURVE('',#876,#877,#961,.T.);
#708=EDGE_CURVE('',#877,#878,#104,.T.);
#709=EDGE_CURVE('',#878,#879,#962,.T.);
#710=EDGE_CURVE('',#879,#880,#105,.T.);
#711=EDGE_CURVE('',#880,#881,#963,.T.);
#712=EDGE_CURVE('',#881,#882,#106,.T.);
#713=EDGE_CURVE('',#882,#883,#964,.T.);
#714=EDGE_CURVE('',#883,#876,#107,.T.);
#715=EDGE_CURVE('',#884,#868,#965,.T.);
#716=EDGE_CURVE('',#867,#885,#966,.T.);
#717=EDGE_CURVE('',#886,#885,#108,.T.);
#718=EDGE_CURVE('',#887,#886,#109,.T.);
#719=EDGE_CURVE('',#888,#887,#110,.T.);
#720=EDGE_CURVE('',#889,#888,#111,.T.);
#721=EDGE_CURVE('',#890,#889,#112,.T.);
#722=EDGE_CURVE('',#890,#872,#967,.T.);
#723=EDGE_CURVE('',#871,#891,#968,.T.);
#724=EDGE_CURVE('',#892,#891,#113,.T.);
#725=EDGE_CURVE('',#892,#893,#114,.T.);
#726=EDGE_CURVE('',#893,#894,#115,.T.);
#727=EDGE_CURVE('',#894,#895,#116,.T.);
#728=EDGE_CURVE('',#884,#895,#117,.T.);
#729=EDGE_CURVE('',#896,#896,#969,.T.);
#730=EDGE_CURVE('',#897,#897,#970,.T.);
#731=EDGE_CURVE('',#898,#898,#971,.T.);
#732=EDGE_CURVE('',#899,#899,#972,.T.);
#733=EDGE_CURVE('',#900,#900,#973,.T.);
#734=EDGE_CURVE('',#901,#901,#974,.T.);
#735=EDGE_CURVE('',#902,#902,#975,.T.);
#736=EDGE_CURVE('',#903,#903,#976,.T.);
#737=EDGE_CURVE('',#852,#895,#118,.T.);
#738=EDGE_CURVE('',#904,#851,#119,.T.);
#739=EDGE_CURVE('',#905,#904,#120,.T.);
#740=EDGE_CURVE('',#905,#884,#121,.T.);
#741=EDGE_CURVE('',#855,#892,#122,.T.);
#742=EDGE_CURVE('',#891,#906,#123,.F.);
#743=EDGE_CURVE('',#907,#906,#124,.T.);
#744=EDGE_CURVE('',#856,#907,#125,.F.);
#745=EDGE_CURVE('',#908,#909,#126,.T.);
#746=EDGE_CURVE('',#908,#890,#127,.T.);
#747=EDGE_CURVE('',#889,#863,#128,.T.);
#748=EDGE_CURVE('',#909,#861,#129,.T.);
#749=EDGE_CURVE('',#888,#864,#130,.T.);
#750=EDGE_CURVE('',#887,#865,#131,.T.);
#751=EDGE_CURVE('',#886,#866,#132,.T.);
#752=EDGE_CURVE('',#894,#853,#133,.T.);
#753=EDGE_CURVE('',#893,#854,#134,.T.);
#754=EDGE_CURVE('',#885,#910,#135,.F.);
#755=EDGE_CURVE('',#911,#910,#136,.T.);
#756=EDGE_CURVE('',#862,#911,#137,.F.);
#757=EDGE_CURVE('',#849,#912,#138,.T.);
#758=EDGE_CURVE('',#912,#913,#139,.T.);
#759=EDGE_CURVE('',#913,#850,#140,.F.);
#760=EDGE_CURVE('',#847,#914,#141,.T.);
#761=EDGE_CURVE('',#914,#915,#142,.T.);
#762=EDGE_CURVE('',#915,#848,#143,.F.);
#763=EDGE_CURVE('',#845,#916,#144,.T.);
#764=EDGE_CURVE('',#916,#917,#145,.T.);
#765=EDGE_CURVE('',#917,#846,#146,.F.);
#766=EDGE_CURVE('',#843,#918,#147,.T.);
#767=EDGE_CURVE('',#918,#919,#148,.T.);
#768=EDGE_CURVE('',#919,#844,#149,.F.);
#769=EDGE_CURVE('',#920,#920,#977,.F.);
#770=EDGE_CURVE('',#921,#921,#978,.F.);
#771=EDGE_CURVE('',#835,#825,#150,.T.);
#772=EDGE_CURVE('',#819,#836,#151,.F.);
#773=EDGE_CURVE('',#824,#832,#152,.F.);
#774=EDGE_CURVE('',#831,#814,#153,.T.);
#775=EDGE_CURVE('',#839,#818,#154,.T.);
#776=EDGE_CURVE('',#810,#840,#155,.F.);
#777=EDGE_CURVE('',#827,#809,#156,.T.);
#778=EDGE_CURVE('',#815,#828,#157,.F.);
#779=EDGE_CURVE('',#922,#922,#979,.T.);
#780=EDGE_CURVE('',#923,#923,#980,.T.);
#781=EDGE_CURVE('',#913,#918,#981,.F.);
#782=EDGE_CURVE('',#915,#912,#982,.F.);
#783=EDGE_CURVE('',#917,#914,#983,.F.);
#784=EDGE_CURVE('',#919,#916,#984,.F.);
#785=EDGE_CURVE('',#869,#905,#985,.T.);
#786=EDGE_CURVE('',#904,#907,#986,.T.);
#787=EDGE_CURVE('',#906,#870,#987,.T.);
#788=EDGE_CURVE('',#873,#908,#988,.T.);
#789=EDGE_CURVE('',#909,#911,#989,.T.);
#790=EDGE_CURVE('',#910,#874,#990,.T.);
#791=EDGE_CURVE('',#919,#879,#158,.T.);
#792=EDGE_CURVE('',#880,#918,#159,.T.);
#793=EDGE_CURVE('',#881,#913,#160,.T.);
#794=EDGE_CURVE('',#916,#878,#161,.T.);
#795=EDGE_CURVE('',#882,#912,#162,.T.);
#796=EDGE_CURVE('',#917,#877,#163,.T.);
#797=EDGE_CURVE('',#883,#915,#164,.T.);
#798=EDGE_CURVE('',#914,#876,#165,.T.);
#799=EDGE_CURVE('',#924,#924,#991,.F.);
#800=EDGE_CURVE('',#925,#925,#992,.T.);
#801=EDGE_CURVE('',#926,#926,#993,.F.);
#802=EDGE_CURVE('',#927,#927,#994,.T.);
#803=EDGE_CURVE('',#928,#928,#995,.F.);
#804=EDGE_CURVE('',#929,#929,#996,.T.);
#805=EDGE_CURVE('',#930,#930,#997,.F.);
#806=EDGE_CURVE('',#931,#931,#998,.T.);
#807=EDGE_CURVE('',#932,#932,#999,.T.);
#808=EDGE_CURVE('',#934,#934,#1000,.T.);
#809=VERTEX_POINT('',#2458);
#810=VERTEX_POINT('',#2459);
#811=VERTEX_POINT('',#2461);
#812=VERTEX_POINT('',#2463);
#813=VERTEX_POINT('',#2466);
#814=VERTEX_POINT('',#2469);
#815=VERTEX_POINT('',#2470);
#816=VERTEX_POINT('',#2472);
#817=VERTEX_POINT('',#2474);
#818=VERTEX_POINT('',#2478);
#819=VERTEX_POINT('',#2479);
#820=VERTEX_POINT('',#2481);
#821=VERTEX_POINT('',#2483);
#822=VERTEX_POINT('',#2487);
#823=VERTEX_POINT('',#2488);
#824=VERTEX_POINT('',#2490);
#825=VERTEX_POINT('',#2492);
#826=VERTEX_POINT('',#2495);
#827=VERTEX_POINT('',#2498);
#828=VERTEX_POINT('',#2499);
#829=VERTEX_POINT('',#2501);
#830=VERTEX_POINT('',#2503);
#831=VERTEX_POINT('',#2505);
#832=VERTEX_POINT('',#2507);
#833=VERTEX_POINT('',#2509);
#834=VERTEX_POINT('',#2511);
#835=VERTEX_POINT('',#2513);
#836=VERTEX_POINT('',#2515);
#837=VERTEX_POINT('',#2517);
#838=VERTEX_POINT('',#2519);
#839=VERTEX_POINT('',#2521);
#840=VERTEX_POINT('',#2523);
#841=VERTEX_POINT('',#2525);
#842=VERTEX_POINT('',#2527);
#843=VERTEX_POINT('',#2530);
#844=VERTEX_POINT('',#2531);
#845=VERTEX_POINT('',#2533);
#846=VERTEX_POINT('',#2535);
#847=VERTEX_POINT('',#2537);
#848=VERTEX_POINT('',#2539);
#849=VERTEX_POINT('',#2541);
#850=VERTEX_POINT('',#2543);
#851=VERTEX_POINT('',#2547);
#852=VERTEX_POINT('',#2548);
#853=VERTEX_POINT('',#2550);
#854=VERTEX_POINT('',#2552);
#855=VERTEX_POINT('',#2554);
#856=VERTEX_POINT('',#2556);
#857=VERTEX_POINT('',#2559);
#858=VERTEX_POINT('',#2561);
#859=VERTEX_POINT('',#2570);
#860=VERTEX_POINT('',#2572);
#861=VERTEX_POINT('',#2574);
#862=VERTEX_POINT('',#2575);
#863=VERTEX_POINT('',#2577);
#864=VERTEX_POINT('',#2579);
#865=VERTEX_POINT('',#2581);
#866=VERTEX_POINT('',#2583);
#867=VERTEX_POINT('',#2590);
#868=VERTEX_POINT('',#2591);
#869=VERTEX_POINT('',#2593);
#870=VERTEX_POINT('',#2595);
#871=VERTEX_POINT('',#2597);
#872=VERTEX_POINT('',#2599);
#873=VERTEX_POINT('',#2601);
#874=VERTEX_POINT('',#2603);
#875=VERTEX_POINT('',#2606);
#876=VERTEX_POINT('',#2612);
#877=VERTEX_POINT('',#2613);
#878=VERTEX_POINT('',#2615);
#879=VERTEX_POINT('',#2617);
#880=VERTEX_POINT('',#2619);
#881=VERTEX_POINT('',#2621);
#882=VERTEX_POINT('',#2623);
#883=VERTEX_POINT('',#2625);
#884=VERTEX_POINT('',#2628);
#885=VERTEX_POINT('',#2630);
#886=VERTEX_POINT('',#2632);
#887=VERTEX_POINT('',#2634);
#888=VERTEX_POINT('',#2636);
#889=VERTEX_POINT('',#2638);
#890=VERTEX_POINT('',#2640);
#891=VERTEX_POINT('',#2643);
#892=VERTEX_POINT('',#2645);
#893=VERTEX_POINT('',#2647);
#894=VERTEX_POINT('',#2649);
#895=VERTEX_POINT('',#2651);
#896=VERTEX_POINT('',#2654);
#897=VERTEX_POINT('',#2656);
#898=VERTEX_POINT('',#2658);
#899=VERTEX_POINT('',#2660);
#900=VERTEX_POINT('',#2662);
#901=VERTEX_POINT('',#2664);
#902=VERTEX_POINT('',#2666);
#903=VERTEX_POINT('',#2668);
#904=VERTEX_POINT('',#2672);
#905=VERTEX_POINT('',#2674);
#906=VERTEX_POINT('',#2679);
#907=VERTEX_POINT('',#2681);
#908=VERTEX_POINT('',#2685);
#909=VERTEX_POINT('',#2686);
#910=VERTEX_POINT('',#2703);
#911=VERTEX_POINT('',#2705);
#912=VERTEX_POINT('',#2709);
#913=VERTEX_POINT('',#2711);
#914=VERTEX_POINT('',#2715);
#915=VERTEX_POINT('',#2717);
#916=VERTEX_POINT('',#2721);
#917=VERTEX_POINT('',#2723);
#918=VERTEX_POINT('',#2727);
#919=VERTEX_POINT('',#2729);
#920=VERTEX_POINT('',#2733);
#921=VERTEX_POINT('',#2735);
#922=VERTEX_POINT('',#2754);
#923=VERTEX_POINT('',#2757);
#924=VERTEX_POINT('',#2800);
#925=VERTEX_POINT('',#2803);
#926=VERTEX_POINT('',#2807);
#927=VERTEX_POINT('',#2810);
#928=VERTEX_POINT('',#2816);
#929=VERTEX_POINT('',#2819);
#930=VERTEX_POINT('',#2823);
#931=VERTEX_POINT('',#2826);
#932=VERTEX_POINT('',#2830);
#933=VERTEX_POINT('',#2832);
#934=VERTEX_POINT('',#2835);
#935=VERTEX_POINT('',#2837);
#936=CIRCLE('',#1913,22.5);
#937=CIRCLE('',#1914,1.25);
#938=CIRCLE('',#1916,22.5);
#939=CIRCLE('',#1918,22.5);
#940=CIRCLE('',#1920,22.5);
#941=CIRCLE('',#1921,1.25);
#942=CIRCLE('',#1923,22.5);
#943=CIRCLE('',#1924,22.5);
#944=CIRCLE('',#1925,22.5);
#945=CIRCLE('',#1926,22.5);
#946=CIRCLE('',#1927,4.);
#947=CIRCLE('',#1928,4.);
#948=CIRCLE('',#1929,4.);
#949=CIRCLE('',#1930,4.);
#950=CIRCLE('',#1932,26.8);
#951=CIRCLE('',#1933,1.2295);
#952=CIRCLE('',#1934,1.8);
#953=CIRCLE('',#1938,1.2295);
#954=CIRCLE('',#1939,1.8);
#955=CIRCLE('',#1940,26.8);
#956=CIRCLE('',#1943,24.5);
#957=CIRCLE('',#1944,24.5);
#958=CIRCLE('',#1945,24.5);
#959=CIRCLE('',#1946,24.5);
#960=CIRCLE('',#1947,24.5);
#961=CIRCLE('',#1950,7.);
#962=CIRCLE('',#1951,7.);
#963=CIRCLE('',#1952,7.);
#964=CIRCLE('',#1953,7.);
#965=CIRCLE('',#1954,3.);
#966=CIRCLE('',#1955,3.);
#967=CIRCLE('',#1956,3.);
#968=CIRCLE('',#1957,3.);
#969=CIRCLE('',#1958,3.25);
#970=CIRCLE('',#1959,1.2295);
#971=CIRCLE('',#1960,1.);
#972=CIRCLE('',#1961,3.25);
#973=CIRCLE('',#1962,1.2295);
#974=CIRCLE('',#1963,1.55);
#975=CIRCLE('',#1964,1.55);
#976=CIRCLE('',#1965,1.);
#977=CIRCLE('',#1981,23.6);
#978=CIRCLE('',#1982,24.2);
#979=CIRCLE('',#1992,22.5);
#980=CIRCLE('',#1994,23.6);
#981=CIRCLE('',#1997,4.);
#982=CIRCLE('',#1999,4.);
#983=CIRCLE('',#2001,4.);
#984=CIRCLE('',#2003,4.);
#985=CIRCLE('',#2005,3.);
#986=CIRCLE('',#2006,26.8);
#987=CIRCLE('',#2007,3.);
#988=CIRCLE('',#2010,3.);
#989=CIRCLE('',#2011,26.8);
#990=CIRCLE('',#2012,3.);
#991=CIRCLE('',#2028,1.8);
#992=CIRCLE('',#2030,3.25);
#993=CIRCLE('',#2033,1.8);
#994=CIRCLE('',#2035,3.25);
#995=CIRCLE('',#2040,1.25);
#996=CIRCLE('',#2042,1.55);
#997=CIRCLE('',#2045,1.25);
#998=CIRCLE('',#2047,1.55);
#999=CIRCLE('',#2050,1.);
#1000=CIRCLE('',#2053,1.);
#1001=EDGE_LOOP('',(#278,#279,#280,#281));
#1002=EDGE_LOOP('',(#282));
#1003=EDGE_LOOP('',(#283,#284,#285,#286));
#1004=EDGE_LOOP('',(#287,#288,#289,#290));
#1005=EDGE_LOOP('',(#291,#292,#293,#294));
#1006=EDGE_LOOP('',(#295));
#1007=EDGE_LOOP('',(#296,#297,#298,#299,#300,#301,#302,#303,#304,#305,#306,
#307,#308,#309,#310,#311));
#1008=EDGE_LOOP('',(#312,#313,#314,#315,#316,#317,#318,#319));
#1009=EDGE_LOOP('',(#320,#321,#322,#323,#324,#325));
#1010=EDGE_LOOP('',(#326));
#1011=EDGE_LOOP('',(#327));
#1012=EDGE_LOOP('',(#328,#329,#330,#331));
#1013=EDGE_LOOP('',(#332,#333,#334,#335));
#1014=EDGE_LOOP('',(#336));
#1015=EDGE_LOOP('',(#337));
#1016=EDGE_LOOP('',(#338,#339,#340,#341,#342,#343));
#1017=EDGE_LOOP('',(#344,#345,#346,#347));
#1018=EDGE_LOOP('',(#348,#349,#350,#351,#352,#353,#354,#355));
#1019=EDGE_LOOP('',(#356));
#1020=EDGE_LOOP('',(#357,#358,#359,#360));
#1021=EDGE_LOOP('',(#361,#362,#363,#364,#365,#366,#367,#368));
#1022=EDGE_LOOP('',(#369,#370,#371,#372,#373,#374,#375,#376,#377,#378,#379,
#380,#381,#382,#383,#384));
#1023=EDGE_LOOP('',(#385));
#1024=EDGE_LOOP('',(#386));
#1025=EDGE_LOOP('',(#387));
#1026=EDGE_LOOP('',(#388));
#1027=EDGE_LOOP('',(#389));
#1028=EDGE_LOOP('',(#390));
#1029=EDGE_LOOP('',(#391));
#1030=EDGE_LOOP('',(#392));
#1031=EDGE_LOOP('',(#393,#394,#395,#396,#397,#398));
#1032=EDGE_LOOP('',(#399,#400,#401,#402,#403,#404));
#1033=EDGE_LOOP('',(#405,#406,#407,#408,#409,#410));
#1034=EDGE_LOOP('',(#411,#412,#413,#414));
#1035=EDGE_LOOP('',(#415,#416,#417,#418));
#1036=EDGE_LOOP('',(#419,#420,#421,#422));
#1037=EDGE_LOOP('',(#423,#424,#425,#426));
#1038=EDGE_LOOP('',(#427,#428,#429,#430));
#1039=EDGE_LOOP('',(#431,#432,#433,#434));
#1040=EDGE_LOOP('',(#435,#436,#437,#438,#439,#440));
#1041=EDGE_LOOP('',(#441,#442,#443,#444));
#1042=EDGE_LOOP('',(#445,#446,#447,#448));
#1043=EDGE_LOOP('',(#449,#450,#451,#452));
#1044=EDGE_LOOP('',(#453,#454,#455,#456));
#1045=EDGE_LOOP('',(#457));
#1046=EDGE_LOOP('',(#458));
#1047=EDGE_LOOP('',(#459,#460,#461,#462));
#1048=EDGE_LOOP('',(#463,#464,#465,#466));
#1049=EDGE_LOOP('',(#467,#468,#469,#470));
#1050=EDGE_LOOP('',(#471,#472,#473,#474));
#1051=EDGE_LOOP('',(#475,#476,#477,#478));
#1052=EDGE_LOOP('',(#479,#480,#481,#482));
#1053=EDGE_LOOP('',(#483,#484,#485,#486));
#1054=EDGE_LOOP('',(#487,#488,#489,#490));
#1055=EDGE_LOOP('',(#491,#492,#493,#494,#495,#496,#497,#498,#499,#500,#501,
#502,#503,#504,#505,#506));
#1056=EDGE_LOOP('',(#507));
#1057=EDGE_LOOP('',(#508));
#1058=EDGE_LOOP('',(#509));
#1059=EDGE_LOOP('',(#510));
#1060=EDGE_LOOP('',(#511));
#1061=EDGE_LOOP('',(#512,#513,#514,#515));
#1062=EDGE_LOOP('',(#516,#517,#518,#519));
#1063=EDGE_LOOP('',(#520,#521,#522,#523));
#1064=EDGE_LOOP('',(#524,#525,#526,#527));
#1065=EDGE_LOOP('',(#528,#529,#530,#531,#532,#533));
#1066=EDGE_LOOP('',(#534,#535,#536,#537));
#1067=EDGE_LOOP('',(#538,#539,#540,#541,#542,#543));
#1068=EDGE_LOOP('',(#544,#545,#546,#547));
#1069=EDGE_LOOP('',(#548,#549,#550,#551));
#1070=EDGE_LOOP('',(#552,#553,#554,#555));
#1071=EDGE_LOOP('',(#556,#557,#558,#559));
#1072=EDGE_LOOP('',(#560,#561,#562,#563));
#1073=EDGE_LOOP('',(#564,#565,#566,#567));
#1074=EDGE_LOOP('',(#568,#569,#570,#571));
#1075=EDGE_LOOP('',(#572,#573,#574,#575));
#1076=EDGE_LOOP('',(#576,#577,#578,#579));
#1077=EDGE_LOOP('',(#580,#581,#582,#583));
#1078=EDGE_LOOP('',(#584,#585,#586,#587));
#1079=EDGE_LOOP('',(#588,#589,#590,#591));
#1080=EDGE_LOOP('',(#592,#593,#594,#595));
#1081=EDGE_LOOP('',(#596));
#1082=EDGE_LOOP('',(#597));
#1083=EDGE_LOOP('',(#598));
#1084=EDGE_LOOP('',(#599));
#1085=EDGE_LOOP('',(#600));
#1086=EDGE_LOOP('',(#601));
#1087=EDGE_LOOP('',(#602));
#1088=EDGE_LOOP('',(#603));
#1089=EDGE_LOOP('',(#604));
#1090=EDGE_LOOP('',(#605));
#1091=EDGE_LOOP('',(#606));
#1092=EDGE_LOOP('',(#607));
#1093=EDGE_LOOP('',(#608));
#1094=EDGE_LOOP('',(#609));
#1095=EDGE_LOOP('',(#610));
#1096=EDGE_LOOP('',(#611));
#1097=EDGE_LOOP('',(#612));
#1098=EDGE_LOOP('',(#613));
#1099=EDGE_LOOP('',(#614));
#1100=EDGE_LOOP('',(#615));
#1101=EDGE_LOOP('',(#616));
#1102=EDGE_LOOP('',(#617));
#1103=EDGE_LOOP('',(#618));
#1104=EDGE_LOOP('',(#619));
#1105=EDGE_LOOP('',(#620));
#1106=EDGE_LOOP('',(#621));
#1107=EDGE_LOOP('',(#622));
#1108=EDGE_LOOP('',(#623));
#1109=EDGE_LOOP('',(#624));
#1110=EDGE_LOOP('',(#625));
#1111=EDGE_LOOP('',(#626));
#1112=EDGE_LOOP('',(#627));
#1113=EDGE_LOOP('',(#628));
#1114=EDGE_LOOP('',(#629));
#1115=EDGE_LOOP('',(#630));
#1116=EDGE_LOOP('',(#631));
#1117=FACE_BOUND('',#1001,.T.);
#1118=FACE_BOUND('',#1002,.T.);
#1119=FACE_BOUND('',#1003,.T.);
#1120=FACE_BOUND('',#1004,.T.);
#1121=FACE_BOUND('',#1005,.T.);
#1122=FACE_BOUND('',#1006,.T.);
#1123=FACE_BOUND('',#1007,.T.);
#1124=FACE_BOUND('',#1008,.T.);
#1125=FACE_BOUND('',#1009,.T.);
#1126=FACE_BOUND('',#1010,.T.);
#1127=FACE_BOUND('',#1011,.T.);
#1128=FACE_BOUND('',#1012,.T.);
#1129=FACE_BOUND('',#1013,.T.);
#1130=FACE_BOUND('',#1014,.T.);
#1131=FACE_BOUND('',#1015,.T.);
#1132=FACE_BOUND('',#1016,.T.);
#1133=FACE_BOUND('',#1017,.T.);
#1134=FACE_BOUND('',#1018,.T.);
#1135=FACE_BOUND('',#1019,.T.);
#1136=FACE_BOUND('',#1020,.T.);
#1137=FACE_BOUND('',#1021,.T.);
#1138=FACE_BOUND('',#1022,.T.);
#1139=FACE_BOUND('',#1023,.T.);
#1140=FACE_BOUND('',#1024,.T.);
#1141=FACE_BOUND('',#1025,.T.);
#1142=FACE_BOUND('',#1026,.T.);
#1143=FACE_BOUND('',#1027,.T.);
#1144=FACE_BOUND('',#1028,.T.);
#1145=FACE_BOUND('',#1029,.T.);
#1146=FACE_BOUND('',#1030,.T.);
#1147=FACE_BOUND('',#1031,.T.);
#1148=FACE_BOUND('',#1032,.T.);
#1149=FACE_BOUND('',#1033,.T.);
#1150=FACE_BOUND('',#1034,.T.);
#1151=FACE_BOUND('',#1035,.T.);
#1152=FACE_BOUND('',#1036,.T.);
#1153=FACE_BOUND('',#1037,.T.);
#1154=FACE_BOUND('',#1038,.T.);
#1155=FACE_BOUND('',#1039,.T.);
#1156=FACE_BOUND('',#1040,.T.);
#1157=FACE_BOUND('',#1041,.T.);
#1158=FACE_BOUND('',#1042,.T.);
#1159=FACE_BOUND('',#1043,.T.);
#1160=FACE_BOUND('',#1044,.T.);
#1161=FACE_BOUND('',#1045,.T.);
#1162=FACE_BOUND('',#1046,.T.);
#1163=FACE_BOUND('',#1047,.T.);
#1164=FACE_BOUND('',#1048,.T.);
#1165=FACE_BOUND('',#1049,.T.);
#1166=FACE_BOUND('',#1050,.T.);
#1167=FACE_BOUND('',#1051,.T.);
#1168=FACE_BOUND('',#1052,.T.);
#1169=FACE_BOUND('',#1053,.T.);
#1170=FACE_BOUND('',#1054,.T.);
#1171=FACE_BOUND('',#1055,.T.);
#1172=FACE_BOUND('',#1056,.T.);
#1173=FACE_BOUND('',#1057,.T.);
#1174=FACE_BOUND('',#1058,.T.);
#1175=FACE_BOUND('',#1059,.T.);
#1176=FACE_BOUND('',#1060,.T.);
#1177=FACE_BOUND('',#1061,.T.);
#1178=FACE_BOUND('',#1062,.T.);
#1179=FACE_BOUND('',#1063,.T.);
#1180=FACE_BOUND('',#1064,.T.);
#1181=FACE_BOUND('',#1065,.T.);
#1182=FACE_BOUND('',#1066,.T.);
#1183=FACE_BOUND('',#1067,.T.);
#1184=FACE_BOUND('',#1068,.T.);
#1185=FACE_BOUND('',#1069,.T.);
#1186=FACE_BOUND('',#1070,.T.);
#1187=FACE_BOUND('',#1071,.T.);
#1188=FACE_BOUND('',#1072,.T.);
#1189=FACE_BOUND('',#1073,.T.);
#1190=FACE_BOUND('',#1074,.T.);
#1191=FACE_BOUND('',#1075,.T.);
#1192=FACE_BOUND('',#1076,.T.);
#1193=FACE_BOUND('',#1077,.T.);
#1194=FACE_BOUND('',#1078,.T.);
#1195=FACE_BOUND('',#1079,.T.);
#1196=FACE_BOUND('',#1080,.T.);
#1197=FACE_BOUND('',#1081,.T.);
#1198=FACE_BOUND('',#1082,.T.);
#1199=FACE_BOUND('',#1083,.T.);
#1200=FACE_BOUND('',#1084,.T.);
#1201=FACE_BOUND('',#1085,.T.);
#1202=FACE_BOUND('',#1086,.T.);
#1203=FACE_BOUND('',#1087,.T.);
#1204=FACE_BOUND('',#1088,.T.);
#1205=FACE_BOUND('',#1089,.T.);
#1206=FACE_BOUND('',#1090,.T.);
#1207=FACE_BOUND('',#1091,.T.);
#1208=FACE_BOUND('',#1092,.T.);
#1209=FACE_BOUND('',#1093,.T.);
#1210=FACE_BOUND('',#1094,.T.);
#1211=FACE_BOUND('',#1095,.T.);
#1212=FACE_BOUND('',#1096,.T.);
#1213=FACE_BOUND('',#1097,.T.);
#1214=FACE_BOUND('',#1098,.T.);
#1215=FACE_BOUND('',#1099,.T.);
#1216=FACE_BOUND('',#1100,.T.);
#1217=FACE_BOUND('',#1101,.T.);
#1218=FACE_BOUND('',#1102,.T.);
#1219=FACE_BOUND('',#1103,.T.);
#1220=FACE_BOUND('',#1104,.T.);
#1221=FACE_BOUND('',#1105,.T.);
#1222=FACE_BOUND('',#1106,.T.);
#1223=FACE_BOUND('',#1107,.T.);
#1224=FACE_BOUND('',#1108,.T.);
#1225=FACE_BOUND('',#1109,.T.);
#1226=FACE_BOUND('',#1110,.T.);
#1227=FACE_BOUND('',#1111,.T.);
#1228=FACE_BOUND('',#1112,.T.);
#1229=FACE_BOUND('',#1113,.T.);
#1230=FACE_BOUND('',#20,.T.);
#1231=FACE_BOUND('',#1114,.T.);
#1232=FACE_BOUND('',#1115,.T.);
#1233=FACE_BOUND('',#1116,.T.);
#1234=FACE_BOUND('',#21,.T.);
#1235=PLANE('',#1912);
#1236=PLANE('',#1915);
#1237=PLANE('',#1917);
#1238=PLANE('',#1919);
#1239=PLANE('',#1922);
#1240=PLANE('',#1931);
#1241=PLANE('',#1935);
#1242=PLANE('',#1936);
#1243=PLANE('',#1937);
#1244=PLANE('',#1941);
#1245=PLANE('',#1948);
#1246=PLANE('',#1949);
#1247=PLANE('',#1966);
#1248=PLANE('',#1967);
#1249=PLANE('',#1968);
#1250=PLANE('',#1969);
#1251=PLANE('',#1970);
#1252=PLANE('',#1971);
#1253=PLANE('',#1972);
#1254=PLANE('',#1973);
#1255=PLANE('',#1974);
#1256=PLANE('',#1975);
#1257=PLANE('',#1976);
#1258=PLANE('',#1977);
#1259=PLANE('',#1978);
#1260=PLANE('',#1979);
#1261=PLANE('',#1980);
#1262=PLANE('',#1983);
#1263=PLANE('',#1984);
#1264=PLANE('',#1985);
#1265=PLANE('',#1986);
#1266=PLANE('',#1987);
#1267=PLANE('',#1988);
#1268=PLANE('',#1989);
#1269=PLANE('',#1990);
#1270=PLANE('',#1995);
#1271=PLANE('',#2004);
#1272=PLANE('',#2009);
#1273=PLANE('',#2014);
#1274=PLANE('',#2017);
#1275=PLANE('',#2018);
#1276=PLANE('',#2021);
#1277=PLANE('',#2029);
#1278=PLANE('',#2034);
#1279=PLANE('',#2041);
#1280=PLANE('',#2046);
#1281=STYLED_ITEM('',(#1359),#1829);
#1282=STYLED_ITEM('',(#1360),#1830);
#1283=STYLED_ITEM('',(#1361),#1831);
#1284=STYLED_ITEM('',(#1362),#1832);
#1285=STYLED_ITEM('',(#1363),#1833);
#1286=STYLED_ITEM('',(#1364),#1834);
#1287=STYLED_ITEM('',(#1365),#1835);
#1288=STYLED_ITEM('',(#1366),#1836);
#1289=STYLED_ITEM('',(#1367),#1837);
#1290=STYLED_ITEM('',(#1368),#1838);
#1291=STYLED_ITEM('',(#1369),#1839);
#1292=STYLED_ITEM('',(#1370),#1840);
#1293=STYLED_ITEM('',(#1371),#1841);
#1294=STYLED_ITEM('',(#1372),#1842);
#1295=STYLED_ITEM('',(#1373),#1843);
#1296=STYLED_ITEM('',(#1374),#1844);
#1297=STYLED_ITEM('',(#1375),#1845);
#1298=STYLED_ITEM('',(#1376),#1846);
#1299=STYLED_ITEM('',(#1377),#1847);
#1300=STYLED_ITEM('',(#1378),#1848);
#1301=STYLED_ITEM('',(#1379),#1849);
#1302=STYLED_ITEM('',(#1380),#1850);
#1303=STYLED_ITEM('',(#1381),#1851);
#1304=STYLED_ITEM('',(#1382),#1852);
#1305=STYLED_ITEM('',(#1383),#1853);
#1306=STYLED_ITEM('',(#1384),#1854);
#1307=STYLED_ITEM('',(#1385),#1855);
#1308=STYLED_ITEM('',(#1386),#1856);
#1309=STYLED_ITEM('',(#1387),#1857);
#1310=STYLED_ITEM('',(#1388),#1858);
#1311=STYLED_ITEM('',(#1389),#1859);
#1312=STYLED_ITEM('',(#1390),#1860);
#1313=STYLED_ITEM('',(#1391),#1861);
#1314=STYLED_ITEM('',(#1392),#1862);
#1315=STYLED_ITEM('',(#1393),#1863);
#1316=STYLED_ITEM('',(#1394),#1864);
#1317=STYLED_ITEM('',(#1395),#1865);
#1318=STYLED_ITEM('',(#1396),#1866);
#1319=STYLED_ITEM('',(#1397),#1867);
#1320=STYLED_ITEM('',(#1398),#1868);
#1321=STYLED_ITEM('',(#1399),#1869);
#1322=STYLED_ITEM('',(#1400),#1870);
#1323=STYLED_ITEM('',(#1401),#1871);
#1324=STYLED_ITEM('',(#1402),#1872);
#1325=STYLED_ITEM('',(#1403),#1873);
#1326=STYLED_ITEM('',(#1404),#1874);
#1327=STYLED_ITEM('',(#1405),#1875);
#1328=STYLED_ITEM('',(#1406),#1876);
#1329=STYLED_ITEM('',(#1407),#1877);
#1330=STYLED_ITEM('',(#1408),#1878);
#1331=STYLED_ITEM('',(#1409),#1879);
#1332=STYLED_ITEM('',(#1410),#1880);
#1333=STYLED_ITEM('',(#1411),#1881);
#1334=STYLED_ITEM('',(#1412),#1882);
#1335=STYLED_ITEM('',(#1413),#1883);
#1336=STYLED_ITEM('',(#1414),#1884);
#1337=STYLED_ITEM('',(#1415),#1885);
#1338=STYLED_ITEM('',(#1416),#1886);
#1339=STYLED_ITEM('',(#1417),#1887);
#1340=STYLED_ITEM('',(#1418),#1888);
#1341=STYLED_ITEM('',(#1419),#1889);
#1342=STYLED_ITEM('',(#1420),#1890);
#1343=STYLED_ITEM('',(#1421),#1891);
#1344=STYLED_ITEM('',(#1422),#1892);
#1345=STYLED_ITEM('',(#1423),#1893);
#1346=STYLED_ITEM('',(#1424),#1894);
#1347=STYLED_ITEM('',(#1425),#1895);
#1348=STYLED_ITEM('',(#1426),#1896);
#1349=STYLED_ITEM('',(#1427),#1897);
#1350=STYLED_ITEM('',(#1428),#1898);
#1351=STYLED_ITEM('',(#1429),#1899);
#1352=STYLED_ITEM('',(#1430),#1900);
#1353=STYLED_ITEM('',(#1431),#1901);
#1354=STYLED_ITEM('',(#1432),#1902);
#1355=STYLED_ITEM('',(#1433),#1903);
#1356=STYLED_ITEM('',(#1434),#1904);
#1357=STYLED_ITEM('',(#1435),#1905);
#1358=STYLED_ITEM('',(#1436),#1906);
#1359=PRESENTATION_STYLE_ASSIGNMENT((#1437));
#1360=PRESENTATION_STYLE_ASSIGNMENT((#1438));
#1361=PRESENTATION_STYLE_ASSIGNMENT((#1439));
#1362=PRESENTATION_STYLE_ASSIGNMENT((#1440));
#1363=PRESENTATION_STYLE_ASSIGNMENT((#1441));
#1364=PRESENTATION_STYLE_ASSIGNMENT((#1442));
#1365=PRESENTATION_STYLE_ASSIGNMENT((#1443));
#1366=PRESENTATION_STYLE_ASSIGNMENT((#1444));
#1367=PRESENTATION_STYLE_ASSIGNMENT((#1445));
#1368=PRESENTATION_STYLE_ASSIGNMENT((#1446));
#1369=PRESENTATION_STYLE_ASSIGNMENT((#1447));
#1370=PRESENTATION_STYLE_ASSIGNMENT((#1448));
#1371=PRESENTATION_STYLE_ASSIGNMENT((#1449));
#1372=PRESENTATION_STYLE_ASSIGNMENT((#1450));
#1373=PRESENTATION_STYLE_ASSIGNMENT((#1451));
#1374=PRESENTATION_STYLE_ASSIGNMENT((#1452));
#1375=PRESENTATION_STYLE_ASSIGNMENT((#1453));
#1376=PRESENTATION_STYLE_ASSIGNMENT((#1454));
#1377=PRESENTATION_STYLE_ASSIGNMENT((#1455));
#1378=PRESENTATION_STYLE_ASSIGNMENT((#1456));
#1379=PRESENTATION_STYLE_ASSIGNMENT((#1457));
#1380=PRESENTATION_STYLE_ASSIGNMENT((#1458));
#1381=PRESENTATION_STYLE_ASSIGNMENT((#1459));
#1382=PRESENTATION_STYLE_ASSIGNMENT((#1460));
#1383=PRESENTATION_STYLE_ASSIGNMENT((#1461));
#1384=PRESENTATION_STYLE_ASSIGNMENT((#1462));
#1385=PRESENTATION_STYLE_ASSIGNMENT((#1463));
#1386=PRESENTATION_STYLE_ASSIGNMENT((#1464));
#1387=PRESENTATION_STYLE_ASSIGNMENT((#1465));
#1388=PRESENTATION_STYLE_ASSIGNMENT((#1466));
#1389=PRESENTATION_STYLE_ASSIGNMENT((#1467));
#1390=PRESENTATION_STYLE_ASSIGNMENT((#1468));
#1391=PRESENTATION_STYLE_ASSIGNMENT((#1469));
#1392=PRESENTATION_STYLE_ASSIGNMENT((#1470));
#1393=PRESENTATION_STYLE_ASSIGNMENT((#1471));
#1394=PRESENTATION_STYLE_ASSIGNMENT((#1472));
#1395=PRESENTATION_STYLE_ASSIGNMENT((#1473));
#1396=PRESENTATION_STYLE_ASSIGNMENT((#1474));
#1397=PRESENTATION_STYLE_ASSIGNMENT((#1475));
#1398=PRESENTATION_STYLE_ASSIGNMENT((#1476));
#1399=PRESENTATION_STYLE_ASSIGNMENT((#1477));
#1400=PRESENTATION_STYLE_ASSIGNMENT((#1478));
#1401=PRESENTATION_STYLE_ASSIGNMENT((#1479));
#1402=PRESENTATION_STYLE_ASSIGNMENT((#1480));
#1403=PRESENTATION_STYLE_ASSIGNMENT((#1481));
#1404=PRESENTATION_STYLE_ASSIGNMENT((#1482));
#1405=PRESENTATION_STYLE_ASSIGNMENT((#1483));
#1406=PRESENTATION_STYLE_ASSIGNMENT((#1484));
#1407=PRESENTATION_STYLE_ASSIGNMENT((#1485));
#1408=PRESENTATION_STYLE_ASSIGNMENT((#1486));
#1409=PRESENTATION_STYLE_ASSIGNMENT((#1487));
#1410=PRESENTATION_STYLE_ASSIGNMENT((#1488));
#1411=PRESENTATION_STYLE_ASSIGNMENT((#1489));
#1412=PRESENTATION_STYLE_ASSIGNMENT((#1490));
#1413=PRESENTATION_STYLE_ASSIGNMENT((#1491));
#1414=PRESENTATION_STYLE_ASSIGNMENT((#1492));
#1415=PRESENTATION_STYLE_ASSIGNMENT((#1493));
#1416=PRESENTATION_STYLE_ASSIGNMENT((#1494));
#1417=PRESENTATION_STYLE_ASSIGNMENT((#1495));
#1418=PRESENTATION_STYLE_ASSIGNMENT((#1496));
#1419=PRESENTATION_STYLE_ASSIGNMENT((#1497));
#1420=PRESENTATION_STYLE_ASSIGNMENT((#1498));
#1421=PRESENTATION_STYLE_ASSIGNMENT((#1499));
#1422=PRESENTATION_STYLE_ASSIGNMENT((#1500));
#1423=PRESENTATION_STYLE_ASSIGNMENT((#1501));
#1424=PRESENTATION_STYLE_ASSIGNMENT((#1502));
#1425=PRESENTATION_STYLE_ASSIGNMENT((#1503));
#1426=PRESENTATION_STYLE_ASSIGNMENT((#1504));
#1427=PRESENTATION_STYLE_ASSIGNMENT((#1505));
#1428=PRESENTATION_STYLE_ASSIGNMENT((#1506));
#1429=PRESENTATION_STYLE_ASSIGNMENT((#1507));
#1430=PRESENTATION_STYLE_ASSIGNMENT((#1508));
#1431=PRESENTATION_STYLE_ASSIGNMENT((#1509));
#1432=PRESENTATION_STYLE_ASSIGNMENT((#1510));
#1433=PRESENTATION_STYLE_ASSIGNMENT((#1511));
#1434=PRESENTATION_STYLE_ASSIGNMENT((#1512));
#1435=PRESENTATION_STYLE_ASSIGNMENT((#1513));
#1436=PRESENTATION_STYLE_ASSIGNMENT((#1514));
#1437=SURFACE_STYLE_USAGE(.BOTH.,#1515);
#1438=SURFACE_STYLE_USAGE(.BOTH.,#1516);
#1439=SURFACE_STYLE_USAGE(.BOTH.,#1517);
#1440=SURFACE_STYLE_USAGE(.BOTH.,#1518);
#1441=SURFACE_STYLE_USAGE(.BOTH.,#1519);
#1442=SURFACE_STYLE_USAGE(.BOTH.,#1520);
#1443=SURFACE_STYLE_USAGE(.BOTH.,#1521);
#1444=SURFACE_STYLE_USAGE(.BOTH.,#1522);
#1445=SURFACE_STYLE_USAGE(.BOTH.,#1523);
#1446=SURFACE_STYLE_USAGE(.BOTH.,#1524);
#1447=SURFACE_STYLE_USAGE(.BOTH.,#1525);
#1448=SURFACE_STYLE_USAGE(.BOTH.,#1526);
#1449=SURFACE_STYLE_USAGE(.BOTH.,#1527);
#1450=SURFACE_STYLE_USAGE(.BOTH.,#1528);
#1451=SURFACE_STYLE_USAGE(.BOTH.,#1529);
#1452=SURFACE_STYLE_USAGE(.BOTH.,#1530);
#1453=SURFACE_STYLE_USAGE(.BOTH.,#1531);
#1454=SURFACE_STYLE_USAGE(.BOTH.,#1532);
#1455=SURFACE_STYLE_USAGE(.BOTH.,#1533);
#1456=SURFACE_STYLE_USAGE(.BOTH.,#1534);
#1457=SURFACE_STYLE_USAGE(.BOTH.,#1535);
#1458=SURFACE_STYLE_USAGE(.BOTH.,#1536);
#1459=SURFACE_STYLE_USAGE(.BOTH.,#1537);
#1460=SURFACE_STYLE_USAGE(.BOTH.,#1538);
#1461=SURFACE_STYLE_USAGE(.BOTH.,#1539);
#1462=SURFACE_STYLE_USAGE(.BOTH.,#1540);
#1463=SURFACE_STYLE_USAGE(.BOTH.,#1541);
#1464=SURFACE_STYLE_USAGE(.BOTH.,#1542);
#1465=SURFACE_STYLE_USAGE(.BOTH.,#1543);
#1466=SURFACE_STYLE_USAGE(.BOTH.,#1544);
#1467=SURFACE_STYLE_USAGE(.BOTH.,#1545);
#1468=SURFACE_STYLE_USAGE(.BOTH.,#1546);
#1469=SURFACE_STYLE_USAGE(.BOTH.,#1547);
#1470=SURFACE_STYLE_USAGE(.BOTH.,#1548);
#1471=SURFACE_STYLE_USAGE(.BOTH.,#1549);
#1472=SURFACE_STYLE_USAGE(.BOTH.,#1550);
#1473=SURFACE_STYLE_USAGE(.BOTH.,#1551);
#1474=SURFACE_STYLE_USAGE(.BOTH.,#1552);
#1475=SURFACE_STYLE_USAGE(.BOTH.,#1553);
#1476=SURFACE_STYLE_USAGE(.BOTH.,#1554);
#1477=SURFACE_STYLE_USAGE(.BOTH.,#1555);
#1478=SURFACE_STYLE_USAGE(.BOTH.,#1556);
#1479=SURFACE_STYLE_USAGE(.BOTH.,#1557);
#1480=SURFACE_STYLE_USAGE(.BOTH.,#1558);
#1481=SURFACE_STYLE_USAGE(.BOTH.,#1559);
#1482=SURFACE_STYLE_USAGE(.BOTH.,#1560);
#1483=SURFACE_STYLE_USAGE(.BOTH.,#1561);
#1484=SURFACE_STYLE_USAGE(.BOTH.,#1562);
#1485=SURFACE_STYLE_USAGE(.BOTH.,#1563);
#1486=SURFACE_STYLE_USAGE(.BOTH.,#1564);
#1487=SURFACE_STYLE_USAGE(.BOTH.,#1565);
#1488=SURFACE_STYLE_USAGE(.BOTH.,#1566);
#1489=SURFACE_STYLE_USAGE(.BOTH.,#1567);
#1490=SURFACE_STYLE_USAGE(.BOTH.,#1568);
#1491=SURFACE_STYLE_USAGE(.BOTH.,#1569);
#1492=SURFACE_STYLE_USAGE(.BOTH.,#1570);
#1493=SURFACE_STYLE_USAGE(.BOTH.,#1571);
#1494=SURFACE_STYLE_USAGE(.BOTH.,#1572);
#1495=SURFACE_STYLE_USAGE(.BOTH.,#1573);
#1496=SURFACE_STYLE_USAGE(.BOTH.,#1574);
#1497=SURFACE_STYLE_USAGE(.BOTH.,#1575);
#1498=SURFACE_STYLE_USAGE(.BOTH.,#1576);
#1499=SURFACE_STYLE_USAGE(.BOTH.,#1577);
#1500=SURFACE_STYLE_USAGE(.BOTH.,#1578);
#1501=SURFACE_STYLE_USAGE(.BOTH.,#1579);
#1502=SURFACE_STYLE_USAGE(.BOTH.,#1580);
#1503=SURFACE_STYLE_USAGE(.BOTH.,#1581);
#1504=SURFACE_STYLE_USAGE(.BOTH.,#1582);
#1505=SURFACE_STYLE_USAGE(.BOTH.,#1583);
#1506=SURFACE_STYLE_USAGE(.BOTH.,#1584);
#1507=SURFACE_STYLE_USAGE(.BOTH.,#1585);
#1508=SURFACE_STYLE_USAGE(.BOTH.,#1586);
#1509=SURFACE_STYLE_USAGE(.BOTH.,#1587);
#1510=SURFACE_STYLE_USAGE(.BOTH.,#1588);
#1511=SURFACE_STYLE_USAGE(.BOTH.,#1589);
#1512=SURFACE_STYLE_USAGE(.BOTH.,#1590);
#1513=SURFACE_STYLE_USAGE(.BOTH.,#1591);
#1514=SURFACE_STYLE_USAGE(.BOTH.,#1592);
#1515=SURFACE_SIDE_STYLE('',(#1593));
#1516=SURFACE_SIDE_STYLE('',(#1594));
#1517=SURFACE_SIDE_STYLE('',(#1595));
#1518=SURFACE_SIDE_STYLE('',(#1596));
#1519=SURFACE_SIDE_STYLE('',(#1597));
#1520=SURFACE_SIDE_STYLE('',(#1598));
#1521=SURFACE_SIDE_STYLE('',(#1599));
#1522=SURFACE_SIDE_STYLE('',(#1600));
#1523=SURFACE_SIDE_STYLE('',(#1601));
#1524=SURFACE_SIDE_STYLE('',(#1602));
#1525=SURFACE_SIDE_STYLE('',(#1603));
#1526=SURFACE_SIDE_STYLE('',(#1604));
#1527=SURFACE_SIDE_STYLE('',(#1605));
#1528=SURFACE_SIDE_STYLE('',(#1606));
#1529=SURFACE_SIDE_STYLE('',(#1607));
#1530=SURFACE_SIDE_STYLE('',(#1608));
#1531=SURFACE_SIDE_STYLE('',(#1609));
#1532=SURFACE_SIDE_STYLE('',(#1610));
#1533=SURFACE_SIDE_STYLE('',(#1611));
#1534=SURFACE_SIDE_STYLE('',(#1612));
#1535=SURFACE_SIDE_STYLE('',(#1613));
#1536=SURFACE_SIDE_STYLE('',(#1614));
#1537=SURFACE_SIDE_STYLE('',(#1615));
#1538=SURFACE_SIDE_STYLE('',(#1616));
#1539=SURFACE_SIDE_STYLE('',(#1617));
#1540=SURFACE_SIDE_STYLE('',(#1618));
#1541=SURFACE_SIDE_STYLE('',(#1619));
#1542=SURFACE_SIDE_STYLE('',(#1620));
#1543=SURFACE_SIDE_STYLE('',(#1621));
#1544=SURFACE_SIDE_STYLE('',(#1622));
#1545=SURFACE_SIDE_STYLE('',(#1623));
#1546=SURFACE_SIDE_STYLE('',(#1624));
#1547=SURFACE_SIDE_STYLE('',(#1625));
#1548=SURFACE_SIDE_STYLE('',(#1626));
#1549=SURFACE_SIDE_STYLE('',(#1627));
#1550=SURFACE_SIDE_STYLE('',(#1628));
#1551=SURFACE_SIDE_STYLE('',(#1629));
#1552=SURFACE_SIDE_STYLE('',(#1630));
#1553=SURFACE_SIDE_STYLE('',(#1631));
#1554=SURFACE_SIDE_STYLE('',(#1632));
#1555=SURFACE_SIDE_STYLE('',(#1633));
#1556=SURFACE_SIDE_STYLE('',(#1634));
#1557=SURFACE_SIDE_STYLE('',(#1635));
#1558=SURFACE_SIDE_STYLE('',(#1636));
#1559=SURFACE_SIDE_STYLE('',(#1637));
#1560=SURFACE_SIDE_STYLE('',(#1638));
#1561=SURFACE_SIDE_STYLE('',(#1639));
#1562=SURFACE_SIDE_STYLE('',(#1640));
#1563=SURFACE_SIDE_STYLE('',(#1641));
#1564=SURFACE_SIDE_STYLE('',(#1642));
#1565=SURFACE_SIDE_STYLE('',(#1643));
#1566=SURFACE_SIDE_STYLE('',(#1644));
#1567=SURFACE_SIDE_STYLE('',(#1645));
#1568=SURFACE_SIDE_STYLE('',(#1646));
#1569=SURFACE_SIDE_STYLE('',(#1647));
#1570=SURFACE_SIDE_STYLE('',(#1648));
#1571=SURFACE_SIDE_STYLE('',(#1649));
#1572=SURFACE_SIDE_STYLE('',(#1650));
#1573=SURFACE_SIDE_STYLE('',(#1651));
#1574=SURFACE_SIDE_STYLE('',(#1652));
#1575=SURFACE_SIDE_STYLE('',(#1653));
#1576=SURFACE_SIDE_STYLE('',(#1654));
#1577=SURFACE_SIDE_STYLE('',(#1655));
#1578=SURFACE_SIDE_STYLE('',(#1656));
#1579=SURFACE_SIDE_STYLE('',(#1657));
#1580=SURFACE_SIDE_STYLE('',(#1658));
#1581=SURFACE_SIDE_STYLE('',(#1659));
#1582=SURFACE_SIDE_STYLE('',(#1660));
#1583=SURFACE_SIDE_STYLE('',(#1661));
#1584=SURFACE_SIDE_STYLE('',(#1662));
#1585=SURFACE_SIDE_STYLE('',(#1663));
#1586=SURFACE_SIDE_STYLE('',(#1664));
#1587=SURFACE_SIDE_STYLE('',(#1665));
#1588=SURFACE_SIDE_STYLE('',(#1666));
#1589=SURFACE_SIDE_STYLE('',(#1667));
#1590=SURFACE_SIDE_STYLE('',(#1668));
#1591=SURFACE_SIDE_STYLE('',(#1669));
#1592=SURFACE_SIDE_STYLE('',(#1670));
#1593=SURFACE_STYLE_FILL_AREA(#1671);
#1594=SURFACE_STYLE_FILL_AREA(#1672);
#1595=SURFACE_STYLE_FILL_AREA(#1673);
#1596=SURFACE_STYLE_FILL_AREA(#1674);
#1597=SURFACE_STYLE_FILL_AREA(#1675);
#1598=SURFACE_STYLE_FILL_AREA(#1676);
#1599=SURFACE_STYLE_FILL_AREA(#1677);
#1600=SURFACE_STYLE_FILL_AREA(#1678);
#1601=SURFACE_STYLE_FILL_AREA(#1679);
#1602=SURFACE_STYLE_FILL_AREA(#1680);
#1603=SURFACE_STYLE_FILL_AREA(#1681);
#1604=SURFACE_STYLE_FILL_AREA(#1682);
#1605=SURFACE_STYLE_FILL_AREA(#1683);
#1606=SURFACE_STYLE_FILL_AREA(#1684);
#1607=SURFACE_STYLE_FILL_AREA(#1685);
#1608=SURFACE_STYLE_FILL_AREA(#1686);
#1609=SURFACE_STYLE_FILL_AREA(#1687);
#1610=SURFACE_STYLE_FILL_AREA(#1688);
#1611=SURFACE_STYLE_FILL_AREA(#1689);
#1612=SURFACE_STYLE_FILL_AREA(#1690);
#1613=SURFACE_STYLE_FILL_AREA(#1691);
#1614=SURFACE_STYLE_FILL_AREA(#1692);
#1615=SURFACE_STYLE_FILL_AREA(#1693);
#1616=SURFACE_STYLE_FILL_AREA(#1694);
#1617=SURFACE_STYLE_FILL_AREA(#1695);
#1618=SURFACE_STYLE_FILL_AREA(#1696);
#1619=SURFACE_STYLE_FILL_AREA(#1697);
#1620=SURFACE_STYLE_FILL_AREA(#1698);
#1621=SURFACE_STYLE_FILL_AREA(#1699);
#1622=SURFACE_STYLE_FILL_AREA(#1700);
#1623=SURFACE_STYLE_FILL_AREA(#1701);
#1624=SURFACE_STYLE_FILL_AREA(#1702);
#1625=SURFACE_STYLE_FILL_AREA(#1703);
#1626=SURFACE_STYLE_FILL_AREA(#1704);
#1627=SURFACE_STYLE_FILL_AREA(#1705);
#1628=SURFACE_STYLE_FILL_AREA(#1706);
#1629=SURFACE_STYLE_FILL_AREA(#1707);
#1630=SURFACE_STYLE_FILL_AREA(#1708);
#1631=SURFACE_STYLE_FILL_AREA(#1709);
#1632=SURFACE_STYLE_FILL_AREA(#1710);
#1633=SURFACE_STYLE_FILL_AREA(#1711);
#1634=SURFACE_STYLE_FILL_AREA(#1712);
#1635=SURFACE_STYLE_FILL_AREA(#1713);
#1636=SURFACE_STYLE_FILL_AREA(#1714);
#1637=SURFACE_STYLE_FILL_AREA(#1715);
#1638=SURFACE_STYLE_FILL_AREA(#1716);
#1639=SURFACE_STYLE_FILL_AREA(#1717);
#1640=SURFACE_STYLE_FILL_AREA(#1718);
#1641=SURFACE_STYLE_FILL_AREA(#1719);
#1642=SURFACE_STYLE_FILL_AREA(#1720);
#1643=SURFACE_STYLE_FILL_AREA(#1721);
#1644=SURFACE_STYLE_FILL_AREA(#1722);
#1645=SURFACE_STYLE_FILL_AREA(#1723);
#1646=SURFACE_STYLE_FILL_AREA(#1724);
#1647=SURFACE_STYLE_FILL_AREA(#1725);
#1648=SURFACE_STYLE_FILL_AREA(#1726);
#1649=SURFACE_STYLE_FILL_AREA(#1727);
#1650=SURFACE_STYLE_FILL_AREA(#1728);
#1651=SURFACE_STYLE_FILL_AREA(#1729);
#1652=SURFACE_STYLE_FILL_AREA(#1730);
#1653=SURFACE_STYLE_FILL_AREA(#1731);
#1654=SURFACE_STYLE_FILL_AREA(#1732);
#1655=SURFACE_STYLE_FILL_AREA(#1733);
#1656=SURFACE_STYLE_FILL_AREA(#1734);
#1657=SURFACE_STYLE_FILL_AREA(#1735);
#1658=SURFACE_STYLE_FILL_AREA(#1736);
#1659=SURFACE_STYLE_FILL_AREA(#1737);
#1660=SURFACE_STYLE_FILL_AREA(#1738);
#1661=SURFACE_STYLE_FILL_AREA(#1739);
#1662=SURFACE_STYLE_FILL_AREA(#1740);
#1663=SURFACE_STYLE_FILL_AREA(#1741);
#1664=SURFACE_STYLE_FILL_AREA(#1742);
#1665=SURFACE_STYLE_FILL_AREA(#1743);
#1666=SURFACE_STYLE_FILL_AREA(#1744);
#1667=SURFACE_STYLE_FILL_AREA(#1745);
#1668=SURFACE_STYLE_FILL_AREA(#1746);
#1669=SURFACE_STYLE_FILL_AREA(#1747);
#1670=SURFACE_STYLE_FILL_AREA(#1748);
#1671=FILL_AREA_STYLE('',(#1749));
#1672=FILL_AREA_STYLE('',(#1750));
#1673=FILL_AREA_STYLE('',(#1751));
#1674=FILL_AREA_STYLE('',(#1752));
#1675=FILL_AREA_STYLE('',(#1753));
#1676=FILL_AREA_STYLE('',(#1754));
#1677=FILL_AREA_STYLE('',(#1755));
#1678=FILL_AREA_STYLE('',(#1756));
#1679=FILL_AREA_STYLE('',(#1757));
#1680=FILL_AREA_STYLE('',(#1758));
#1681=FILL_AREA_STYLE('',(#1759));
#1682=FILL_AREA_STYLE('',(#1760));
#1683=FILL_AREA_STYLE('',(#1761));
#1684=FILL_AREA_STYLE('',(#1762));
#1685=FILL_AREA_STYLE('',(#1763));
#1686=FILL_AREA_STYLE('',(#1764));
#1687=FILL_AREA_STYLE('',(#1765));
#1688=FILL_AREA_STYLE('',(#1766));
#1689=FILL_AREA_STYLE('',(#1767));
#1690=FILL_AREA_STYLE('',(#1768));
#1691=FILL_AREA_STYLE('',(#1769));
#1692=FILL_AREA_STYLE('',(#1770));
#1693=FILL_AREA_STYLE('',(#1771));
#1694=FILL_AREA_STYLE('',(#1772));
#1695=FILL_AREA_STYLE('',(#1773));
#1696=FILL_AREA_STYLE('',(#1774));
#1697=FILL_AREA_STYLE('',(#1775));
#1698=FILL_AREA_STYLE('',(#1776));
#1699=FILL_AREA_STYLE('',(#1777));
#1700=FILL_AREA_STYLE('',(#1778));
#1701=FILL_AREA_STYLE('',(#1779));
#1702=FILL_AREA_STYLE('',(#1780));
#1703=FILL_AREA_STYLE('',(#1781));
#1704=FILL_AREA_STYLE('',(#1782));
#1705=FILL_AREA_STYLE('',(#1783));
#1706=FILL_AREA_STYLE('',(#1784));
#1707=FILL_AREA_STYLE('',(#1785));
#1708=FILL_AREA_STYLE('',(#1786));
#1709=FILL_AREA_STYLE('',(#1787));
#1710=FILL_AREA_STYLE('',(#1788));
#1711=FILL_AREA_STYLE('',(#1789));
#1712=FILL_AREA_STYLE('',(#1790));
#1713=FILL_AREA_STYLE('',(#1791));
#1714=FILL_AREA_STYLE('',(#1792));
#1715=FILL_AREA_STYLE('',(#1793));
#1716=FILL_AREA_STYLE('',(#1794));
#1717=FILL_AREA_STYLE('',(#1795));
#1718=FILL_AREA_STYLE('',(#1796));
#1719=FILL_AREA_STYLE('',(#1797));
#1720=FILL_AREA_STYLE('',(#1798));
#1721=FILL_AREA_STYLE('',(#1799));
#1722=FILL_AREA_STYLE('',(#1800));
#1723=FILL_AREA_STYLE('',(#1801));
#1724=FILL_AREA_STYLE('',(#1802));
#1725=FILL_AREA_STYLE('',(#1803));
#1726=FILL_AREA_STYLE('',(#1804));
#1727=FILL_AREA_STYLE('',(#1805));
#1728=FILL_AREA_STYLE('',(#1806));
#1729=FILL_AREA_STYLE('',(#1807));
#1730=FILL_AREA_STYLE('',(#1808));
#1731=FILL_AREA_STYLE('',(#1809));
#1732=FILL_AREA_STYLE('',(#1810));
#1733=FILL_AREA_STYLE('',(#1811));
#1734=FILL_AREA_STYLE('',(#1812));
#1735=FILL_AREA_STYLE('',(#1813));
#1736=FILL_AREA_STYLE('',(#1814));
#1737=FILL_AREA_STYLE('',(#1815));
#1738=FILL_AREA_STYLE('',(#1816));
#1739=FILL_AREA_STYLE('',(#1817));
#1740=FILL_AREA_STYLE('',(#1818));
#1741=FILL_AREA_STYLE('',(#1819));
#1742=FILL_AREA_STYLE('',(#1820));
#1743=FILL_AREA_STYLE('',(#1821));
#1744=FILL_AREA_STYLE('',(#1822));
#1745=FILL_AREA_STYLE('',(#1823));
#1746=FILL_AREA_STYLE('',(#1824));
#1747=FILL_AREA_STYLE('',(#1825));
#1748=FILL_AREA_STYLE('',(#1826));
#1749=FILL_AREA_STYLE_COLOUR('',#1827);
#1750=FILL_AREA_STYLE_COLOUR('',#1827);
#1751=FILL_AREA_STYLE_COLOUR('',#1827);
#1752=FILL_AREA_STYLE_COLOUR('',#1827);
#1753=FILL_AREA_STYLE_COLOUR('',#1827);
#1754=FILL_AREA_STYLE_COLOUR('',#1827);
#1755=FILL_AREA_STYLE_COLOUR('',#1827);
#1756=FILL_AREA_STYLE_COLOUR('',#1827);
#1757=FILL_AREA_STYLE_COLOUR('',#1827);
#1758=FILL_AREA_STYLE_COLOUR('',#1827);
#1759=FILL_AREA_STYLE_COLOUR('',#1827);
#1760=FILL_AREA_STYLE_COLOUR('',#1827);
#1761=FILL_AREA_STYLE_COLOUR('',#1827);
#1762=FILL_AREA_STYLE_COLOUR('',#1827);
#1763=FILL_AREA_STYLE_COLOUR('',#1827);
#1764=FILL_AREA_STYLE_COLOUR('',#1827);
#1765=FILL_AREA_STYLE_COLOUR('',#1827);
#1766=FILL_AREA_STYLE_COLOUR('',#1827);
#1767=FILL_AREA_STYLE_COLOUR('',#1827);
#1768=FILL_AREA_STYLE_COLOUR('',#1827);
#1769=FILL_AREA_STYLE_COLOUR('',#1827);
#1770=FILL_AREA_STYLE_COLOUR('',#1827);
#1771=FILL_AREA_STYLE_COLOUR('',#1827);
#1772=FILL_AREA_STYLE_COLOUR('',#1827);
#1773=FILL_AREA_STYLE_COLOUR('',#1827);
#1774=FILL_AREA_STYLE_COLOUR('',#1827);
#1775=FILL_AREA_STYLE_COLOUR('',#1827);
#1776=FILL_AREA_STYLE_COLOUR('',#1827);
#1777=FILL_AREA_STYLE_COLOUR('',#1827);
#1778=FILL_AREA_STYLE_COLOUR('',#1827);
#1779=FILL_AREA_STYLE_COLOUR('',#1827);
#1780=FILL_AREA_STYLE_COLOUR('',#1827);
#1781=FILL_AREA_STYLE_COLOUR('',#1827);
#1782=FILL_AREA_STYLE_COLOUR('',#1827);
#1783=FILL_AREA_STYLE_COLOUR('',#1827);
#1784=FILL_AREA_STYLE_COLOUR('',#1827);
#1785=FILL_AREA_STYLE_COLOUR('',#1827);
#1786=FILL_AREA_STYLE_COLOUR('',#1827);
#1787=FILL_AREA_STYLE_COLOUR('',#1827);
#1788=FILL_AREA_STYLE_COLOUR('',#1827);
#1789=FILL_AREA_STYLE_COLOUR('',#1827);
#1790=FILL_AREA_STYLE_COLOUR('',#1827);
#1791=FILL_AREA_STYLE_COLOUR('',#1827);
#1792=FILL_AREA_STYLE_COLOUR('',#1827);
#1793=FILL_AREA_STYLE_COLOUR('',#1827);
#1794=FILL_AREA_STYLE_COLOUR('',#1827);
#1795=FILL_AREA_STYLE_COLOUR('',#1827);
#1796=FILL_AREA_STYLE_COLOUR('',#1827);
#1797=FILL_AREA_STYLE_COLOUR('',#1827);
#1798=FILL_AREA_STYLE_COLOUR('',#1827);
#1799=FILL_AREA_STYLE_COLOUR('',#1827);
#1800=FILL_AREA_STYLE_COLOUR('',#1827);
#1801=FILL_AREA_STYLE_COLOUR('',#1827);
#1802=FILL_AREA_STYLE_COLOUR('',#1827);
#1803=FILL_AREA_STYLE_COLOUR('',#1827);
#1804=FILL_AREA_STYLE_COLOUR('',#1827);
#1805=FILL_AREA_STYLE_COLOUR('',#1827);
#1806=FILL_AREA_STYLE_COLOUR('',#1827);
#1807=FILL_AREA_STYLE_COLOUR('',#1827);
#1808=FILL_AREA_STYLE_COLOUR('',#1827);
#1809=FILL_AREA_STYLE_COLOUR('',#1827);
#1810=FILL_AREA_STYLE_COLOUR('',#1827);
#1811=FILL_AREA_STYLE_COLOUR('',#1827);
#1812=FILL_AREA_STYLE_COLOUR('',#1827);
#1813=FILL_AREA_STYLE_COLOUR('',#1827);
#1814=FILL_AREA_STYLE_COLOUR('',#1827);
#1815=FILL_AREA_STYLE_COLOUR('',#1828);
#1816=FILL_AREA_STYLE_COLOUR('',#1828);
#1817=FILL_AREA_STYLE_COLOUR('',#1827);
#1818=FILL_AREA_STYLE_COLOUR('',#1827);
#1819=FILL_AREA_STYLE_COLOUR('',#1827);
#1820=FILL_AREA_STYLE_COLOUR('',#1827);
#1821=FILL_AREA_STYLE_COLOUR('',#1827);
#1822=FILL_AREA_STYLE_COLOUR('',#1827);
#1823=FILL_AREA_STYLE_COLOUR('',#1827);
#1824=FILL_AREA_STYLE_COLOUR('',#1827);
#1825=FILL_AREA_STYLE_COLOUR('',#1827);
#1826=FILL_AREA_STYLE_COLOUR('',#1827);
#1827=COLOUR_RGB('',0.752941191196442,0.752941191196442,0.752941191196442);
#1828=COLOUR_RGB('',0.396078497171402,0.941176474094391,0.450980395078659);
#1829=ADVANCED_FACE('',(#1117,#1118),#1235,.T.);
#1830=ADVANCED_FACE('',(#1119),#1236,.T.);
#1831=ADVANCED_FACE('',(#1120),#1237,.T.);
#1832=ADVANCED_FACE('',(#1121,#1122),#1238,.T.);
#1833=ADVANCED_FACE('',(#1123,#1124),#1239,.F.);
#1834=ADVANCED_FACE('',(#1125,#1126,#1127),#1240,.T.);
#1835=ADVANCED_FACE('',(#1128),#1241,.T.);
#1836=ADVANCED_FACE('',(#1129),#1242,.T.);
#1837=ADVANCED_FACE('',(#1130,#1131,#1132),#1243,.T.);
#1838=ADVANCED_FACE('',(#1133),#1244,.T.);
#1839=ADVANCED_FACE('',(#1134,#1135),#29,.T.);
#1840=ADVANCED_FACE('',(#1136),#1245,.T.);
#1841=ADVANCED_FACE('',(#1137,#1138,#1139,#1140,#1141,#1142,#1143,#1144,
#1145,#1146),#1246,.F.);
#1842=ADVANCED_FACE('',(#1147),#1247,.T.);
#1843=ADVANCED_FACE('',(#1148),#1248,.T.);
#1844=ADVANCED_FACE('',(#1149),#1249,.T.);
#1845=ADVANCED_FACE('',(#1150),#1250,.T.);
#1846=ADVANCED_FACE('',(#1151),#1251,.T.);
#1847=ADVANCED_FACE('',(#1152),#1252,.T.);
#1848=ADVANCED_FACE('',(#1153),#1253,.F.);
#1849=ADVANCED_FACE('',(#1154),#1254,.F.);
#1850=ADVANCED_FACE('',(#1155),#1255,.F.);
#1851=ADVANCED_FACE('',(#1156),#1256,.T.);
#1852=ADVANCED_FACE('',(#1157),#1257,.T.);
#1853=ADVANCED_FACE('',(#1158),#1258,.T.);
#1854=ADVANCED_FACE('',(#1159),#1259,.T.);
#1855=ADVANCED_FACE('',(#1160),#1260,.T.);
#1856=ADVANCED_FACE('',(#1161,#1162),#1261,.F.);
#1857=ADVANCED_FACE('',(#1163),#1262,.T.);
#1858=ADVANCED_FACE('',(#1164),#1263,.T.);
#1859=ADVANCED_FACE('',(#1165),#1264,.T.);
#1860=ADVANCED_FACE('',(#1166),#1265,.T.);
#1861=ADVANCED_FACE('',(#1167),#1266,.T.);
#1862=ADVANCED_FACE('',(#1168),#1267,.T.);
#1863=ADVANCED_FACE('',(#1169),#1268,.T.);
#1864=ADVANCED_FACE('',(#1170),#1269,.T.);
#1865=ADVANCED_FACE('',(#1171,#1172),#30,.T.);
#1866=ADVANCED_FACE('',(#1173,#1174),#31,.F.);
#1867=ADVANCED_FACE('',(#1175,#1176),#1270,.F.);
#1868=ADVANCED_FACE('',(#1177),#32,.F.);
#1869=ADVANCED_FACE('',(#1178),#33,.F.);
#1870=ADVANCED_FACE('',(#1179),#34,.F.);
#1871=ADVANCED_FACE('',(#1180),#35,.F.);
#1872=ADVANCED_FACE('',(#1181),#1271,.F.);
#1873=ADVANCED_FACE('',(#1182),#36,.F.);
#1874=ADVANCED_FACE('',(#1183),#1272,.F.);
#1875=ADVANCED_FACE('',(#1184),#37,.F.);
#1876=ADVANCED_FACE('',(#1185),#1273,.T.);
#1877=ADVANCED_FACE('',(#1186),#23,.F.);
#1878=ADVANCED_FACE('',(#1187),#24,.F.);
#1879=ADVANCED_FACE('',(#1188),#1274,.T.);
#1880=ADVANCED_FACE('',(#1189),#1275,.T.);
#1881=ADVANCED_FACE('',(#1190),#25,.F.);
#1882=ADVANCED_FACE('',(#1191),#26,.F.);
#1883=ADVANCED_FACE('',(#1192),#1276,.T.);
#1884=ADVANCED_FACE('',(#1193),#38,.F.);
#1885=ADVANCED_FACE('',(#1194),#39,.F.);
#1886=ADVANCED_FACE('',(#1195),#40,.F.);
#1887=ADVANCED_FACE('',(#1196),#41,.F.);
#1888=ADVANCED_FACE('',(#1197,#1198),#22,.T.);
#1889=ADVANCED_FACE('',(#1199,#1200),#42,.F.);
#1890=ADVANCED_FACE('',(#1201,#1202),#1277,.F.);
#1891=ADVANCED_FACE('',(#1203,#1204),#43,.F.);
#1892=ADVANCED_FACE('',(#1205,#1206),#44,.F.);
#1893=ADVANCED_FACE('',(#1207,#1208),#1278,.F.);
#1894=ADVANCED_FACE('',(#1209,#1210),#45,.F.);
#1895=ADVANCED_FACE('',(#1211,#1212),#46,.F.);
#1896=ADVANCED_FACE('',(#1213,#1214),#47,.F.);
#1897=ADVANCED_FACE('',(#1215,#1216),#48,.F.);
#1898=ADVANCED_FACE('',(#1217,#1218),#1279,.F.);
#1899=ADVANCED_FACE('',(#1219,#1220),#49,.F.);
#1900=ADVANCED_FACE('',(#1221,#1222),#50,.F.);
#1901=ADVANCED_FACE('',(#1223,#1224),#1280,.F.);
#1902=ADVANCED_FACE('',(#1225,#1226),#51,.F.);
#1903=ADVANCED_FACE('',(#1227,#1228),#52,.F.);
#1904=ADVANCED_FACE('',(#1229,#1230),#27,.F.);
#1905=ADVANCED_FACE('',(#1231,#1232),#53,.F.);
#1906=ADVANCED_FACE('',(#1233,#1234),#28,.F.);
#1907=CLOSED_SHELL('',(#1829,#1830,#1831,#1832,#1833,#1834,#1835,#1836,
#1837,#1838,#1839,#1840,#1841,#1842,#1843,#1844,#1845,#1846,#1847,#1848,
#1849,#1850,#1851,#1852,#1853,#1854,#1855,#1856,#1857,#1858,#1859,#1860,
#1861,#1862,#1863,#1864,#1865,#1866,#1867,#1868,#1869,#1870,#1871,#1872,
#1873,#1874,#1875,#1876,#1877,#1878,#1879,#1880,#1881,#1882,#1883,#1884,
#1885,#1886,#1887,#1888,#1889,#1890,#1891,#1892,#1893,#1894,#1895,#1896,
#1897,#1898,#1899,#1900,#1901,#1902,#1903,#1904,#1905,#1906));
#1908=MANIFOLD_SOLID_BREP('',#1907);
#1909=SHAPE_DEFINITION_REPRESENTATION(#2844,#1910);
#1910=SHAPE_REPRESENTATION('Holder lid',(#1911),#2839);
#1911=AXIS2_PLACEMENT_3D('',#2455,#2055,#2056);
#1912=AXIS2_PLACEMENT_3D('',#2456,#2057,#2058);
#1913=AXIS2_PLACEMENT_3D('',#2457,#2059,#2060);
#1914=AXIS2_PLACEMENT_3D('',#2465,#2064,#2065);
#1915=AXIS2_PLACEMENT_3D('',#2467,#2066,#2067);
#1916=AXIS2_PLACEMENT_3D('',#2468,#2068,#2069);
#1917=AXIS2_PLACEMENT_3D('',#2476,#2073,#2074);
#1918=AXIS2_PLACEMENT_3D('',#2477,#2075,#2076);
#1919=AXIS2_PLACEMENT_3D('',#2485,#2080,#2081);
#1920=AXIS2_PLACEMENT_3D('',#2491,#2084,#2085);
#1921=AXIS2_PLACEMENT_3D('',#2494,#2087,#2088);
#1922=AXIS2_PLACEMENT_3D('',#2496,#2089,#2090);
#1923=AXIS2_PLACEMENT_3D('',#2497,#2091,#2092);
#1924=AXIS2_PLACEMENT_3D('',#2506,#2096,#2097);
#1925=AXIS2_PLACEMENT_3D('',#2514,#2101,#2102);
#1926=AXIS2_PLACEMENT_3D('',#2522,#2106,#2107);
#1927=AXIS2_PLACEMENT_3D('',#2532,#2112,#2113);
#1928=AXIS2_PLACEMENT_3D('',#2536,#2115,#2116);
#1929=AXIS2_PLACEMENT_3D('',#2540,#2118,#2119);
#1930=AXIS2_PLACEMENT_3D('',#2544,#2121,#2122);
#1931=AXIS2_PLACEMENT_3D('',#2545,#2123,#2124);
#1932=AXIS2_PLACEMENT_3D('',#2557,#2130,#2131);
#1933=AXIS2_PLACEMENT_3D('',#2558,#2132,#2133);
#1934=AXIS2_PLACEMENT_3D('',#2560,#2134,#2135);
#1935=AXIS2_PLACEMENT_3D('',#2562,#2136,#2137);
#1936=AXIS2_PLACEMENT_3D('',#2565,#2140,#2141);
#1937=AXIS2_PLACEMENT_3D('',#2568,#2144,#2145);
#1938=AXIS2_PLACEMENT_3D('',#2569,#2146,#2147);
#1939=AXIS2_PLACEMENT_3D('',#2571,#2148,#2149);
#1940=AXIS2_PLACEMENT_3D('',#2573,#2150,#2151);
#1941=AXIS2_PLACEMENT_3D('',#2585,#2157,#2158);
#1942=AXIS2_PLACEMENT_3D('',#2588,#2161,#2162);
#1943=AXIS2_PLACEMENT_3D('',#2589,#2163,#2164);
#1944=AXIS2_PLACEMENT_3D('',#2594,#2166,#2167);
#1945=AXIS2_PLACEMENT_3D('',#2598,#2169,#2170);
#1946=AXIS2_PLACEMENT_3D('',#2602,#2172,#2173);
#1947=AXIS2_PLACEMENT_3D('',#2605,#2175,#2176);
#1948=AXIS2_PLACEMENT_3D('',#2607,#2177,#2178);
#1949=AXIS2_PLACEMENT_3D('',#2610,#2181,#2182);
#1950=AXIS2_PLACEMENT_3D('',#2611,#2183,#2184);
#1951=AXIS2_PLACEMENT_3D('',#2616,#2186,#2187);
#1952=AXIS2_PLACEMENT_3D('',#2620,#2189,#2190);
#1953=AXIS2_PLACEMENT_3D('',#2624,#2192,#2193);
#1954=AXIS2_PLACEMENT_3D('',#2627,#2195,#2196);
#1955=AXIS2_PLACEMENT_3D('',#2629,#2197,#2198);
#1956=AXIS2_PLACEMENT_3D('',#2641,#2204,#2205);
#1957=AXIS2_PLACEMENT_3D('',#2642,#2206,#2207);
#1958=AXIS2_PLACEMENT_3D('',#2653,#2213,#2214);
#1959=AXIS2_PLACEMENT_3D('',#2655,#2215,#2216);
#1960=AXIS2_PLACEMENT_3D('',#2657,#2217,#2218);
#1961=AXIS2_PLACEMENT_3D('',#2659,#2219,#2220);
#1962=AXIS2_PLACEMENT_3D('',#2661,#2221,#2222);
#1963=AXIS2_PLACEMENT_3D('',#2663,#2223,#2224);
#1964=AXIS2_PLACEMENT_3D('',#2665,#2225,#2226);
#1965=AXIS2_PLACEMENT_3D('',#2667,#2227,#2228);
#1966=AXIS2_PLACEMENT_3D('',#2669,#2229,#2230);
#1967=AXIS2_PLACEMENT_3D('',#2676,#2235,#2236);
#1968=AXIS2_PLACEMENT_3D('',#2683,#2241,#2242);
#1969=AXIS2_PLACEMENT_3D('',#2690,#2247,#2248);
#1970=AXIS2_PLACEMENT_3D('',#2692,#2250,#2251);
#1971=AXIS2_PLACEMENT_3D('',#2694,#2253,#2254);
#1972=AXIS2_PLACEMENT_3D('',#2696,#2256,#2257);
#1973=AXIS2_PLACEMENT_3D('',#2698,#2259,#2260);
#1974=AXIS2_PLACEMENT_3D('',#2700,#2262,#2263);
#1975=AXIS2_PLACEMENT_3D('',#2701,#2264,#2265);
#1976=AXIS2_PLACEMENT_3D('',#2707,#2269,#2270);
#1977=AXIS2_PLACEMENT_3D('',#2713,#2274,#2275);
#1978=AXIS2_PLACEMENT_3D('',#2719,#2279,#2280);
#1979=AXIS2_PLACEMENT_3D('',#2725,#2284,#2285);
#1980=AXIS2_PLACEMENT_3D('',#2731,#2289,#2290);
#1981=AXIS2_PLACEMENT_3D('',#2732,#2291,#2292);
#1982=AXIS2_PLACEMENT_3D('',#2734,#2293,#2294);
#1983=AXIS2_PLACEMENT_3D('',#2736,#2295,#2296);
#1984=AXIS2_PLACEMENT_3D('',#2738,#2298,#2299);
#1985=AXIS2_PLACEMENT_3D('',#2740,#2301,#2302);
#1986=AXIS2_PLACEMENT_3D('',#2742,#2304,#2305);
#1987=AXIS2_PLACEMENT_3D('',#2744,#2307,#2308);
#1988=AXIS2_PLACEMENT_3D('',#2746,#2310,#2311);
#1989=AXIS2_PLACEMENT_3D('',#2748,#2313,#2314);
#1990=AXIS2_PLACEMENT_3D('',#2750,#2316,#2317);
#1991=AXIS2_PLACEMENT_3D('',#2752,#2319,#2320);
#1992=AXIS2_PLACEMENT_3D('',#2753,#2321,#2322);
#1993=AXIS2_PLACEMENT_3D('',#2755,#2323,#2324);
#1994=AXIS2_PLACEMENT_3D('',#2756,#2325,#2326);
#1995=AXIS2_PLACEMENT_3D('',#2758,#2327,#2328);
#1996=AXIS2_PLACEMENT_3D('',#2759,#2329,#2330);
#1997=AXIS2_PLACEMENT_3D('',#2760,#2331,#2332);
#1998=AXIS2_PLACEMENT_3D('',#2761,#2333,#2334);
#1999=AXIS2_PLACEMENT_3D('',#2762,#2335,#2336);
#2000=AXIS2_PLACEMENT_3D('',#2763,#2337,#2338);
#2001=AXIS2_PLACEMENT_3D('',#2764,#2339,#2340);
#2002=AXIS2_PLACEMENT_3D('',#2765,#2341,#2342);
#2003=AXIS2_PLACEMENT_3D('',#2766,#2343,#2344);
#2004=AXIS2_PLACEMENT_3D('',#2767,#2345,#2346);
#2005=AXIS2_PLACEMENT_3D('',#2768,#2347,#2348);
#2006=AXIS2_PLACEMENT_3D('',#2769,#2349,#2350);
#2007=AXIS2_PLACEMENT_3D('',#2770,#2351,#2352);
#2008=AXIS2_PLACEMENT_3D('',#2771,#2353,#2354);
#2009=AXIS2_PLACEMENT_3D('',#2772,#2355,#2356);
#2010=AXIS2_PLACEMENT_3D('',#2773,#2357,#2358);
#2011=AXIS2_PLACEMENT_3D('',#2774,#2359,#2360);
#2012=AXIS2_PLACEMENT_3D('',#2775,#2361,#2362);
#2013=AXIS2_PLACEMENT_3D('',#2776,#2363,#2364);
#2014=AXIS2_PLACEMENT_3D('',#2777,#2365,#2366);
#2015=AXIS2_PLACEMENT_3D('',#2780,#2369,#2370);
#2016=AXIS2_PLACEMENT_3D('',#2782,#2372,#2373);
#2017=AXIS2_PLACEMENT_3D('',#2784,#2375,#2376);
#2018=AXIS2_PLACEMENT_3D('',#2786,#2378,#2379);
#2019=AXIS2_PLACEMENT_3D('',#2788,#2381,#2382);
#2020=AXIS2_PLACEMENT_3D('',#2790,#2384,#2385);
#2021=AXIS2_PLACEMENT_3D('',#2792,#2387,#2388);
#2022=AXIS2_PLACEMENT_3D('',#2793,#2389,#2390);
#2023=AXIS2_PLACEMENT_3D('',#2794,#2391,#2392);
#2024=AXIS2_PLACEMENT_3D('',#2795,#2393,#2394);
#2025=AXIS2_PLACEMENT_3D('',#2796,#2395,#2396);
#2026=AXIS2_PLACEMENT_3D('',#2797,#2397,#2398);
#2027=AXIS2_PLACEMENT_3D('',#2798,#2399,#2400);
#2028=AXIS2_PLACEMENT_3D('',#2799,#2401,#2402);
#2029=AXIS2_PLACEMENT_3D('',#2801,#2403,#2404);
#2030=AXIS2_PLACEMENT_3D('',#2802,#2405,#2406);
#2031=AXIS2_PLACEMENT_3D('',#2804,#2407,#2408);
#2032=AXIS2_PLACEMENT_3D('',#2805,#2409,#2410);
#2033=AXIS2_PLACEMENT_3D('',#2806,#2411,#2412);
#2034=AXIS2_PLACEMENT_3D('',#2808,#2413,#2414);
#2035=AXIS2_PLACEMENT_3D('',#2809,#2415,#2416);
#2036=AXIS2_PLACEMENT_3D('',#2811,#2417,#2418);
#2037=AXIS2_PLACEMENT_3D('',#2812,#2419,#2420);
#2038=AXIS2_PLACEMENT_3D('',#2813,#2421,#2422);
#2039=AXIS2_PLACEMENT_3D('',#2814,#2423,#2424);
#2040=AXIS2_PLACEMENT_3D('',#2815,#2425,#2426);
#2041=AXIS2_PLACEMENT_3D('',#2817,#2427,#2428);
#2042=AXIS2_PLACEMENT_3D('',#2818,#2429,#2430);
#2043=AXIS2_PLACEMENT_3D('',#2820,#2431,#2432);
#2044=AXIS2_PLACEMENT_3D('',#2821,#2433,#2434);
#2045=AXIS2_PLACEMENT_3D('',#2822,#2435,#2436);
#2046=AXIS2_PLACEMENT_3D('',#2824,#2437,#2438);
#2047=AXIS2_PLACEMENT_3D('',#2825,#2439,#2440);
#2048=AXIS2_PLACEMENT_3D('',#2827,#2441,#2442);
#2049=AXIS2_PLACEMENT_3D('',#2828,#2443,#2444);
#2050=AXIS2_PLACEMENT_3D('',#2829,#2445,#2446);
#2051=AXIS2_PLACEMENT_3D('',#2831,#2447,#2448);
#2052=AXIS2_PLACEMENT_3D('',#2833,#2449,#2450);
#2053=AXIS2_PLACEMENT_3D('',#2834,#2451,#2452);
#2054=AXIS2_PLACEMENT_3D('',#2836,#2453,#2454);
#2055=DIRECTION('',(0.,0.,1.));
#2056=DIRECTION('',(1.,0.,0.));
#2057=DIRECTION('',(0.,0.,-1.));
#2058=DIRECTION('',(-1.,0.,0.));
#2059=DIRECTION('',(0.,0.,1.));
#2060=DIRECTION('',(1.,0.,0.));
#2061=DIRECTION('',(0.,1.,0.));
#2062=DIRECTION('',(-1.,1.10141173077893E-16,0.));
#2063=DIRECTION('',(0.,-1.,0.));
#2064=DIRECTION('',(0.,0.,-1.));
#2065=DIRECTION('',(-1.,0.,0.));
#2066=DIRECTION('',(0.,0.,-1.));
#2067=DIRECTION('',(-1.,0.,0.));
#2068=DIRECTION('',(0.,0.,1.));
#2069=DIRECTION('',(1.,0.,0.));
#2070=DIRECTION('',(1.,-3.46944695195362E-16,0.));
#2071=DIRECTION('',(1.37676466347366E-16,1.,0.));
#2072=DIRECTION('',(-1.,0.,0.));
#2073=DIRECTION('',(0.,0.,-1.));
#2074=DIRECTION('',(-1.,0.,0.));
#2075=DIRECTION('',(0.,0.,1.));
#2076=DIRECTION('',(1.,0.,0.));
#2077=DIRECTION('',(-1.,0.,0.));
#2078=DIRECTION('',(0.,-1.,0.));
#2079=DIRECTION('',(1.,-1.73472347597681E-16,0.));
#2080=DIRECTION('',(0.,0.,-1.));
#2081=DIRECTION('',(-1.,0.,0.));
#2082=DIRECTION('',(1.,0.,0.));
#2083=DIRECTION('',(-4.33680868994202E-17,1.,0.));
#2084=DIRECTION('',(0.,0.,1.));
#2085=DIRECTION('',(1.,0.,0.));
#2086=DIRECTION('',(0.,-1.,0.));
#2087=DIRECTION('',(0.,0.,-1.));
#2088=DIRECTION('',(-1.,0.,0.));
#2089=DIRECTION('',(0.,0.,1.));
#2090=DIRECTION('',(1.,0.,0.));
#2091=DIRECTION('',(0.,0.,1.));
#2092=DIRECTION('',(1.,0.,0.));
#2093=DIRECTION('',(-1.,0.,0.));
#2094=DIRECTION('',(1.37676466347366E-16,1.,0.));
#2095=DIRECTION('',(1.,-3.46944695195362E-16,0.));
#2096=DIRECTION('',(0.,0.,1.));
#2097=DIRECTION('',(1.,0.,0.));
#2098=DIRECTION('',(-4.33680868994202E-17,1.,0.));
#2099=DIRECTION('',(1.,0.,0.));
#2100=DIRECTION('',(0.,-1.,0.));
#2101=DIRECTION('',(0.,0.,1.));
#2102=DIRECTION('',(1.,0.,0.));
#2103=DIRECTION('',(1.,-1.73472347597681E-16,0.));
#2104=DIRECTION('',(0.,-1.,0.));
#2105=DIRECTION('',(-1.,0.,0.));
#2106=DIRECTION('',(0.,0.,1.));
#2107=DIRECTION('',(1.,0.,0.));
#2108=DIRECTION('',(0.,-1.,0.));
#2109=DIRECTION('',(-1.,1.10141173077893E-16,0.));
#2110=DIRECTION('',(0.,1.,0.));
#2111=DIRECTION('',(1.,5.88041856263324E-17,0.));
#2112=DIRECTION('',(0.,0.,1.));
#2113=DIRECTION('',(1.,0.,0.));
#2114=DIRECTION('',(0.,1.,0.));
#2115=DIRECTION('',(0.,0.,1.));
#2116=DIRECTION('',(1.,0.,0.));
#2117=DIRECTION('',(-1.,5.88041856263324E-17,0.));
#2118=DIRECTION('',(0.,0.,1.));
#2119=DIRECTION('',(1.,0.,0.));
#2120=DIRECTION('',(0.,-1.,0.));
#2121=DIRECTION('',(0.,0.,1.));
#2122=DIRECTION('',(1.,0.,0.));
#2123=DIRECTION('',(0.,0.,-1.));
#2124=DIRECTION('',(-1.,0.,0.));
#2125=DIRECTION('',(1.,1.31306599933202E-16,0.));
#2126=DIRECTION('',(-0.866025403784439,0.499999999999999,0.));
#2127=DIRECTION('',(0.,1.,0.));
#2128=DIRECTION('',(0.866025403784439,0.499999999999999,0.));
#2129=DIRECTION('',(-1.,1.31306599933202E-16,0.));
#2130=DIRECTION('',(0.,0.,-1.));
#2131=DIRECTION('',(-1.,0.,0.));
#2132=DIRECTION('',(0.,0.,-1.));
#2133=DIRECTION('',(-1.,0.,0.));
#2134=DIRECTION('',(0.,0.,-1.));
#2135=DIRECTION('',(-1.,0.,0.));
#2136=DIRECTION('',(-1.10141173077893E-16,-1.,0.));
#2137=DIRECTION('',(1.,-1.10141173077893E-16,0.));
#2138=DIRECTION('',(0.,0.,1.));
#2139=DIRECTION('',(0.,0.,-1.));
#2140=DIRECTION('',(-1.,1.37676466347366E-16,0.));
#2141=DIRECTION('',(-1.37676466347366E-16,-1.,0.));
#2142=DIRECTION('',(0.,0.,-1.));
#2143=DIRECTION('',(0.,0.,1.));
#2144=DIRECTION('',(0.,0.,-1.));
#2145=DIRECTION('',(-1.,0.,0.));
#2146=DIRECTION('',(0.,0.,-1.));
#2147=DIRECTION('',(-1.,0.,0.));
#2148=DIRECTION('',(0.,0.,-1.));
#2149=DIRECTION('',(-1.,0.,0.));
#2150=DIRECTION('',(0.,0.,-1.));
#2151=DIRECTION('',(-1.,0.,0.));
#2152=DIRECTION('',(-1.,-2.79123194829032E-15,0.));
#2153=DIRECTION('',(-0.866025403784438,0.5,0.));
#2154=DIRECTION('',(0.,1.,0.));
#2155=DIRECTION('',(0.866025403784438,0.5,0.));
#2156=DIRECTION('',(1.,-2.79123194829032E-15,0.));
#2157=DIRECTION('',(1.,0.,0.));
#2158=DIRECTION('',(0.,0.,-1.));
#2159=DIRECTION('',(0.,0.,1.));
#2160=DIRECTION('',(0.,0.,-1.));
#2161=DIRECTION('',(0.,0.,-1.));
#2162=DIRECTION('',(-1.,0.,0.));
#2163=DIRECTION('',(0.,0.,-1.));
#2164=DIRECTION('',(1.,0.,0.));
#2165=DIRECTION('',(0.,0.,-1.));
#2166=DIRECTION('',(0.,0.,-1.));
#2167=DIRECTION('',(-1.,0.,0.));
#2168=DIRECTION('',(0.,0.,-1.));
#2169=DIRECTION('',(0.,0.,-1.));
#2170=DIRECTION('',(1.,0.,0.));
#2171=DIRECTION('',(0.,0.,-1.));
#2172=DIRECTION('',(0.,0.,-1.));
#2173=DIRECTION('',(-1.,0.,0.));
#2174=DIRECTION('',(0.,0.,-1.));
#2175=DIRECTION('',(0.,0.,1.));
#2176=DIRECTION('',(1.,0.,0.));
#2177=DIRECTION('',(0.,1.,0.));
#2178=DIRECTION('',(0.,0.,1.));
#2179=DIRECTION('',(0.,0.,-1.));
#2180=DIRECTION('',(0.,0.,1.));
#2181=DIRECTION('',(0.,0.,-1.));
#2182=DIRECTION('',(-1.,0.,0.));
#2183=DIRECTION('',(0.,0.,-1.));
#2184=DIRECTION('',(-1.,0.,0.));
#2185=DIRECTION('',(0.,-1.,0.));
#2186=DIRECTION('',(0.,0.,-1.));
#2187=DIRECTION('',(-1.,0.,0.));
#2188=DIRECTION('',(-1.,-5.88041856263324E-17,0.));
#2189=DIRECTION('',(0.,0.,-1.));
#2190=DIRECTION('',(-1.,0.,0.));
#2191=DIRECTION('',(0.,1.,0.));
#2192=DIRECTION('',(0.,0.,-1.));
#2193=DIRECTION('',(-1.,0.,0.));
#2194=DIRECTION('',(1.,-5.88041856263324E-17,0.));
#2195=DIRECTION('',(0.,0.,-1.));
#2196=DIRECTION('',(-1.,0.,0.));
#2197=DIRECTION('',(0.,0.,-1.));
#2198=DIRECTION('',(-1.,0.,0.));
#2199=DIRECTION('',(1.,-2.79123194829032E-15,0.));
#2200=DIRECTION('',(0.866025403784438,0.5,0.));
#2201=DIRECTION('',(0.,1.,0.));
#2202=DIRECTION('',(-0.866025403784438,0.5,0.));
#2203=DIRECTION('',(-1.,-2.79123194829032E-15,0.));
#2204=DIRECTION('',(0.,0.,-1.));
#2205=DIRECTION('',(-1.,0.,0.));
#2206=DIRECTION('',(0.,0.,-1.));
#2207=DIRECTION('',(-1.,0.,0.));
#2208=DIRECTION('',(-1.,1.31306599933202E-16,0.));
#2209=DIRECTION('',(0.866025403784439,0.499999999999999,0.));
#2210=DIRECTION('',(0.,1.,0.));
#2211=DIRECTION('',(-0.866025403784439,0.499999999999999,0.));
#2212=DIRECTION('',(1.,1.31306599933202E-16,0.));
#2213=DIRECTION('',(0.,0.,-1.));
#2214=DIRECTION('',(0.,-1.,0.));
#2215=DIRECTION('',(0.,0.,-1.));
#2216=DIRECTION('',(0.,-1.,0.));
#2217=DIRECTION('',(0.,0.,-1.));
#2218=DIRECTION('',(0.,-1.,0.));
#2219=DIRECTION('',(0.,0.,-1.));
#2220=DIRECTION('',(0.,-1.,0.));
#2221=DIRECTION('',(0.,0.,-1.));
#2222=DIRECTION('',(0.,-1.,0.));
#2223=DIRECTION('',(0.,0.,-1.));
#2224=DIRECTION('',(0.,-1.,0.));
#2225=DIRECTION('',(0.,0.,-1.));
#2226=DIRECTION('',(0.,-1.,0.));
#2227=DIRECTION('',(0.,0.,-1.));
#2228=DIRECTION('',(0.,-1.,0.));
#2229=DIRECTION('',(-1.31306599933202E-16,1.,0.));
#2230=DIRECTION('',(-1.,-1.31306599933202E-16,0.));
#2231=DIRECTION('',(0.,0.,1.));
#2232=DIRECTION('',(0.,0.,-1.));
#2233=DIRECTION('',(1.,1.31306599933202E-16,0.));
#2234=DIRECTION('',(0.,0.,1.));
#2235=DIRECTION('',(-1.31306599933202E-16,-1.,0.));
#2236=DIRECTION('',(1.,-1.31306599933202E-16,0.));
#2237=DIRECTION('',(0.,0.,1.));
#2238=DIRECTION('',(0.,0.,1.));
#2239=DIRECTION('',(-1.,1.31306599933202E-16,0.));
#2240=DIRECTION('',(0.,0.,-1.));
#2241=DIRECTION('',(2.79123194829032E-15,-1.,0.));
#2242=DIRECTION('',(1.,2.79123194829032E-15,0.));
#2243=DIRECTION('',(-1.,-2.79123194829032E-15,0.));
#2244=DIRECTION('',(0.,0.,1.));
#2245=DIRECTION('',(0.,0.,-1.));
#2246=DIRECTION('',(0.,0.,-1.));
#2247=DIRECTION('',(-0.5,-0.866025403784438,0.));
#2248=DIRECTION('',(0.866025403784438,-0.5,0.));
#2249=DIRECTION('',(0.,0.,-1.));
#2250=DIRECTION('',(-1.,0.,0.));
#2251=DIRECTION('',(0.,0.,1.));
#2252=DIRECTION('',(0.,0.,-1.));
#2253=DIRECTION('',(-0.5,0.866025403784438,0.));
#2254=DIRECTION('',(-0.866025403784438,-0.5,0.));
#2255=DIRECTION('',(0.,0.,-1.));
#2256=DIRECTION('',(-0.499999999999999,-0.866025403784439,0.));
#2257=DIRECTION('',(0.866025403784439,-0.499999999999999,0.));
#2258=DIRECTION('',(0.,0.,-1.));
#2259=DIRECTION('',(-1.,0.,0.));
#2260=DIRECTION('',(0.,0.,1.));
#2261=DIRECTION('',(0.,0.,-1.));
#2262=DIRECTION('',(-0.499999999999999,0.866025403784439,0.));
#2263=DIRECTION('',(-0.866025403784439,-0.499999999999999,0.));
#2264=DIRECTION('',(2.79123194829032E-15,1.,0.));
#2265=DIRECTION('',(-1.,2.79123194829032E-15,0.));
#2266=DIRECTION('',(0.,0.,1.));
#2267=DIRECTION('',(1.,-2.79123194829032E-15,0.));
#2268=DIRECTION('',(0.,0.,-1.));
#2269=DIRECTION('',(1.,0.,0.));
#2270=DIRECTION('',(0.,0.,-1.));
#2271=DIRECTION('',(0.,0.,1.));
#2272=DIRECTION('',(0.,-1.,0.));
#2273=DIRECTION('',(0.,0.,1.));
#2274=DIRECTION('',(-5.88041856263324E-17,-1.,0.));
#2275=DIRECTION('',(1.,-5.88041856263324E-17,0.));
#2276=DIRECTION('',(0.,0.,1.));
#2277=DIRECTION('',(-1.,5.88041856263324E-17,0.));
#2278=DIRECTION('',(0.,0.,1.));
#2279=DIRECTION('',(-1.,0.,0.));
#2280=DIRECTION('',(0.,0.,1.));
#2281=DIRECTION('',(0.,0.,1.));
#2282=DIRECTION('',(0.,1.,0.));
#2283=DIRECTION('',(0.,0.,1.));
#2284=DIRECTION('',(-5.88041856263324E-17,1.,0.));
#2285=DIRECTION('',(-1.,-5.88041856263324E-17,0.));
#2286=DIRECTION('',(0.,0.,1.));
#2287=DIRECTION('',(1.,5.88041856263324E-17,0.));
#2288=DIRECTION('',(0.,0.,1.));
#2289=DIRECTION('',(0.,0.,1.));
#2290=DIRECTION('',(1.,0.,0.));
#2291=DIRECTION('',(0.,0.,1.));
#2292=DIRECTION('',(1.,0.,0.));
#2293=DIRECTION('',(0.,0.,1.));
#2294=DIRECTION('',(1.,0.,0.));
#2295=DIRECTION('',(-1.,0.,0.));
#2296=DIRECTION('',(0.,0.,1.));
#2297=DIRECTION('',(0.,0.,-1.));
#2298=DIRECTION('',(-1.73472347597681E-16,-1.,0.));
#2299=DIRECTION('',(1.,-1.73472347597681E-16,0.));
#2300=DIRECTION('',(0.,0.,-1.));
#2301=DIRECTION('',(1.,4.33680868994202E-17,0.));
#2302=DIRECTION('',(-4.33680868994202E-17,1.,0.));
#2303=DIRECTION('',(0.,0.,-1.));
#2304=DIRECTION('',(-3.46944695195362E-16,-1.,0.));
#2305=DIRECTION('',(1.,-3.46944695195362E-16,0.));
#2306=DIRECTION('',(0.,0.,-1.));
#2307=DIRECTION('',(0.,1.,0.));
#2308=DIRECTION('',(0.,0.,1.));
#2309=DIRECTION('',(0.,0.,-1.));
#2310=DIRECTION('',(-1.,0.,0.));
#2311=DIRECTION('',(0.,0.,1.));
#2312=DIRECTION('',(0.,0.,-1.));
#2313=DIRECTION('',(1.,0.,0.));
#2314=DIRECTION('',(0.,0.,-1.));
#2315=DIRECTION('',(0.,0.,-1.));
#2316=DIRECTION('',(0.,1.,0.));
#2317=DIRECTION('',(0.,0.,1.));
#2318=DIRECTION('',(0.,0.,-1.));
#2319=DIRECTION('',(0.,0.,-1.));
#2320=DIRECTION('',(-1.,0.,0.));
#2321=DIRECTION('',(0.,0.,1.));
#2322=DIRECTION('',(1.,0.,0.));
#2323=DIRECTION('',(0.,0.,-1.));
#2324=DIRECTION('',(-1.,0.,0.));
#2325=DIRECTION('',(0.,0.,1.));
#2326=DIRECTION('',(1.,0.,0.));
#2327=DIRECTION('',(0.,0.,1.));
#2328=DIRECTION('',(1.,0.,0.));
#2329=DIRECTION('',(0.,0.,-1.));
#2330=DIRECTION('',(-1.,0.,0.));
#2331=DIRECTION('',(0.,0.,-1.));
#2332=DIRECTION('',(-1.,0.,0.));
#2333=DIRECTION('',(0.,0.,-1.));
#2334=DIRECTION('',(-1.,0.,0.));
#2335=DIRECTION('',(0.,0.,-1.));
#2336=DIRECTION('',(-1.,0.,0.));
#2337=DIRECTION('',(0.,0.,-1.));
#2338=DIRECTION('',(-1.,0.,0.));
#2339=DIRECTION('',(0.,0.,-1.));
#2340=DIRECTION('',(-1.,0.,0.));
#2341=DIRECTION('',(0.,0.,-1.));
#2342=DIRECTION('',(-1.,0.,0.));
#2343=DIRECTION('',(0.,0.,-1.));
#2344=DIRECTION('',(-1.,0.,0.));
#2345=DIRECTION('',(0.,0.,1.));
#2346=DIRECTION('',(1.,0.,0.));
#2347=DIRECTION('',(0.,0.,1.));
#2348=DIRECTION('',(1.,0.,0.));
#2349=DIRECTION('',(0.,0.,-1.));
#2350=DIRECTION('',(-1.,0.,0.));
#2351=DIRECTION('',(0.,0.,1.));
#2352=DIRECTION('',(1.,0.,0.));
#2353=DIRECTION('',(0.,0.,-1.));
#2354=DIRECTION('',(-1.,0.,0.));
#2355=DIRECTION('',(0.,0.,1.));
#2356=DIRECTION('',(1.,0.,0.));
#2357=DIRECTION('',(0.,0.,1.));
#2358=DIRECTION('',(1.,0.,0.));
#2359=DIRECTION('',(0.,0.,-1.));
#2360=DIRECTION('',(-1.,0.,0.));
#2361=DIRECTION('',(0.,0.,1.));
#2362=DIRECTION('',(1.,0.,0.));
#2363=DIRECTION('',(0.,0.,-1.));
#2364=DIRECTION('',(-1.,0.,0.));
#2365=DIRECTION('',(-4.15808384185322E-17,0.707106781186548,0.707106781186547));
#2366=DIRECTION('',(1.,5.88041856263324E-17,0.));
#2367=DIRECTION('',(0.,-0.707106781186547,0.707106781186548));
#2368=DIRECTION('',(0.,0.707106781186547,-0.707106781186548));
#2369=DIRECTION('',(0.,0.,1.));
#2370=DIRECTION('',(1.,0.,0.));
#2371=DIRECTION('',(0.707106781186547,0.,-0.707106781186548));
#2372=DIRECTION('',(0.,0.,1.));
#2373=DIRECTION('',(1.,0.,0.));
#2374=DIRECTION('',(0.707106781186547,0.,0.707106781186548));
#2375=DIRECTION('',(0.707106781186548,0.,0.707106781186547));
#2376=DIRECTION('',(0.,-1.,0.));
#2377=DIRECTION('',(0.707106781186547,0.,-0.707106781186548));
#2378=DIRECTION('',(-0.707106781186548,0.,0.707106781186547));
#2379=DIRECTION('',(0.,1.,0.));
#2380=DIRECTION('',(0.707106781186547,0.,0.707106781186548));
#2381=DIRECTION('',(0.,0.,1.));
#2382=DIRECTION('',(1.,0.,0.));
#2383=DIRECTION('',(0.,-0.707106781186547,-0.707106781186548));
#2384=DIRECTION('',(0.,0.,1.));
#2385=DIRECTION('',(1.,0.,0.));
#2386=DIRECTION('',(0.,0.707106781186547,0.707106781186548));
#2387=DIRECTION('',(-4.15808384185322E-17,-0.707106781186548,0.707106781186547));
#2388=DIRECTION('',(-1.,5.88041856263324E-17,0.));
#2389=DIRECTION('',(0.,0.,-1.));
#2390=DIRECTION('',(-1.,0.,0.));
#2391=DIRECTION('',(0.,0.,-1.));
#2392=DIRECTION('',(-1.,0.,0.));
#2393=DIRECTION('',(0.,0.,-1.));
#2394=DIRECTION('',(-1.,0.,0.));
#2395=DIRECTION('',(0.,0.,-1.));
#2396=DIRECTION('',(-1.,0.,0.));
#2397=DIRECTION('',(0.,0.,1.));
#2398=DIRECTION('',(1.,0.,0.));
#2399=DIRECTION('',(0.,0.,1.));
#2400=DIRECTION('',(1.,0.,0.));
#2401=DIRECTION('',(0.,0.,-1.));
#2402=DIRECTION('',(-1.,0.,0.));
#2403=DIRECTION('',(0.,0.,-1.));
#2404=DIRECTION('',(-1.,0.,0.));
#2405=DIRECTION('',(0.,0.,1.));
#2406=DIRECTION('',(0.,-1.,0.));
#2407=DIRECTION('',(0.,0.,-1.));
#2408=DIRECTION('',(0.,-1.,0.));
#2409=DIRECTION('',(0.,0.,1.));
#2410=DIRECTION('',(1.,0.,0.));
#2411=DIRECTION('',(0.,0.,-1.));
#2412=DIRECTION('',(-1.,0.,0.));
#2413=DIRECTION('',(0.,0.,-1.));
#2414=DIRECTION('',(-1.,0.,0.));
#2415=DIRECTION('',(0.,0.,1.));
#2416=DIRECTION('',(0.,-1.,0.));
#2417=DIRECTION('',(0.,0.,-1.));
#2418=DIRECTION('',(0.,-1.,0.));
#2419=DIRECTION('',(0.,0.,-1.));
#2420=DIRECTION('',(0.,-1.,0.));
#2421=DIRECTION('',(0.,0.,-1.));
#2422=DIRECTION('',(0.,-1.,0.));
#2423=DIRECTION('',(0.,0.,1.));
#2424=DIRECTION('',(1.,0.,0.));
#2425=DIRECTION('',(0.,0.,-1.));
#2426=DIRECTION('',(-1.,0.,0.));
#2427=DIRECTION('',(0.,0.,-1.));
#2428=DIRECTION('',(-1.,0.,0.));
#2429=DIRECTION('',(0.,0.,1.));
#2430=DIRECTION('',(0.,-1.,0.));
#2431=DIRECTION('',(0.,0.,-1.));
#2432=DIRECTION('',(0.,-1.,0.));
#2433=DIRECTION('',(0.,0.,1.));
#2434=DIRECTION('',(1.,0.,0.));
#2435=DIRECTION('',(0.,0.,-1.));
#2436=DIRECTION('',(-1.,0.,0.));
#2437=DIRECTION('',(0.,0.,-1.));
#2438=DIRECTION('',(-1.,0.,0.));
#2439=DIRECTION('',(0.,0.,1.));
#2440=DIRECTION('',(0.,-1.,0.));
#2441=DIRECTION('',(0.,0.,-1.));
#2442=DIRECTION('',(0.,-1.,0.));
#2443=DIRECTION('',(0.,0.,-1.));
#2444=DIRECTION('',(0.,-1.,0.));
#2445=DIRECTION('',(0.,0.,-1.));
#2446=DIRECTION('',(0.,1.,0.));
#2447=DIRECTION('',(0.,0.,1.));
#2448=DIRECTION('',(0.,1.,0.));
#2449=DIRECTION('',(0.,0.,-1.));
#2450=DIRECTION('',(0.,-1.,0.));
#2451=DIRECTION('',(0.,0.,-1.));
#2452=DIRECTION('',(0.,1.,0.));
#2453=DIRECTION('',(0.,0.,1.));
#2454=DIRECTION('',(0.,1.,0.));
#2455=CARTESIAN_POINT('',(0.,0.,0.));
#2456=CARTESIAN_POINT('',(0.,0.,-2.));
#2457=CARTESIAN_POINT('',(0.,0.,-2.));
#2458=CARTESIAN_POINT('',(11.75,19.1882125274868,-2.));
#2459=CARTESIAN_POINT('',(-11.75,19.1882125274868,-2.));
#2460=CARTESIAN_POINT('',(11.75,21.75,-2.));
#2461=CARTESIAN_POINT('',(11.75,15.75,-2.));
#2462=CARTESIAN_POINT('',(15.75,15.75,-2.));
#2463=CARTESIAN_POINT('',(-11.75,15.75,-2.));
#2464=CARTESIAN_POINT('',(-11.75,11.75,-2.));
#2465=CARTESIAN_POINT('',(-3.46944695195361E-15,20.,-2.));
#2466=CARTESIAN_POINT('',(-1.25,20.,-2.));
#2467=CARTESIAN_POINT('',(0.,0.,-2.));
#2468=CARTESIAN_POINT('',(0.,0.,-2.));
#2469=CARTESIAN_POINT('',(19.1882125274868,-11.75,-2.));
#2470=CARTESIAN_POINT('',(19.1882125274868,11.75,-2.));
#2471=CARTESIAN_POINT('',(21.75,-11.75,-2.));
#2472=CARTESIAN_POINT('',(15.75,-11.75,-2.));
#2473=CARTESIAN_POINT('',(15.75,-15.75,-2.));
#2474=CARTESIAN_POINT('',(15.75,11.75,-2.));
#2475=CARTESIAN_POINT('',(11.75,11.75,-2.));
#2476=CARTESIAN_POINT('',(0.,0.,-2.));
#2477=CARTESIAN_POINT('',(0.,0.,-2.));
#2478=CARTESIAN_POINT('',(-19.1882125274868,11.75,-2.));
#2479=CARTESIAN_POINT('',(-19.1882125274868,-11.75,-2.));
#2480=CARTESIAN_POINT('',(-21.75,11.75,-2.));
#2481=CARTESIAN_POINT('',(-15.75,11.75,-2.));
#2482=CARTESIAN_POINT('',(-15.75,15.75,-2.));
#2483=CARTESIAN_POINT('',(-15.75,-11.75,-2.));
#2484=CARTESIAN_POINT('',(-11.75,-11.75,-2.));
#2485=CARTESIAN_POINT('',(0.,0.,-2.));
#2486=CARTESIAN_POINT('',(-15.75,-15.75,-2.));
#2487=CARTESIAN_POINT('',(-11.75,-15.75,-2.));
#2488=CARTESIAN_POINT('',(11.75,-15.75,-2.));
#2489=CARTESIAN_POINT('',(11.75,-11.75,-2.));
#2490=CARTESIAN_POINT('',(11.75,-19.1882125274868,-2.));
#2491=CARTESIAN_POINT('',(0.,0.,-2.));
#2492=CARTESIAN_POINT('',(-11.75,-19.1882125274868,-2.));
#2493=CARTESIAN_POINT('',(-11.75,-21.75,-2.));
#2494=CARTESIAN_POINT('',(-3.46944695195361E-15,-20.,-2.));
#2495=CARTESIAN_POINT('',(-1.25,-20.,-2.));
#2496=CARTESIAN_POINT('',(0.,0.,-1.8));
#2497=CARTESIAN_POINT('',(0.,0.,-1.8));
#2498=CARTESIAN_POINT('',(11.75,19.1882125274868,-1.8));
#2499=CARTESIAN_POINT('',(19.1882125274868,11.75,-1.8));
#2500=CARTESIAN_POINT('',(11.75,11.75,-1.8));
#2501=CARTESIAN_POINT('',(15.75,11.75,-1.8));
#2502=CARTESIAN_POINT('',(15.75,-15.75,-1.8));
#2503=CARTESIAN_POINT('',(15.75,-11.75,-1.8));
#2504=CARTESIAN_POINT('',(21.75,-11.75,-1.8));
#2505=CARTESIAN_POINT('',(19.1882125274868,-11.75,-1.8));
#2506=CARTESIAN_POINT('',(0.,0.,-1.8));
#2507=CARTESIAN_POINT('',(11.75,-19.1882125274868,-1.8));
#2508=CARTESIAN_POINT('',(11.75,-11.75,-1.8));
#2509=CARTESIAN_POINT('',(11.75,-15.75,-1.8));
#2510=CARTESIAN_POINT('',(-15.75,-15.75,-1.8));
#2511=CARTESIAN_POINT('',(-11.75,-15.75,-1.8));
#2512=CARTESIAN_POINT('',(-11.75,-21.75,-1.8));
#2513=CARTESIAN_POINT('',(-11.75,-19.1882125274868,-1.8));
#2514=CARTESIAN_POINT('',(0.,0.,-1.8));
#2515=CARTESIAN_POINT('',(-19.1882125274868,-11.75,-1.8));
#2516=CARTESIAN_POINT('',(-11.75,-11.75,-1.8));
#2517=CARTESIAN_POINT('',(-15.75,-11.75,-1.8));
#2518=CARTESIAN_POINT('',(-15.75,15.75,-1.8));
#2519=CARTESIAN_POINT('',(-15.75,11.75,-1.8));
#2520=CARTESIAN_POINT('',(-21.75,11.75,-1.8));
#2521=CARTESIAN_POINT('',(-19.1882125274868,11.75,-1.8));
#2522=CARTESIAN_POINT('',(0.,0.,-1.8));
#2523=CARTESIAN_POINT('',(-11.75,19.1882125274868,-1.8));
#2524=CARTESIAN_POINT('',(-11.75,11.75,-1.8));
#2525=CARTESIAN_POINT('',(-11.75,15.75,-1.8));
#2526=CARTESIAN_POINT('',(15.75,15.75,-1.8));
#2527=CARTESIAN_POINT('',(11.75,15.75,-1.8));
#2528=CARTESIAN_POINT('',(11.75,21.75,-1.8));
#2529=CARTESIAN_POINT('',(14.75,-14.75,-1.8));
#2530=CARTESIAN_POINT('',(-10.75,-14.75,-1.8));
#2531=CARTESIAN_POINT('',(10.75,-14.75,-1.8));
#2532=CARTESIAN_POINT('',(10.75,-10.75,-1.8));
#2533=CARTESIAN_POINT('',(14.75,-10.75,-1.8));
#2534=CARTESIAN_POINT('',(14.75,14.75,-1.8));
#2535=CARTESIAN_POINT('',(14.75,10.75,-1.8));
#2536=CARTESIAN_POINT('',(10.75,10.75,-1.8));
#2537=CARTESIAN_POINT('',(10.75,14.75,-1.8));
#2538=CARTESIAN_POINT('',(-14.75,14.75,-1.8));
#2539=CARTESIAN_POINT('',(-10.75,14.75,-1.8));
#2540=CARTESIAN_POINT('',(-10.75,10.75,-1.8));
#2541=CARTESIAN_POINT('',(-14.75,10.75,-1.8));
#2542=CARTESIAN_POINT('',(-14.75,-14.75,-1.8));
#2543=CARTESIAN_POINT('',(-14.75,-10.75,-1.8));
#2544=CARTESIAN_POINT('',(-10.75,-10.75,-1.8));
#2545=CARTESIAN_POINT('',(0.,0.,-2.));
#2546=CARTESIAN_POINT('',(22.366269246345,10.,-2.));
#2547=CARTESIAN_POINT('',(24.8644324286721,10.,-2.));
#2548=CARTESIAN_POINT('',(25.4737205583712,10.,-2.00000000000003));
#2549=CARTESIAN_POINT('',(35.,4.5,-2.));
#2550=CARTESIAN_POINT('',(35.,4.5,-2.));
#2551=CARTESIAN_POINT('',(35.,-4.5,-2.));
#2552=CARTESIAN_POINT('',(35.,-4.5,-2.));
#2553=CARTESIAN_POINT('',(28.9378221735089,-8.,-2.));
#2554=CARTESIAN_POINT('',(25.4737205583712,-10.,-2.));
#2555=CARTESIAN_POINT('',(62.,-10.,-2.));
#2556=CARTESIAN_POINT('',(24.8644324286721,-10.,-2.));
#2557=CARTESIAN_POINT('',(0.,0.,-2.));
#2558=CARTESIAN_POINT('',(30.,-3.,-2.));
#2559=CARTESIAN_POINT('',(28.7705,-3.,-2.));
#2560=CARTESIAN_POINT('',(30.,3.00000000000001,-2.));
#2561=CARTESIAN_POINT('',(28.2,3.00000000000001,-2.));
#2562=CARTESIAN_POINT('',(15.75,15.75,-1.8));
#2563=CARTESIAN_POINT('',(11.75,15.75,-1.8));
#2564=CARTESIAN_POINT('',(-11.75,15.75,-1.8));
#2565=CARTESIAN_POINT('',(15.75,-15.75,-1.8));
#2566=CARTESIAN_POINT('',(15.75,11.75,-1.8));
#2567=CARTESIAN_POINT('',(15.75,-11.75,-1.8));
#2568=CARTESIAN_POINT('',(0.,0.,-2.));
#2569=CARTESIAN_POINT('',(-30.,3.00000000000001,-2.));
#2570=CARTESIAN_POINT('',(-31.2295,3.00000000000001,-2.));
#2571=CARTESIAN_POINT('',(-30.,-3.,-2.));
#2572=CARTESIAN_POINT('',(-31.8,-3.,-2.));
#2573=CARTESIAN_POINT('',(0.,0.,-2.));
#2574=CARTESIAN_POINT('',(-24.8644324286721,-10.,-2.));
#2575=CARTESIAN_POINT('',(-24.8644324286721,10.,-2.));
#2576=CARTESIAN_POINT('',(-25.4737205583712,-10.,-2.));
#2577=CARTESIAN_POINT('',(-25.4737205583712,-10.,-2.));
#2578=CARTESIAN_POINT('',(-35.,-4.5,-2.));
#2579=CARTESIAN_POINT('',(-35.,-4.5,-2.));
#2580=CARTESIAN_POINT('',(-35.,4.5,-2.));
#2581=CARTESIAN_POINT('',(-35.,4.5,-2.));
#2582=CARTESIAN_POINT('',(-35.,4.5,-2.));
#2583=CARTESIAN_POINT('',(-25.4737205583712,10.,-2.));
#2584=CARTESIAN_POINT('',(-25.4737205583712,10.,-2.));
#2585=CARTESIAN_POINT('',(-15.75,15.75,-1.8));
#2586=CARTESIAN_POINT('',(-15.75,11.75,-1.8));
#2587=CARTESIAN_POINT('',(-15.75,-11.75,-1.8));
#2588=CARTESIAN_POINT('',(0.,0.,2.));
#2589=CARTESIAN_POINT('',(0.,0.,2.));
#2590=CARTESIAN_POINT('',(-21.5896152722392,11.5818181818182,2.));
#2591=CARTESIAN_POINT('',(21.5896152722392,11.5818181818182,2.));
#2592=CARTESIAN_POINT('',(21.5896152722392,11.5818181818182,2.));
#2593=CARTESIAN_POINT('',(21.5896152722392,11.5818181818182,0.5));
#2594=CARTESIAN_POINT('',(0.,0.,0.5));
#2595=CARTESIAN_POINT('',(21.5896152722392,-11.5818181818182,0.5));
#2596=CARTESIAN_POINT('',(21.5896152722392,-11.5818181818182,2.));
#2597=CARTESIAN_POINT('',(21.5896152722392,-11.5818181818182,2.));
#2598=CARTESIAN_POINT('',(0.,0.,2.));
#2599=CARTESIAN_POINT('',(-21.5896152722392,-11.5818181818182,2.));
#2600=CARTESIAN_POINT('',(-21.5896152722392,-11.5818181818182,2.));
#2601=CARTESIAN_POINT('',(-21.5896152722392,-11.5818181818182,0.5));
#2602=CARTESIAN_POINT('',(0.,0.,0.5));
#2603=CARTESIAN_POINT('',(-21.5896152722392,11.5818181818182,0.5));
#2604=CARTESIAN_POINT('',(-21.5896152722392,11.5818181818182,2.));
#2605=CARTESIAN_POINT('',(0.,0.,-1.5));
#2606=CARTESIAN_POINT('',(24.5,0.,-1.5));
#2607=CARTESIAN_POINT('',(-15.75,-15.75,-1.8));
#2608=CARTESIAN_POINT('',(11.75,-15.75,-1.8));
#2609=CARTESIAN_POINT('',(-11.75,-15.75,-1.8));
#2610=CARTESIAN_POINT('',(0.,0.,2.));
#2611=CARTESIAN_POINT('',(10.75,10.75,2.));
#2612=CARTESIAN_POINT('',(10.75,17.75,2.));
#2613=CARTESIAN_POINT('',(17.75,10.75,2.));
#2614=CARTESIAN_POINT('',(17.75,-10.75,2.));
#2615=CARTESIAN_POINT('',(17.75,-10.75,2.));
#2616=CARTESIAN_POINT('',(10.75,-10.75,2.));
#2617=CARTESIAN_POINT('',(10.75,-17.75,2.));
#2618=CARTESIAN_POINT('',(-10.75,-17.75,2.));
#2619=CARTESIAN_POINT('',(-10.75,-17.75,2.));
#2620=CARTESIAN_POINT('',(-10.75,-10.75,2.));
#2621=CARTESIAN_POINT('',(-17.75,-10.75,2.));
#2622=CARTESIAN_POINT('',(-17.75,10.75,2.));
#2623=CARTESIAN_POINT('',(-17.75,10.75,2.));
#2624=CARTESIAN_POINT('',(-10.75,10.75,2.));
#2625=CARTESIAN_POINT('',(-10.75,17.75,2.));
#2626=CARTESIAN_POINT('',(10.75,17.75,2.));
#2627=CARTESIAN_POINT('',(24.2332416321053,13.,2.));
#2628=CARTESIAN_POINT('',(24.2332416321053,10.,2.));
#2629=CARTESIAN_POINT('',(-24.2332416321053,13.,2.));
#2630=CARTESIAN_POINT('',(-24.2332416321053,10.,2.));
#2631=CARTESIAN_POINT('',(-25.4737205583712,10.,2.));
#2632=CARTESIAN_POINT('',(-25.4737205583712,10.,2.));
#2633=CARTESIAN_POINT('',(-35.,4.5,2.));
#2634=CARTESIAN_POINT('',(-35.,4.5,2.));
#2635=CARTESIAN_POINT('',(-35.,4.5,2.));
#2636=CARTESIAN_POINT('',(-35.,-4.5,2.));
#2637=CARTESIAN_POINT('',(-35.,-4.5,2.));
#2638=CARTESIAN_POINT('',(-25.4737205583712,-10.,2.));
#2639=CARTESIAN_POINT('',(-25.4737205583712,-10.,2.));
#2640=CARTESIAN_POINT('',(-24.2332416321053,-10.,2.));
#2641=CARTESIAN_POINT('',(-24.2332416321053,-13.,2.));
#2642=CARTESIAN_POINT('',(24.2332416321053,-13.,2.));
#2643=CARTESIAN_POINT('',(24.2332416321053,-10.,2.));
#2644=CARTESIAN_POINT('',(62.,-10.,2.));
#2645=CARTESIAN_POINT('',(25.4737205583712,-10.,2.));
#2646=CARTESIAN_POINT('',(28.9378221735089,-8.,2.));
#2647=CARTESIAN_POINT('',(35.,-4.5,2.));
#2648=CARTESIAN_POINT('',(35.,-4.5,2.));
#2649=CARTESIAN_POINT('',(35.,4.5,2.));
#2650=CARTESIAN_POINT('',(35.,4.5,2.));
#2651=CARTESIAN_POINT('',(25.4737205583712,10.,2.));
#2652=CARTESIAN_POINT('',(22.366269246345,10.,2.));
#2653=CARTESIAN_POINT('',(30.,3.00000000000001,2.));
#2654=CARTESIAN_POINT('',(30.,-0.249999999999992,2.));
#2655=CARTESIAN_POINT('',(30.,-3.,2.));
#2656=CARTESIAN_POINT('',(30.,-4.22950000000001,2.));
#2657=CARTESIAN_POINT('',(20.,6.36968776335234E-15,2.));
#2658=CARTESIAN_POINT('',(20.,-0.999999999999994,2.));
#2659=CARTESIAN_POINT('',(-30.,-3.,2.));
#2660=CARTESIAN_POINT('',(-30.,-6.25000000000001,2.));
#2661=CARTESIAN_POINT('',(-30.,3.00000000000001,2.));
#2662=CARTESIAN_POINT('',(-30.,1.77050000000001,2.));
#2663=CARTESIAN_POINT('',(-3.46944695195361E-15,-20.,2.));
#2664=CARTESIAN_POINT('',(-3.46944695195361E-15,-21.55,2.));
#2665=CARTESIAN_POINT('',(-3.46944695195361E-15,20.,2.));
#2666=CARTESIAN_POINT('',(-3.46944695195361E-15,18.45,2.));
#2667=CARTESIAN_POINT('',(-20.,-9.75781955236954E-16,2.));
#2668=CARTESIAN_POINT('',(-20.,-1.,2.));
#2669=CARTESIAN_POINT('',(22.366269246345,10.,2.));
#2670=CARTESIAN_POINT('',(25.4737205583712,10.,-106.747413762351));
#2671=CARTESIAN_POINT('',(24.8644324286721,10.,1.5));
#2672=CARTESIAN_POINT('',(24.8644324286721,10.,0.5));
#2673=CARTESIAN_POINT('',(22.366269246345,10.,0.5));
#2674=CARTESIAN_POINT('',(24.2332416321053,10.,0.5));
#2675=CARTESIAN_POINT('',(24.2332416321053,10.,2.));
#2676=CARTESIAN_POINT('',(62.,-10.,2.));
#2677=CARTESIAN_POINT('',(25.4737205583712,-10.,-106.747413762351));
#2678=CARTESIAN_POINT('',(24.2332416321053,-10.,0.5));
#2679=CARTESIAN_POINT('',(24.2332416321053,-10.,0.5));
#2680=CARTESIAN_POINT('',(62.,-10.,0.5));
#2681=CARTESIAN_POINT('',(24.8644324286721,-10.,0.5));
#2682=CARTESIAN_POINT('',(24.8644324286721,-10.,1.5));
#2683=CARTESIAN_POINT('',(-25.4737205583712,-10.,2.));
#2684=CARTESIAN_POINT('',(-25.4737205583712,-10.,0.5));
#2685=CARTESIAN_POINT('',(-24.2332416321053,-10.,0.5));
#2686=CARTESIAN_POINT('',(-24.8644324286721,-10.,0.5));
#2687=CARTESIAN_POINT('',(-24.2332416321053,-10.,2.));
#2688=CARTESIAN_POINT('',(-25.4737205583712,-10.,2.));
#2689=CARTESIAN_POINT('',(-24.8644324286721,-10.,1.5));
#2690=CARTESIAN_POINT('',(-35.,-4.5,2.));
#2691=CARTESIAN_POINT('',(-35.,-4.5,2.));
#2692=CARTESIAN_POINT('',(-35.,4.5,2.));
#2693=CARTESIAN_POINT('',(-35.,4.5,2.));
#2694=CARTESIAN_POINT('',(-35.,4.5,2.));
#2695=CARTESIAN_POINT('',(-25.4737205583712,10.,2.));
#2696=CARTESIAN_POINT('',(35.,4.5,2.));
#2697=CARTESIAN_POINT('',(35.,4.5,2.));
#2698=CARTESIAN_POINT('',(35.,-4.5,2.));
#2699=CARTESIAN_POINT('',(35.,-4.5,2.));
#2700=CARTESIAN_POINT('',(28.9378221735089,-8.,2.));
#2701=CARTESIAN_POINT('',(-25.4737205583712,10.,2.));
#2702=CARTESIAN_POINT('',(-24.2332416321053,10.,0.5));
#2703=CARTESIAN_POINT('',(-24.2332416321053,10.,0.5));
#2704=CARTESIAN_POINT('',(-25.4737205583712,10.,0.5));
#2705=CARTESIAN_POINT('',(-24.8644324286721,10.,0.5));
#2706=CARTESIAN_POINT('',(-24.8644324286721,10.,1.5));
#2707=CARTESIAN_POINT('',(-14.75,-14.75,-106.747413762351));
#2708=CARTESIAN_POINT('',(-14.75,10.75,2.));
#2709=CARTESIAN_POINT('',(-14.75,10.75,-1.));
#2710=CARTESIAN_POINT('',(-14.75,-10.75,-1.));
#2711=CARTESIAN_POINT('',(-14.75,-10.75,-1.));
#2712=CARTESIAN_POINT('',(-14.75,-10.75,-1.80000000000002));
#2713=CARTESIAN_POINT('',(-14.75,14.75,-106.747413762351));
#2714=CARTESIAN_POINT('',(10.75,14.75,2.));
#2715=CARTESIAN_POINT('',(10.75,14.75,-1.));
#2716=CARTESIAN_POINT('',(-10.75,14.75,-1.));
#2717=CARTESIAN_POINT('',(-10.75,14.75,-1.));
#2718=CARTESIAN_POINT('',(-10.75,14.75,-1.8));
#2719=CARTESIAN_POINT('',(14.75,14.75,-106.747413762351));
#2720=CARTESIAN_POINT('',(14.75,-10.75,2.));
#2721=CARTESIAN_POINT('',(14.75,-10.75,-1.));
#2722=CARTESIAN_POINT('',(14.75,10.75,-1.));
#2723=CARTESIAN_POINT('',(14.75,10.75,-1.));
#2724=CARTESIAN_POINT('',(14.75,10.75,-1.8));
#2725=CARTESIAN_POINT('',(14.75,-14.75,-106.747413762351));
#2726=CARTESIAN_POINT('',(-10.75,-14.75,2.));
#2727=CARTESIAN_POINT('',(-10.75,-14.75,-1.));
#2728=CARTESIAN_POINT('',(10.75,-14.75,-1.));
#2729=CARTESIAN_POINT('',(10.75,-14.75,-1.));
#2730=CARTESIAN_POINT('',(10.75,-14.75,-1.8));
#2731=CARTESIAN_POINT('',(0.,0.,-1.8));
#2732=CARTESIAN_POINT('',(0.,0.,-1.8));
#2733=CARTESIAN_POINT('',(23.6,0.,-1.8));
#2734=CARTESIAN_POINT('',(0.,0.,-1.8));
#2735=CARTESIAN_POINT('',(24.2,0.,-1.8));
#2736=CARTESIAN_POINT('',(-11.75,-21.75,106.747413762351));
#2737=CARTESIAN_POINT('',(-11.75,-19.1882125274868,-1.1));
#2738=CARTESIAN_POINT('',(-11.75,-11.75,106.747413762351));
#2739=CARTESIAN_POINT('',(-19.1882125274868,-11.75,-1.1));
#2740=CARTESIAN_POINT('',(11.75,-11.75,106.747413762351));
#2741=CARTESIAN_POINT('',(11.75,-19.1882125274868,-1.1));
#2742=CARTESIAN_POINT('',(21.75,-11.75,106.747413762351));
#2743=CARTESIAN_POINT('',(19.1882125274868,-11.75,-1.1));
#2744=CARTESIAN_POINT('',(-21.75,11.75,106.747413762351));
#2745=CARTESIAN_POINT('',(-19.1882125274868,11.75,-1.1));
#2746=CARTESIAN_POINT('',(-11.75,11.75,106.747413762351));
#2747=CARTESIAN_POINT('',(-11.75,19.1882125274868,-1.1));
#2748=CARTESIAN_POINT('',(11.75,21.75,106.747413762351));
#2749=CARTESIAN_POINT('',(11.75,19.1882125274868,-1.1));
#2750=CARTESIAN_POINT('',(11.75,11.75,106.747413762351));
#2751=CARTESIAN_POINT('',(19.1882125274868,11.75,-1.1));
#2752=CARTESIAN_POINT('',(0.,0.,-1.1));
#2753=CARTESIAN_POINT('',(0.,0.,-1.1));
#2754=CARTESIAN_POINT('',(22.5,0.,-1.1));
#2755=CARTESIAN_POINT('',(0.,0.,-1.1));
#2756=CARTESIAN_POINT('',(0.,0.,-1.1));
#2757=CARTESIAN_POINT('',(23.6,0.,-1.1));
#2758=CARTESIAN_POINT('',(0.,0.,-1.1));
#2759=CARTESIAN_POINT('',(-10.75,-10.75,-106.747413762351));
#2760=CARTESIAN_POINT('',(-10.75,-10.75,-1.));
#2761=CARTESIAN_POINT('',(-10.75,10.75,-106.747413762351));
#2762=CARTESIAN_POINT('',(-10.75,10.75,-1.));
#2763=CARTESIAN_POINT('',(10.75,10.75,-106.747413762351));
#2764=CARTESIAN_POINT('',(10.75,10.75,-1.));
#2765=CARTESIAN_POINT('',(10.75,-10.75,-106.747413762351));
#2766=CARTESIAN_POINT('',(10.75,-10.75,-1.));
#2767=CARTESIAN_POINT('',(-1.64097251412199E-15,-26.8,0.5));
#2768=CARTESIAN_POINT('',(24.2332416321053,13.,0.5));
#2769=CARTESIAN_POINT('',(0.,0.,0.5));
#2770=CARTESIAN_POINT('',(24.2332416321053,-13.,0.5));
#2771=CARTESIAN_POINT('',(0.,0.,1.5));
#2772=CARTESIAN_POINT('',(-1.64097251412199E-15,-26.8,0.5));
#2773=CARTESIAN_POINT('',(-24.2332416321053,-13.,0.5));
#2774=CARTESIAN_POINT('',(0.,0.,0.5));
#2775=CARTESIAN_POINT('',(-24.2332416321053,13.,0.5));
#2776=CARTESIAN_POINT('',(0.,0.,1.5));
#2777=CARTESIAN_POINT('',(1.0437742948674E-15,-17.75,2.));
#2778=CARTESIAN_POINT('',(10.75,-14.75,-1.));
#2779=CARTESIAN_POINT('',(-10.75,-17.75,2.));
#2780=CARTESIAN_POINT('',(-10.75,-10.75,2.));
#2781=CARTESIAN_POINT('',(-17.75,-10.75,2.));
#2782=CARTESIAN_POINT('',(10.75,-10.75,2.));
#2783=CARTESIAN_POINT('',(14.75,-10.75,-1.));
#2784=CARTESIAN_POINT('',(-17.75,0.,2.));
#2785=CARTESIAN_POINT('',(-17.75,10.75,2.));
#2786=CARTESIAN_POINT('',(17.75,0.,2.));
#2787=CARTESIAN_POINT('',(14.75,10.75,-1.));
#2788=CARTESIAN_POINT('',(-10.75,10.75,2.));
#2789=CARTESIAN_POINT('',(-10.75,17.75,2.));
#2790=CARTESIAN_POINT('',(10.75,10.75,2.));
#2791=CARTESIAN_POINT('',(10.75,14.75,-1.));
#2792=CARTESIAN_POINT('',(1.0437742948674E-15,17.75,2.));
#2793=CARTESIAN_POINT('',(24.2332416321053,-13.,2.));
#2794=CARTESIAN_POINT('',(-24.2332416321053,-13.,2.));
#2795=CARTESIAN_POINT('',(-24.2332416321053,13.,2.));
#2796=CARTESIAN_POINT('',(24.2332416321053,13.,2.));
#2797=CARTESIAN_POINT('',(0.,0.,-1.5));
#2798=CARTESIAN_POINT('',(-30.,-3.,-109.947413762351));
#2799=CARTESIAN_POINT('',(-30.,-3.,-1.20000000000001));
#2800=CARTESIAN_POINT('',(-31.8,-3.,-1.20000000000001));
#2801=CARTESIAN_POINT('',(-30.,-3.,-1.2));
#2802=CARTESIAN_POINT('',(-30.,-3.,-1.2));
#2803=CARTESIAN_POINT('',(-30.,-6.25000000000001,-1.2));
#2804=CARTESIAN_POINT('',(-30.,-3.,2.));
#2805=CARTESIAN_POINT('',(30.,3.00000000000001,-109.947413762351));
#2806=CARTESIAN_POINT('',(30.,3.00000000000001,-1.20000000000001));
#2807=CARTESIAN_POINT('',(28.2,3.00000000000001,-1.20000000000001));
#2808=CARTESIAN_POINT('',(30.,3.00000000000001,-1.2));
#2809=CARTESIAN_POINT('',(30.,3.00000000000001,-1.2));
#2810=CARTESIAN_POINT('',(30.,-0.249999999999992,-1.2));
#2811=CARTESIAN_POINT('',(30.,3.00000000000001,2.));
#2812=CARTESIAN_POINT('',(-30.,3.00000000000001,2.));
#2813=CARTESIAN_POINT('',(30.,-3.,2.));
#2814=CARTESIAN_POINT('',(-3.46944695195361E-15,-20.,-110.247413762351));
#2815=CARTESIAN_POINT('',(-3.46944695195361E-15,-20.,-1.5));
#2816=CARTESIAN_POINT('',(-1.25,-20.,-1.5));
#2817=CARTESIAN_POINT('',(-3.46944695195361E-15,-20.,-1.5));
#2818=CARTESIAN_POINT('',(-3.46944695195361E-15,-20.,-1.5));
#2819=CARTESIAN_POINT('',(-3.46944695195361E-15,-21.55,-1.5));
#2820=CARTESIAN_POINT('',(-3.46944695195361E-15,-20.,2.));
#2821=CARTESIAN_POINT('',(-3.46944695195361E-15,20.,-110.247413762351));
#2822=CARTESIAN_POINT('',(-3.46944695195361E-15,20.,-1.5));
#2823=CARTESIAN_POINT('',(-1.25,20.,-1.5));
#2824=CARTESIAN_POINT('',(-3.46944695195361E-15,20.,-1.5));
#2825=CARTESIAN_POINT('',(-3.46944695195361E-15,20.,-1.5));
#2826=CARTESIAN_POINT('',(-3.46944695195361E-15,18.45,-1.5));
#2827=CARTESIAN_POINT('',(-3.46944695195361E-15,20.,2.));
#2828=CARTESIAN_POINT('',(20.,6.36968776335234E-15,2.));
#2829=CARTESIAN_POINT('',(20.,6.36968776335234E-15,0.));
#2830=CARTESIAN_POINT('',(20.,1.00000000000001,0.));
#2831=CARTESIAN_POINT('',(20.,6.36968776335234E-15,0.));
#2832=CARTESIAN_POINT('',(20.,6.36968776335234E-15,-0.600860619027561));
#2833=CARTESIAN_POINT('',(-20.,-9.75781955236954E-16,2.));
#2834=CARTESIAN_POINT('',(-20.,-9.75781955236954E-16,0.));
#2835=CARTESIAN_POINT('',(-20.,0.999999999999999,0.));
#2836=CARTESIAN_POINT('',(-20.,-9.75781955236954E-16,0.));
#2837=CARTESIAN_POINT('',(-20.,-9.75781955236954E-16,-0.600860619027561));
#2838=MECHANICAL_DESIGN_GEOMETRIC_PRESENTATION_REPRESENTATION('',(#1281,
#1282,#1283,#1284,#1285,#1286,#1287,#1288,#1289,#1290,#1291,#1292,#1293,
#1294,#1295,#1296,#1297,#1298,#1299,#1300,#1301,#1302,#1303,#1304,#1305,
#1306,#1307,#1308,#1309,#1310,#1311,#1312,#1313,#1314,#1315,#1316,#1317,
#1318,#1319,#1320,#1321,#1322,#1323,#1324,#1325,#1326,#1327,#1328,#1329,
#1330,#1331,#1332,#1333,#1334,#1335,#1336,#1337,#1338,#1339,#1340,#1341,
#1342,#1343,#1344,#1345,#1346,#1347,#1348,#1349,#1350,#1351,#1352,#1353,
#1354,#1355,#1356,#1357,#1358),#2839);
#2839=(
GEOMETRIC_REPRESENTATION_CONTEXT(3)
GLOBAL_UNCERTAINTY_ASSIGNED_CONTEXT((#2840))
GLOBAL_UNIT_ASSIGNED_CONTEXT((#2843,#2842,#2841))
REPRESENTATION_CONTEXT('Holder lid','TOP_LEVEL_ASSEMBLY_PART')
);
#2840=UNCERTAINTY_MEASURE_WITH_UNIT(LENGTH_MEASURE(0.005),#2843,
'DISTANCE_ACCURACY_VALUE','Maximum Tolerance applied to model');
#2841=(
NAMED_UNIT(*)
SI_UNIT($,.STERADIAN.)
SOLID_ANGLE_UNIT()
);
#2842=(
NAMED_UNIT(*)
PLANE_ANGLE_UNIT()
SI_UNIT($,.RADIAN.)
);
#2843=(
LENGTH_UNIT()
NAMED_UNIT(*)
SI_UNIT(.MILLI.,.METRE.)
);
#2844=PRODUCT_DEFINITION_SHAPE('','',#2845);
#2845=PRODUCT_DEFINITION('','',#2847,#2846);
#2846=PRODUCT_DEFINITION_CONTEXT('',#2853,'design');
#2847=PRODUCT_DEFINITION_FORMATION_WITH_SPECIFIED_SOURCE('','',#2849,
 .NOT_KNOWN.);
#2848=PRODUCT_RELATED_PRODUCT_CATEGORY('','',(#2849));
#2849=PRODUCT('Holder lid','Holder lid','Holder lid',(#2851));
#2850=PRODUCT_CATEGORY('','');
#2851=PRODUCT_CONTEXT('',#2853,'mechanical');
#2852=APPLICATION_PROTOCOL_DEFINITION('international standard',
'automotive_design',2010,#2853);
#2853=APPLICATION_CONTEXT(
'core data for automotive mechanical design processes');
ENDSEC;
END-ISO-10303-21;
