# Supplementary material for: The HARE chip for efficient time-resolved serial synchrotron crystallography
Source: J Synchrotron Radiat. 2020 Feb 27;27(Pt 2):360–70. doi: 10.1107/S1600577520000685 (PMC7064102; doi:10.1107/S1600577520000685)
Supplement: Supplementary file 2 [file s-27-00360-sup2.zip › 02_SupMat2_holder/Holder main.stp]

ISO-10303-21;
HEADER;
/* Generated by software containing ST-Developer
 * from STEP Tools, Inc. (www.steptools.com) 
 */
/* OPTION: strings as raw bytes, not using required /X/ escapes */

FILE_DESCRIPTION(
/* description */ ('Unknown'),
/* implementation_level */ '2;1');

FILE_NAME(
/* name */ 'Holder main',
/* time_stamp */ '2016-09-29T10:23:14+02:00',
/* author */ ('Unknown'),
/* organization */ ('Unknown'),
/* preprocessor_version */ 'ST-DEVELOPER v16.7',
/* originating_system */ 'DEX',
/* authorisation */ $);

FILE_SCHEMA (('AUTOMOTIVE_DESIGN {1 0 10303 214 3 1 1}'));
ENDSEC;

DATA;
#10=PROPERTY_DEFINITION_REPRESENTATION(#14,#12);
#11=PROPERTY_DEFINITION_REPRESENTATION(#15,#13);
#12=REPRESENTATION('',(#16),#3540);
#13=REPRESENTATION('',(#17),#3540);
#14=PROPERTY_DEFINITION('pmi validation property','',#3545);
#15=PROPERTY_DEFINITION('pmi validation property','',#3545);
#16=VALUE_REPRESENTATION_ITEM('number of annotations',COUNT_MEASURE(0.));
#17=VALUE_REPRESENTATION_ITEM('number of views',COUNT_MEASURE(0.));
#18=SHAPE_REPRESENTATION_RELATIONSHIP('','',#2373,#19);
#19=ADVANCED_BREP_SHAPE_REPRESENTATION('',(#2371),#3540);
#20=VERTEX_LOOP('',#1138);
#21=VERTEX_LOOP('',#1140);
#22=TOROIDAL_SURFACE('',#2532,24.2,0.3);
#23=CONICAL_SURFACE('',#2521,7.,0.785398163397448);
#24=CONICAL_SURFACE('',#2522,7.,0.785398163397448);
#25=CONICAL_SURFACE('',#2525,7.,0.785398163397448);
#26=CONICAL_SURFACE('',#2526,7.,0.785398163397448);
#27=CONICAL_SURFACE('',#2557,1.,1.02974425867665);
#28=CONICAL_SURFACE('',#2560,1.,1.02974425867665);
#29=CYLINDRICAL_SURFACE('',#2418,24.5);
#30=CYLINDRICAL_SURFACE('',#2469,1.5);
#31=CYLINDRICAL_SURFACE('',#2470,1.5);
#32=CYLINDRICAL_SURFACE('',#2471,1.5);
#33=CYLINDRICAL_SURFACE('',#2472,1.5);
#34=CYLINDRICAL_SURFACE('',#2473,2.25);
#35=CYLINDRICAL_SURFACE('',#2474,2.25);
#36=CYLINDRICAL_SURFACE('',#2475,2.25);
#37=CYLINDRICAL_SURFACE('',#2476,2.25);
#38=CYLINDRICAL_SURFACE('',#2477,2.25);
#39=CYLINDRICAL_SURFACE('',#2478,2.25);
#40=CYLINDRICAL_SURFACE('',#2479,2.25);
#41=CYLINDRICAL_SURFACE('',#2480,2.25);
#42=CYLINDRICAL_SURFACE('',#2481,2.25);
#43=CYLINDRICAL_SURFACE('',#2497,22.5);
#44=CYLINDRICAL_SURFACE('',#2499,23.6);
#45=CYLINDRICAL_SURFACE('',#2502,4.);
#46=CYLINDRICAL_SURFACE('',#2504,4.);
#47=CYLINDRICAL_SURFACE('',#2506,4.);
#48=CYLINDRICAL_SURFACE('',#2508,4.);
#49=CYLINDRICAL_SURFACE('',#2514,26.8);
#50=CYLINDRICAL_SURFACE('',#2519,26.8);
#51=CYLINDRICAL_SURFACE('',#2528,3.);
#52=CYLINDRICAL_SURFACE('',#2529,3.);
#53=CYLINDRICAL_SURFACE('',#2530,3.);
#54=CYLINDRICAL_SURFACE('',#2531,3.);
#55=CYLINDRICAL_SURFACE('',#2533,1.8);
#56=CYLINDRICAL_SURFACE('',#2537,3.25);
#57=CYLINDRICAL_SURFACE('',#2538,1.8);
#58=CYLINDRICAL_SURFACE('',#2542,3.25);
#59=CYLINDRICAL_SURFACE('',#2543,1.2295);
#60=CYLINDRICAL_SURFACE('',#2544,1.2295);
#61=CYLINDRICAL_SURFACE('',#2545,1.25);
#62=CYLINDRICAL_SURFACE('',#2549,1.55);
#63=CYLINDRICAL_SURFACE('',#2550,1.25);
#64=CYLINDRICAL_SURFACE('',#2554,1.55);
#65=CYLINDRICAL_SURFACE('',#2555,1.);
#66=CYLINDRICAL_SURFACE('',#2558,1.);
#67=LINE('',#3070,#195);
#68=LINE('',#3072,#196);
#69=LINE('',#3074,#197);
#70=LINE('',#3079,#198);
#71=LINE('',#3081,#199);
#72=LINE('',#3083,#200);
#73=LINE('',#3088,#201);
#74=LINE('',#3090,#202);
#75=LINE('',#3092,#203);
#76=LINE('',#3099,#204);
#77=LINE('',#3101,#205);
#78=LINE('',#3103,#206);
#79=LINE('',#3105,#207);
#80=LINE('',#3110,#208);
#81=LINE('',#3114,#209);
#82=LINE('',#3118,#210);
#83=LINE('',#3121,#211);
#84=LINE('',#3126,#212);
#85=LINE('',#3128,#213);
#86=LINE('',#3130,#214);
#87=LINE('',#3134,#215);
#88=LINE('',#3136,#216);
#89=LINE('',#3138,#217);
#90=LINE('',#3142,#218);
#91=LINE('',#3144,#219);
#92=LINE('',#3146,#220);
#93=LINE('',#3150,#221);
#94=LINE('',#3152,#222);
#95=LINE('',#3161,#223);
#96=LINE('',#3163,#224);
#97=LINE('',#3165,#225);
#98=LINE('',#3166,#226);
#99=LINE('',#3171,#227);
#100=LINE('',#3173,#228);
#101=LINE('',#3175,#229);
#102=LINE('',#3179,#230);
#103=LINE('',#3183,#231);
#104=LINE('',#3205,#232);
#105=LINE('',#3206,#233);
#106=LINE('',#3208,#234);
#107=LINE('',#3209,#235);
#108=LINE('',#3218,#236);
#109=LINE('',#3220,#237);
#110=LINE('',#3222,#238);
#111=LINE('',#3224,#239);
#112=LINE('',#3226,#240);
#113=LINE('',#3228,#241);
#114=LINE('',#3229,#242);
#115=LINE('',#3236,#243);
#116=LINE('',#3240,#244);
#117=LINE('',#3244,#245);
#118=LINE('',#3248,#246);
#119=LINE('',#3250,#247);
#120=LINE('',#3251,#248);
#121=LINE('',#3272,#249);
#122=LINE('',#3276,#250);
#123=LINE('',#3280,#251);
#124=LINE('',#3284,#252);
#125=LINE('',#3287,#253);
#126=LINE('',#3289,#254);
#127=LINE('',#3291,#255);
#128=LINE('',#3293,#256);
#129=LINE('',#3295,#257);
#130=LINE('',#3300,#258);
#131=LINE('',#3302,#259);
#132=LINE('',#3304,#260);
#133=LINE('',#3307,#261);
#134=LINE('',#3312,#262);
#135=LINE('',#3316,#263);
#136=LINE('',#3320,#264);
#137=LINE('',#3324,#265);
#138=LINE('',#3326,#266);
#139=LINE('',#3346,#267);
#140=LINE('',#3349,#268);
#141=LINE('',#3350,#269);
#142=LINE('',#3351,#270);
#143=LINE('',#3353,#271);
#144=LINE('',#3355,#272);
#145=LINE('',#3357,#273);
#146=LINE('',#3359,#274);
#147=LINE('',#3361,#275);
#148=LINE('',#3364,#276);
#149=LINE('',#3365,#277);
#150=LINE('',#3366,#278);
#151=LINE('',#3368,#279);
#152=LINE('',#3370,#280);
#153=LINE('',#3372,#281);
#154=LINE('',#3374,#282);
#155=LINE('',#3375,#283);
#156=LINE('',#3377,#284);
#157=LINE('',#3378,#285);
#158=LINE('',#3380,#286);
#159=LINE('',#3382,#287);
#160=LINE('',#3384,#288);
#161=LINE('',#3385,#289);
#162=LINE('',#3387,#290);
#163=LINE('',#3388,#291);
#164=LINE('',#3390,#292);
#165=LINE('',#3392,#293);
#166=LINE('',#3394,#294);
#167=LINE('',#3409,#295);
#168=LINE('',#3411,#296);
#169=LINE('',#3413,#297);
#170=LINE('',#3415,#298);
#171=LINE('',#3417,#299);
#172=LINE('',#3419,#300);
#173=LINE('',#3421,#301);
#174=LINE('',#3423,#302);
#175=LINE('',#3425,#303);
#176=LINE('',#3427,#304);
#177=LINE('',#3429,#305);
#178=LINE('',#3431,#306);
#179=LINE('',#3438,#307);
#180=LINE('',#3440,#308);
#181=LINE('',#3442,#309);
#182=LINE('',#3444,#310);
#183=LINE('',#3446,#311);
#184=LINE('',#3448,#312);
#185=LINE('',#3450,#313);
#186=LINE('',#3452,#314);
#187=LINE('',#3479,#315);
#188=LINE('',#3480,#316);
#189=LINE('',#3482,#317);
#190=LINE('',#3484,#318);
#191=LINE('',#3486,#319);
#192=LINE('',#3488,#320);
#193=LINE('',#3490,#321);
#194=LINE('',#3492,#322);
#195=VECTOR('',#2569,1000.);
#196=VECTOR('',#2570,1000.);
#197=VECTOR('',#2571,1000.);
#198=VECTOR('',#2576,1000.);
#199=VECTOR('',#2577,1000.);
#200=VECTOR('',#2578,1000.);
#201=VECTOR('',#2583,1000.);
#202=VECTOR('',#2584,1000.);
#203=VECTOR('',#2585,1000.);
#204=VECTOR('',#2592,1000.);
#205=VECTOR('',#2593,1000.);
#206=VECTOR('',#2594,1000.);
#207=VECTOR('',#2597,1000.);
#208=VECTOR('',#2600,1000.);
#209=VECTOR('',#2603,1000.);
#210=VECTOR('',#2606,1000.);
#211=VECTOR('',#2609,1000.);
#212=VECTOR('',#2612,1000.);
#213=VECTOR('',#2613,1000.);
#214=VECTOR('',#2614,1000.);
#215=VECTOR('',#2617,1000.);
#216=VECTOR('',#2618,1000.);
#217=VECTOR('',#2619,1000.);
#218=VECTOR('',#2622,1000.);
#219=VECTOR('',#2623,1000.);
#220=VECTOR('',#2624,1000.);
#221=VECTOR('',#2627,1000.);
#222=VECTOR('',#2628,1000.);
#223=VECTOR('',#2637,1000.);
#224=VECTOR('',#2638,1000.);
#225=VECTOR('',#2639,1000.);
#226=VECTOR('',#2640,1000.);
#227=VECTOR('',#2643,1000.);
#228=VECTOR('',#2644,1000.);
#229=VECTOR('',#2645,1000.);
#230=VECTOR('',#2648,1000.);
#231=VECTOR('',#2651,1000.);
#232=VECTOR('',#2674,1000.);
#233=VECTOR('',#2675,1000.);
#234=VECTOR('',#2678,1000.);
#235=VECTOR('',#2679,1000.);
#236=VECTOR('',#2688,1000.);
#237=VECTOR('',#2689,1000.);
#238=VECTOR('',#2690,1000.);
#239=VECTOR('',#2691,1000.);
#240=VECTOR('',#2692,1000.);
#241=VECTOR('',#2695,1000.);
#242=VECTOR('',#2696,1000.);
#243=VECTOR('',#2703,1000.);
#244=VECTOR('',#2706,1000.);
#245=VECTOR('',#2709,1000.);
#246=VECTOR('',#2712,1000.);
#247=VECTOR('',#2715,1000.);
#248=VECTOR('',#2716,1000.);
#249=VECTOR('',#2737,1000.);
#250=VECTOR('',#2740,1000.);
#251=VECTOR('',#2743,1000.);
#252=VECTOR('',#2746,1000.);
#253=VECTOR('',#2749,1000.);
#254=VECTOR('',#2750,1000.);
#255=VECTOR('',#2751,1000.);
#256=VECTOR('',#2752,1000.);
#257=VECTOR('',#2753,1000.);
#258=VECTOR('',#2758,1000.);
#259=VECTOR('',#2759,1000.);
#260=VECTOR('',#2760,1000.);
#261=VECTOR('',#2763,1000.);
#262=VECTOR('',#2766,1000.);
#263=VECTOR('',#2769,1000.);
#264=VECTOR('',#2772,1000.);
#265=VECTOR('',#2775,1000.);
#266=VECTOR('',#2776,1000.);
#267=VECTOR('',#2797,1000.);
#268=VECTOR('',#2798,1000.);
#269=VECTOR('',#2799,1000.);
#270=VECTOR('',#2800,1000.);
#271=VECTOR('',#2803,1000.);
#272=VECTOR('',#2806,1000.);
#273=VECTOR('',#2807,1000.);
#274=VECTOR('',#2808,1000.);
#275=VECTOR('',#2811,1000.);
#276=VECTOR('',#2812,1000.);
#277=VECTOR('',#2813,1000.);
#278=VECTOR('',#2814,1000.);
#279=VECTOR('',#2817,1000.);
#280=VECTOR('',#2820,1000.);
#281=VECTOR('',#2823,1000.);
#282=VECTOR('',#2826,1000.);
#283=VECTOR('',#2827,1000.);
#284=VECTOR('',#2830,1000.);
#285=VECTOR('',#2831,1000.);
#286=VECTOR('',#2834,1000.);
#287=VECTOR('',#2837,1000.);
#288=VECTOR('',#2840,1000.);
#289=VECTOR('',#2841,1000.);
#290=VECTOR('',#2844,1000.);
#291=VECTOR('',#2845,1000.);
#292=VECTOR('',#2848,1000.);
#293=VECTOR('',#2849,1000.);
#294=VECTOR('',#2850,1000.);
#295=VECTOR('',#2879,1000.);
#296=VECTOR('',#2880,1000.);
#297=VECTOR('',#2881,1000.);
#298=VECTOR('',#2884,1000.);
#299=VECTOR('',#2885,1000.);
#300=VECTOR('',#2886,1000.);
#301=VECTOR('',#2889,1000.);
#302=VECTOR('',#2890,1000.);
#303=VECTOR('',#2891,1000.);
#304=VECTOR('',#2894,1000.);
#305=VECTOR('',#2895,1000.);
#306=VECTOR('',#2896,1000.);
#307=VECTOR('',#2905,1000.);
#308=VECTOR('',#2908,1000.);
#309=VECTOR('',#2911,1000.);
#310=VECTOR('',#2914,1000.);
#311=VECTOR('',#2917,1000.);
#312=VECTOR('',#2920,1000.);
#313=VECTOR('',#2923,1000.);
#314=VECTOR('',#2926,1000.);
#315=VECTOR('',#2975,1000.);
#316=VECTOR('',#2976,1000.);
#317=VECTOR('',#2979,1000.);
#318=VECTOR('',#2982,1000.);
#319=VECTOR('',#2985,1000.);
#320=VECTOR('',#2988,1000.);
#321=VECTOR('',#2991,1000.);
#322=VECTOR('',#2994,1000.);
#323=ORIENTED_EDGE('',*,*,#761,.F.);
#324=ORIENTED_EDGE('',*,*,#762,.F.);
#325=ORIENTED_EDGE('',*,*,#763,.F.);
#326=ORIENTED_EDGE('',*,*,#764,.T.);
#327=ORIENTED_EDGE('',*,*,#765,.F.);
#328=ORIENTED_EDGE('',*,*,#766,.F.);
#329=ORIENTED_EDGE('',*,*,#767,.F.);
#330=ORIENTED_EDGE('',*,*,#768,.T.);
#331=ORIENTED_EDGE('',*,*,#769,.F.);
#332=ORIENTED_EDGE('',*,*,#770,.F.);
#333=ORIENTED_EDGE('',*,*,#771,.F.);
#334=ORIENTED_EDGE('',*,*,#772,.T.);
#335=ORIENTED_EDGE('',*,*,#773,.F.);
#336=ORIENTED_EDGE('',*,*,#774,.F.);
#337=ORIENTED_EDGE('',*,*,#775,.F.);
#338=ORIENTED_EDGE('',*,*,#776,.F.);
#339=ORIENTED_EDGE('',*,*,#777,.T.);
#340=ORIENTED_EDGE('',*,*,#778,.F.);
#341=ORIENTED_EDGE('',*,*,#779,.T.);
#342=ORIENTED_EDGE('',*,*,#780,.T.);
#343=ORIENTED_EDGE('',*,*,#781,.T.);
#344=ORIENTED_EDGE('',*,*,#782,.T.);
#345=ORIENTED_EDGE('',*,*,#783,.T.);
#346=ORIENTED_EDGE('',*,*,#784,.T.);
#347=ORIENTED_EDGE('',*,*,#785,.T.);
#348=ORIENTED_EDGE('',*,*,#786,.T.);
#349=ORIENTED_EDGE('',*,*,#787,.T.);
#350=ORIENTED_EDGE('',*,*,#788,.T.);
#351=ORIENTED_EDGE('',*,*,#789,.T.);
#352=ORIENTED_EDGE('',*,*,#790,.F.);
#353=ORIENTED_EDGE('',*,*,#791,.T.);
#354=ORIENTED_EDGE('',*,*,#792,.T.);
#355=ORIENTED_EDGE('',*,*,#793,.T.);
#356=ORIENTED_EDGE('',*,*,#794,.F.);
#357=ORIENTED_EDGE('',*,*,#795,.T.);
#358=ORIENTED_EDGE('',*,*,#796,.T.);
#359=ORIENTED_EDGE('',*,*,#797,.T.);
#360=ORIENTED_EDGE('',*,*,#798,.F.);
#361=ORIENTED_EDGE('',*,*,#799,.T.);
#362=ORIENTED_EDGE('',*,*,#800,.T.);
#363=ORIENTED_EDGE('',*,*,#801,.T.);
#364=ORIENTED_EDGE('',*,*,#802,.F.);
#365=ORIENTED_EDGE('',*,*,#803,.F.);
#366=ORIENTED_EDGE('',*,*,#804,.F.);
#367=ORIENTED_EDGE('',*,*,#805,.F.);
#368=ORIENTED_EDGE('',*,*,#806,.T.);
#369=ORIENTED_EDGE('',*,*,#807,.T.);
#370=ORIENTED_EDGE('',*,*,#808,.T.);
#371=ORIENTED_EDGE('',*,*,#809,.F.);
#372=ORIENTED_EDGE('',*,*,#810,.T.);
#373=ORIENTED_EDGE('',*,*,#811,.F.);
#374=ORIENTED_EDGE('',*,*,#812,.F.);
#375=ORIENTED_EDGE('',*,*,#813,.F.);
#376=ORIENTED_EDGE('',*,*,#814,.T.);
#377=ORIENTED_EDGE('',*,*,#815,.F.);
#378=ORIENTED_EDGE('',*,*,#816,.T.);
#379=ORIENTED_EDGE('',*,*,#817,.F.);
#380=ORIENTED_EDGE('',*,*,#818,.T.);
#381=ORIENTED_EDGE('',*,*,#819,.F.);
#382=ORIENTED_EDGE('',*,*,#820,.F.);
#383=ORIENTED_EDGE('',*,*,#821,.F.);
#384=ORIENTED_EDGE('',*,*,#822,.F.);
#385=ORIENTED_EDGE('',*,*,#823,.F.);
#386=ORIENTED_EDGE('',*,*,#824,.F.);
#387=ORIENTED_EDGE('',*,*,#825,.F.);
#388=ORIENTED_EDGE('',*,*,#826,.F.);
#389=ORIENTED_EDGE('',*,*,#827,.F.);
#390=ORIENTED_EDGE('',*,*,#764,.F.);
#391=ORIENTED_EDGE('',*,*,#828,.T.);
#392=ORIENTED_EDGE('',*,*,#798,.T.);
#393=ORIENTED_EDGE('',*,*,#829,.T.);
#394=ORIENTED_EDGE('',*,*,#802,.T.);
#395=ORIENTED_EDGE('',*,*,#830,.T.);
#396=ORIENTED_EDGE('',*,*,#768,.F.);
#397=ORIENTED_EDGE('',*,*,#831,.T.);
#398=ORIENTED_EDGE('',*,*,#832,.F.);
#399=ORIENTED_EDGE('',*,*,#833,.F.);
#400=ORIENTED_EDGE('',*,*,#834,.F.);
#401=ORIENTED_EDGE('',*,*,#835,.T.);
#402=ORIENTED_EDGE('',*,*,#836,.T.);
#403=ORIENTED_EDGE('',*,*,#837,.T.);
#404=ORIENTED_EDGE('',*,*,#838,.T.);
#405=ORIENTED_EDGE('',*,*,#839,.T.);
#406=ORIENTED_EDGE('',*,*,#772,.F.);
#407=ORIENTED_EDGE('',*,*,#840,.T.);
#408=ORIENTED_EDGE('',*,*,#794,.T.);
#409=ORIENTED_EDGE('',*,*,#841,.T.);
#410=ORIENTED_EDGE('',*,*,#842,.T.);
#411=ORIENTED_EDGE('',*,*,#843,.T.);
#412=ORIENTED_EDGE('',*,*,#844,.T.);
#413=ORIENTED_EDGE('',*,*,#845,.T.);
#414=ORIENTED_EDGE('',*,*,#846,.T.);
#415=ORIENTED_EDGE('',*,*,#847,.T.);
#416=ORIENTED_EDGE('',*,*,#848,.T.);
#417=ORIENTED_EDGE('',*,*,#849,.T.);
#418=ORIENTED_EDGE('',*,*,#850,.T.);
#419=ORIENTED_EDGE('',*,*,#790,.T.);
#420=ORIENTED_EDGE('',*,*,#851,.T.);
#421=ORIENTED_EDGE('',*,*,#777,.F.);
#422=ORIENTED_EDGE('',*,*,#852,.T.);
#423=ORIENTED_EDGE('',*,*,#853,.T.);
#424=ORIENTED_EDGE('',*,*,#854,.T.);
#425=ORIENTED_EDGE('',*,*,#855,.T.);
#426=ORIENTED_EDGE('',*,*,#856,.T.);
#427=ORIENTED_EDGE('',*,*,#857,.T.);
#428=ORIENTED_EDGE('',*,*,#858,.T.);
#429=ORIENTED_EDGE('',*,*,#859,.T.);
#430=ORIENTED_EDGE('',*,*,#860,.T.);
#431=ORIENTED_EDGE('',*,*,#861,.T.);
#432=ORIENTED_EDGE('',*,*,#862,.T.);
#433=ORIENTED_EDGE('',*,*,#863,.T.);
#434=ORIENTED_EDGE('',*,*,#864,.T.);
#435=ORIENTED_EDGE('',*,*,#865,.T.);
#436=ORIENTED_EDGE('',*,*,#866,.T.);
#437=ORIENTED_EDGE('',*,*,#867,.T.);
#438=ORIENTED_EDGE('',*,*,#868,.T.);
#439=ORIENTED_EDGE('',*,*,#843,.F.);
#440=ORIENTED_EDGE('',*,*,#869,.T.);
#441=ORIENTED_EDGE('',*,*,#870,.F.);
#442=ORIENTED_EDGE('',*,*,#871,.F.);
#443=ORIENTED_EDGE('',*,*,#872,.F.);
#444=ORIENTED_EDGE('',*,*,#873,.F.);
#445=ORIENTED_EDGE('',*,*,#874,.F.);
#446=ORIENTED_EDGE('',*,*,#875,.T.);
#447=ORIENTED_EDGE('',*,*,#847,.F.);
#448=ORIENTED_EDGE('',*,*,#876,.T.);
#449=ORIENTED_EDGE('',*,*,#877,.F.);
#450=ORIENTED_EDGE('',*,*,#878,.F.);
#451=ORIENTED_EDGE('',*,*,#879,.F.);
#452=ORIENTED_EDGE('',*,*,#880,.T.);
#453=ORIENTED_EDGE('',*,*,#881,.T.);
#454=ORIENTED_EDGE('',*,*,#882,.T.);
#455=ORIENTED_EDGE('',*,*,#883,.T.);
#456=ORIENTED_EDGE('',*,*,#884,.T.);
#457=ORIENTED_EDGE('',*,*,#885,.T.);
#458=ORIENTED_EDGE('',*,*,#886,.T.);
#459=ORIENTED_EDGE('',*,*,#887,.T.);
#460=ORIENTED_EDGE('',*,*,#888,.T.);
#461=ORIENTED_EDGE('',*,*,#889,.T.);
#462=ORIENTED_EDGE('',*,*,#890,.T.);
#463=ORIENTED_EDGE('',*,*,#891,.F.);
#464=ORIENTED_EDGE('',*,*,#892,.F.);
#465=ORIENTED_EDGE('',*,*,#893,.F.);
#466=ORIENTED_EDGE('',*,*,#894,.F.);
#467=ORIENTED_EDGE('',*,*,#895,.F.);
#468=ORIENTED_EDGE('',*,*,#896,.F.);
#469=ORIENTED_EDGE('',*,*,#897,.F.);
#470=ORIENTED_EDGE('',*,*,#898,.F.);
#471=ORIENTED_EDGE('',*,*,#899,.F.);
#472=ORIENTED_EDGE('',*,*,#900,.F.);
#473=ORIENTED_EDGE('',*,*,#901,.T.);
#474=ORIENTED_EDGE('',*,*,#879,.T.);
#475=ORIENTED_EDGE('',*,*,#902,.T.);
#476=ORIENTED_EDGE('',*,*,#806,.F.);
#477=ORIENTED_EDGE('',*,*,#903,.F.);
#478=ORIENTED_EDGE('',*,*,#807,.F.);
#479=ORIENTED_EDGE('',*,*,#902,.F.);
#480=ORIENTED_EDGE('',*,*,#878,.T.);
#481=ORIENTED_EDGE('',*,*,#904,.T.);
#482=ORIENTED_EDGE('',*,*,#877,.T.);
#483=ORIENTED_EDGE('',*,*,#905,.T.);
#484=ORIENTED_EDGE('',*,*,#906,.F.);
#485=ORIENTED_EDGE('',*,*,#907,.F.);
#486=ORIENTED_EDGE('',*,*,#808,.F.);
#487=ORIENTED_EDGE('',*,*,#904,.F.);
#488=ORIENTED_EDGE('',*,*,#908,.F.);
#489=ORIENTED_EDGE('',*,*,#909,.T.);
#490=ORIENTED_EDGE('',*,*,#874,.T.);
#491=ORIENTED_EDGE('',*,*,#910,.T.);
#492=ORIENTED_EDGE('',*,*,#835,.F.);
#493=ORIENTED_EDGE('',*,*,#911,.F.);
#494=ORIENTED_EDGE('',*,*,#836,.F.);
#495=ORIENTED_EDGE('',*,*,#910,.F.);
#496=ORIENTED_EDGE('',*,*,#873,.T.);
#497=ORIENTED_EDGE('',*,*,#912,.T.);
#498=ORIENTED_EDGE('',*,*,#837,.F.);
#499=ORIENTED_EDGE('',*,*,#912,.F.);
#500=ORIENTED_EDGE('',*,*,#872,.T.);
#501=ORIENTED_EDGE('',*,*,#913,.T.);
#502=ORIENTED_EDGE('',*,*,#838,.F.);
#503=ORIENTED_EDGE('',*,*,#913,.F.);
#504=ORIENTED_EDGE('',*,*,#871,.T.);
#505=ORIENTED_EDGE('',*,*,#914,.T.);
#506=ORIENTED_EDGE('',*,*,#809,.T.);
#507=ORIENTED_EDGE('',*,*,#915,.T.);
#508=ORIENTED_EDGE('',*,*,#883,.F.);
#509=ORIENTED_EDGE('',*,*,#916,.T.);
#510=ORIENTED_EDGE('',*,*,#811,.T.);
#511=ORIENTED_EDGE('',*,*,#917,.T.);
#512=ORIENTED_EDGE('',*,*,#881,.F.);
#513=ORIENTED_EDGE('',*,*,#918,.T.);
#514=ORIENTED_EDGE('',*,*,#812,.T.);
#515=ORIENTED_EDGE('',*,*,#918,.F.);
#516=ORIENTED_EDGE('',*,*,#890,.F.);
#517=ORIENTED_EDGE('',*,*,#919,.T.);
#518=ORIENTED_EDGE('',*,*,#889,.F.);
#519=ORIENTED_EDGE('',*,*,#920,.T.);
#520=ORIENTED_EDGE('',*,*,#813,.T.);
#521=ORIENTED_EDGE('',*,*,#919,.F.);
#522=ORIENTED_EDGE('',*,*,#815,.T.);
#523=ORIENTED_EDGE('',*,*,#921,.T.);
#524=ORIENTED_EDGE('',*,*,#887,.F.);
#525=ORIENTED_EDGE('',*,*,#922,.T.);
#526=ORIENTED_EDGE('',*,*,#885,.F.);
#527=ORIENTED_EDGE('',*,*,#923,.T.);
#528=ORIENTED_EDGE('',*,*,#817,.T.);
#529=ORIENTED_EDGE('',*,*,#924,.T.);
#530=ORIENTED_EDGE('',*,*,#870,.T.);
#531=ORIENTED_EDGE('',*,*,#925,.T.);
#532=ORIENTED_EDGE('',*,*,#926,.F.);
#533=ORIENTED_EDGE('',*,*,#927,.F.);
#534=ORIENTED_EDGE('',*,*,#839,.F.);
#535=ORIENTED_EDGE('',*,*,#914,.F.);
#536=ORIENTED_EDGE('',*,*,#882,.F.);
#537=ORIENTED_EDGE('',*,*,#917,.F.);
#538=ORIENTED_EDGE('',*,*,#810,.F.);
#539=ORIENTED_EDGE('',*,*,#916,.F.);
#540=ORIENTED_EDGE('',*,*,#886,.F.);
#541=ORIENTED_EDGE('',*,*,#924,.F.);
#542=ORIENTED_EDGE('',*,*,#816,.F.);
#543=ORIENTED_EDGE('',*,*,#922,.F.);
#544=ORIENTED_EDGE('',*,*,#884,.F.);
#545=ORIENTED_EDGE('',*,*,#915,.F.);
#546=ORIENTED_EDGE('',*,*,#818,.F.);
#547=ORIENTED_EDGE('',*,*,#923,.F.);
#548=ORIENTED_EDGE('',*,*,#888,.F.);
#549=ORIENTED_EDGE('',*,*,#921,.F.);
#550=ORIENTED_EDGE('',*,*,#814,.F.);
#551=ORIENTED_EDGE('',*,*,#920,.F.);
#552=ORIENTED_EDGE('',*,*,#891,.T.);
#553=ORIENTED_EDGE('',*,*,#819,.T.);
#554=ORIENTED_EDGE('',*,*,#892,.T.);
#555=ORIENTED_EDGE('',*,*,#820,.T.);
#556=ORIENTED_EDGE('',*,*,#893,.T.);
#557=ORIENTED_EDGE('',*,*,#821,.T.);
#558=ORIENTED_EDGE('',*,*,#894,.T.);
#559=ORIENTED_EDGE('',*,*,#822,.T.);
#560=ORIENTED_EDGE('',*,*,#895,.T.);
#561=ORIENTED_EDGE('',*,*,#823,.T.);
#562=ORIENTED_EDGE('',*,*,#896,.T.);
#563=ORIENTED_EDGE('',*,*,#824,.T.);
#564=ORIENTED_EDGE('',*,*,#897,.T.);
#565=ORIENTED_EDGE('',*,*,#825,.T.);
#566=ORIENTED_EDGE('',*,*,#898,.T.);
#567=ORIENTED_EDGE('',*,*,#826,.T.);
#568=ORIENTED_EDGE('',*,*,#899,.T.);
#569=ORIENTED_EDGE('',*,*,#827,.T.);
#570=ORIENTED_EDGE('',*,*,#928,.T.);
#571=ORIENTED_EDGE('',*,*,#929,.T.);
#572=ORIENTED_EDGE('',*,*,#930,.T.);
#573=ORIENTED_EDGE('',*,*,#785,.F.);
#574=ORIENTED_EDGE('',*,*,#931,.T.);
#575=ORIENTED_EDGE('',*,*,#932,.T.);
#576=ORIENTED_EDGE('',*,*,#933,.T.);
#577=ORIENTED_EDGE('',*,*,#783,.F.);
#578=ORIENTED_EDGE('',*,*,#934,.T.);
#579=ORIENTED_EDGE('',*,*,#935,.T.);
#580=ORIENTED_EDGE('',*,*,#936,.T.);
#581=ORIENTED_EDGE('',*,*,#781,.F.);
#582=ORIENTED_EDGE('',*,*,#937,.T.);
#583=ORIENTED_EDGE('',*,*,#938,.T.);
#584=ORIENTED_EDGE('',*,*,#939,.T.);
#585=ORIENTED_EDGE('',*,*,#779,.F.);
#586=ORIENTED_EDGE('',*,*,#940,.T.);
#587=ORIENTED_EDGE('',*,*,#941,.F.);
#588=ORIENTED_EDGE('',*,*,#942,.F.);
#589=ORIENTED_EDGE('',*,*,#791,.F.);
#590=ORIENTED_EDGE('',*,*,#852,.F.);
#591=ORIENTED_EDGE('',*,*,#776,.T.);
#592=ORIENTED_EDGE('',*,*,#943,.F.);
#593=ORIENTED_EDGE('',*,*,#773,.T.);
#594=ORIENTED_EDGE('',*,*,#841,.F.);
#595=ORIENTED_EDGE('',*,*,#793,.F.);
#596=ORIENTED_EDGE('',*,*,#944,.F.);
#597=ORIENTED_EDGE('',*,*,#778,.T.);
#598=ORIENTED_EDGE('',*,*,#851,.F.);
#599=ORIENTED_EDGE('',*,*,#789,.F.);
#600=ORIENTED_EDGE('',*,*,#945,.F.);
#601=ORIENTED_EDGE('',*,*,#787,.F.);
#602=ORIENTED_EDGE('',*,*,#831,.F.);
#603=ORIENTED_EDGE('',*,*,#767,.T.);
#604=ORIENTED_EDGE('',*,*,#946,.F.);
#605=ORIENTED_EDGE('',*,*,#795,.F.);
#606=ORIENTED_EDGE('',*,*,#840,.F.);
#607=ORIENTED_EDGE('',*,*,#771,.T.);
#608=ORIENTED_EDGE('',*,*,#947,.F.);
#609=ORIENTED_EDGE('',*,*,#765,.T.);
#610=ORIENTED_EDGE('',*,*,#829,.F.);
#611=ORIENTED_EDGE('',*,*,#797,.F.);
#612=ORIENTED_EDGE('',*,*,#948,.F.);
#613=ORIENTED_EDGE('',*,*,#799,.F.);
#614=ORIENTED_EDGE('',*,*,#828,.F.);
#615=ORIENTED_EDGE('',*,*,#763,.T.);
#616=ORIENTED_EDGE('',*,*,#949,.F.);
#617=ORIENTED_EDGE('',*,*,#769,.T.);
#618=ORIENTED_EDGE('',*,*,#830,.F.);
#619=ORIENTED_EDGE('',*,*,#801,.F.);
#620=ORIENTED_EDGE('',*,*,#942,.T.);
#621=ORIENTED_EDGE('',*,*,#775,.T.);
#622=ORIENTED_EDGE('',*,*,#944,.T.);
#623=ORIENTED_EDGE('',*,*,#788,.F.);
#624=ORIENTED_EDGE('',*,*,#945,.T.);
#625=ORIENTED_EDGE('',*,*,#766,.T.);
#626=ORIENTED_EDGE('',*,*,#949,.T.);
#627=ORIENTED_EDGE('',*,*,#800,.F.);
#628=ORIENTED_EDGE('',*,*,#948,.T.);
#629=ORIENTED_EDGE('',*,*,#762,.T.);
#630=ORIENTED_EDGE('',*,*,#947,.T.);
#631=ORIENTED_EDGE('',*,*,#796,.F.);
#632=ORIENTED_EDGE('',*,*,#946,.T.);
#633=ORIENTED_EDGE('',*,*,#770,.T.);
#634=ORIENTED_EDGE('',*,*,#943,.T.);
#635=ORIENTED_EDGE('',*,*,#792,.F.);
#636=ORIENTED_EDGE('',*,*,#950,.F.);
#637=ORIENTED_EDGE('',*,*,#941,.T.);
#638=ORIENTED_EDGE('',*,*,#951,.T.);
#639=ORIENTED_EDGE('',*,*,#950,.T.);
#640=ORIENTED_EDGE('',*,*,#951,.F.);
#641=ORIENTED_EDGE('',*,*,#930,.F.);
#642=ORIENTED_EDGE('',*,*,#952,.T.);
#643=ORIENTED_EDGE('',*,*,#937,.F.);
#644=ORIENTED_EDGE('',*,*,#786,.F.);
#645=ORIENTED_EDGE('',*,*,#933,.F.);
#646=ORIENTED_EDGE('',*,*,#953,.T.);
#647=ORIENTED_EDGE('',*,*,#928,.F.);
#648=ORIENTED_EDGE('',*,*,#784,.F.);
#649=ORIENTED_EDGE('',*,*,#936,.F.);
#650=ORIENTED_EDGE('',*,*,#954,.T.);
#651=ORIENTED_EDGE('',*,*,#931,.F.);
#652=ORIENTED_EDGE('',*,*,#782,.F.);
#653=ORIENTED_EDGE('',*,*,#939,.F.);
#654=ORIENTED_EDGE('',*,*,#955,.T.);
#655=ORIENTED_EDGE('',*,*,#934,.F.);
#656=ORIENTED_EDGE('',*,*,#780,.F.);
#657=ORIENTED_EDGE('',*,*,#845,.F.);
#658=ORIENTED_EDGE('',*,*,#956,.T.);
#659=ORIENTED_EDGE('',*,*,#900,.T.);
#660=ORIENTED_EDGE('',*,*,#957,.T.);
#661=ORIENTED_EDGE('',*,*,#906,.T.);
#662=ORIENTED_EDGE('',*,*,#958,.T.);
#663=ORIENTED_EDGE('',*,*,#903,.T.);
#664=ORIENTED_EDGE('',*,*,#805,.T.);
#665=ORIENTED_EDGE('',*,*,#907,.T.);
#666=ORIENTED_EDGE('',*,*,#957,.F.);
#667=ORIENTED_EDGE('',*,*,#849,.F.);
#668=ORIENTED_EDGE('',*,*,#959,.T.);
#669=ORIENTED_EDGE('',*,*,#908,.T.);
#670=ORIENTED_EDGE('',*,*,#960,.T.);
#671=ORIENTED_EDGE('',*,*,#926,.T.);
#672=ORIENTED_EDGE('',*,*,#961,.T.);
#673=ORIENTED_EDGE('',*,*,#911,.T.);
#674=ORIENTED_EDGE('',*,*,#834,.T.);
#675=ORIENTED_EDGE('',*,*,#927,.T.);
#676=ORIENTED_EDGE('',*,*,#960,.F.);
#677=ORIENTED_EDGE('',*,*,#962,.F.);
#678=ORIENTED_EDGE('',*,*,#938,.F.);
#679=ORIENTED_EDGE('',*,*,#963,.F.);
#680=ORIENTED_EDGE('',*,*,#866,.F.);
#681=ORIENTED_EDGE('',*,*,#963,.T.);
#682=ORIENTED_EDGE('',*,*,#952,.F.);
#683=ORIENTED_EDGE('',*,*,#964,.F.);
#684=ORIENTED_EDGE('',*,*,#867,.F.);
#685=ORIENTED_EDGE('',*,*,#962,.T.);
#686=ORIENTED_EDGE('',*,*,#865,.F.);
#687=ORIENTED_EDGE('',*,*,#965,.F.);
#688=ORIENTED_EDGE('',*,*,#955,.F.);
#689=ORIENTED_EDGE('',*,*,#964,.T.);
#690=ORIENTED_EDGE('',*,*,#929,.F.);
#691=ORIENTED_EDGE('',*,*,#966,.F.);
#692=ORIENTED_EDGE('',*,*,#868,.F.);
#693=ORIENTED_EDGE('',*,*,#965,.T.);
#694=ORIENTED_EDGE('',*,*,#864,.F.);
#695=ORIENTED_EDGE('',*,*,#967,.F.);
#696=ORIENTED_EDGE('',*,*,#935,.F.);
#697=ORIENTED_EDGE('',*,*,#966,.T.);
#698=ORIENTED_EDGE('',*,*,#953,.F.);
#699=ORIENTED_EDGE('',*,*,#968,.F.);
#700=ORIENTED_EDGE('',*,*,#861,.F.);
#701=ORIENTED_EDGE('',*,*,#967,.T.);
#702=ORIENTED_EDGE('',*,*,#863,.F.);
#703=ORIENTED_EDGE('',*,*,#969,.F.);
#704=ORIENTED_EDGE('',*,*,#954,.F.);
#705=ORIENTED_EDGE('',*,*,#968,.T.);
#706=ORIENTED_EDGE('',*,*,#932,.F.);
#707=ORIENTED_EDGE('',*,*,#969,.T.);
#708=ORIENTED_EDGE('',*,*,#862,.F.);
#709=ORIENTED_EDGE('',*,*,#876,.F.);
#710=ORIENTED_EDGE('',*,*,#846,.F.);
#711=ORIENTED_EDGE('',*,*,#958,.F.);
#712=ORIENTED_EDGE('',*,*,#905,.F.);
#713=ORIENTED_EDGE('',*,*,#875,.F.);
#714=ORIENTED_EDGE('',*,*,#909,.F.);
#715=ORIENTED_EDGE('',*,*,#959,.F.);
#716=ORIENTED_EDGE('',*,*,#848,.F.);
#717=ORIENTED_EDGE('',*,*,#869,.F.);
#718=ORIENTED_EDGE('',*,*,#850,.F.);
#719=ORIENTED_EDGE('',*,*,#961,.F.);
#720=ORIENTED_EDGE('',*,*,#925,.F.);
#721=ORIENTED_EDGE('',*,*,#880,.F.);
#722=ORIENTED_EDGE('',*,*,#901,.F.);
#723=ORIENTED_EDGE('',*,*,#956,.F.);
#724=ORIENTED_EDGE('',*,*,#844,.F.);
#725=ORIENTED_EDGE('',*,*,#940,.F.);
#726=ORIENTED_EDGE('',*,*,#842,.F.);
#727=ORIENTED_EDGE('',*,*,#970,.T.);
#728=ORIENTED_EDGE('',*,*,#833,.T.);
#729=ORIENTED_EDGE('',*,*,#971,.T.);
#730=ORIENTED_EDGE('',*,*,#970,.F.);
#731=ORIENTED_EDGE('',*,*,#971,.F.);
#732=ORIENTED_EDGE('',*,*,#860,.F.);
#733=ORIENTED_EDGE('',*,*,#972,.T.);
#734=ORIENTED_EDGE('',*,*,#804,.T.);
#735=ORIENTED_EDGE('',*,*,#973,.T.);
#736=ORIENTED_EDGE('',*,*,#972,.F.);
#737=ORIENTED_EDGE('',*,*,#973,.F.);
#738=ORIENTED_EDGE('',*,*,#859,.F.);
#739=ORIENTED_EDGE('',*,*,#832,.T.);
#740=ORIENTED_EDGE('',*,*,#858,.F.);
#741=ORIENTED_EDGE('',*,*,#803,.T.);
#742=ORIENTED_EDGE('',*,*,#857,.F.);
#743=ORIENTED_EDGE('',*,*,#974,.T.);
#744=ORIENTED_EDGE('',*,*,#774,.T.);
#745=ORIENTED_EDGE('',*,*,#975,.T.);
#746=ORIENTED_EDGE('',*,*,#974,.F.);
#747=ORIENTED_EDGE('',*,*,#975,.F.);
#748=ORIENTED_EDGE('',*,*,#856,.F.);
#749=ORIENTED_EDGE('',*,*,#976,.T.);
#750=ORIENTED_EDGE('',*,*,#761,.T.);
#751=ORIENTED_EDGE('',*,*,#977,.T.);
#752=ORIENTED_EDGE('',*,*,#976,.F.);
#753=ORIENTED_EDGE('',*,*,#977,.F.);
#754=ORIENTED_EDGE('',*,*,#855,.F.);
#755=ORIENTED_EDGE('',*,*,#978,.T.);
#756=ORIENTED_EDGE('',*,*,#854,.F.);
#757=ORIENTED_EDGE('',*,*,#978,.F.);
#758=ORIENTED_EDGE('',*,*,#979,.T.);
#759=ORIENTED_EDGE('',*,*,#853,.F.);
#760=ORIENTED_EDGE('',*,*,#979,.F.);
#761=EDGE_CURVE('',#980,#980,#1141,.T.);
#762=EDGE_CURVE('',#981,#982,#1142,.T.);
#763=EDGE_CURVE('',#983,#981,#67,.T.);
#764=EDGE_CURVE('',#983,#984,#68,.T.);
#765=EDGE_CURVE('',#982,#984,#69,.T.);
#766=EDGE_CURVE('',#985,#986,#1143,.T.);
#767=EDGE_CURVE('',#987,#985,#70,.T.);
#768=EDGE_CURVE('',#987,#988,#71,.T.);
#769=EDGE_CURVE('',#986,#988,#72,.T.);
#770=EDGE_CURVE('',#989,#990,#1144,.T.);
#771=EDGE_CURVE('',#991,#989,#73,.T.);
#772=EDGE_CURVE('',#991,#992,#74,.T.);
#773=EDGE_CURVE('',#990,#992,#75,.T.);
#774=EDGE_CURVE('',#993,#993,#1145,.T.);
#775=EDGE_CURVE('',#994,#995,#1146,.T.);
#776=EDGE_CURVE('',#996,#994,#76,.T.);
#777=EDGE_CURVE('',#996,#997,#77,.T.);
#778=EDGE_CURVE('',#995,#997,#78,.T.);
#779=EDGE_CURVE('',#998,#999,#79,.T.);
#780=EDGE_CURVE('',#999,#1000,#1147,.T.);
#781=EDGE_CURVE('',#1000,#1001,#80,.T.);
#782=EDGE_CURVE('',#1001,#1002,#1148,.T.);
#783=EDGE_CURVE('',#1002,#1003,#81,.T.);
#784=EDGE_CURVE('',#1003,#1004,#1149,.T.);
#785=EDGE_CURVE('',#1004,#1005,#82,.T.);
#786=EDGE_CURVE('',#1005,#998,#1150,.T.);
#787=EDGE_CURVE('',#1006,#1007,#83,.T.);
#788=EDGE_CURVE('',#1007,#1008,#1151,.F.);
#789=EDGE_CURVE('',#1008,#1009,#84,.T.);
#790=EDGE_CURVE('',#1010,#1009,#85,.T.);
#791=EDGE_CURVE('',#1010,#1011,#86,.T.);
#792=EDGE_CURVE('',#1011,#1012,#1152,.F.);
#793=EDGE_CURVE('',#1012,#1013,#87,.T.);
#794=EDGE_CURVE('',#1014,#1013,#88,.T.);
#795=EDGE_CURVE('',#1014,#1015,#89,.T.);
#796=EDGE_CURVE('',#1015,#1016,#1153,.F.);
#797=EDGE_CURVE('',#1016,#1017,#90,.T.);
#798=EDGE_CURVE('',#1018,#1017,#91,.T.);
#799=EDGE_CURVE('',#1018,#1019,#92,.T.);
#800=EDGE_CURVE('',#1019,#1020,#1154,.F.);
#801=EDGE_CURVE('',#1020,#1021,#93,.T.);
#802=EDGE_CURVE('',#1006,#1021,#94,.T.);
#803=EDGE_CURVE('',#1022,#1022,#1155,.T.);
#804=EDGE_CURVE('',#1023,#1023,#1156,.T.);
#805=EDGE_CURVE('',#1024,#1025,#1157,.T.);
#806=EDGE_CURVE('',#1024,#1026,#95,.T.);
#807=EDGE_CURVE('',#1026,#1027,#96,.T.);
#808=EDGE_CURVE('',#1027,#1025,#97,.T.);
#809=EDGE_CURVE('',#1028,#1029,#98,.T.);
#810=EDGE_CURVE('',#1028,#1030,#1158,.F.);
#811=EDGE_CURVE('',#1031,#1030,#99,.T.);
#812=EDGE_CURVE('',#1032,#1031,#100,.T.);
#813=EDGE_CURVE('',#1033,#1032,#101,.T.);
#814=EDGE_CURVE('',#1033,#1034,#1159,.F.);
#815=EDGE_CURVE('',#1035,#1034,#102,.T.);
#816=EDGE_CURVE('',#1035,#1036,#1160,.F.);
#817=EDGE_CURVE('',#1037,#1036,#103,.T.);
#818=EDGE_CURVE('',#1037,#1029,#1161,.F.);
#819=EDGE_CURVE('',#1038,#1038,#1162,.T.);
#820=EDGE_CURVE('',#1039,#1039,#1163,.T.);
#821=EDGE_CURVE('',#1040,#1040,#1164,.T.);
#822=EDGE_CURVE('',#1041,#1041,#1165,.T.);
#823=EDGE_CURVE('',#1042,#1042,#1166,.T.);
#824=EDGE_CURVE('',#1043,#1043,#1167,.T.);
#825=EDGE_CURVE('',#1044,#1044,#1168,.T.);
#826=EDGE_CURVE('',#1045,#1045,#1169,.T.);
#827=EDGE_CURVE('',#1046,#1046,#1170,.T.);
#828=EDGE_CURVE('',#983,#1018,#104,.T.);
#829=EDGE_CURVE('',#1017,#984,#105,.T.);
#830=EDGE_CURVE('',#1021,#988,#106,.T.);
#831=EDGE_CURVE('',#987,#1006,#107,.T.);
#832=EDGE_CURVE('',#1047,#1047,#1171,.T.);
#833=EDGE_CURVE('',#1048,#1048,#1172,.T.);
#834=EDGE_CURVE('',#1049,#1050,#1173,.T.);
#835=EDGE_CURVE('',#1049,#1051,#108,.T.);
#836=EDGE_CURVE('',#1051,#1052,#109,.T.);
#837=EDGE_CURVE('',#1052,#1053,#110,.T.);
#838=EDGE_CURVE('',#1053,#1054,#111,.T.);
#839=EDGE_CURVE('',#1054,#1050,#112,.T.);
#840=EDGE_CURVE('',#991,#1014,#113,.T.);
#841=EDGE_CURVE('',#1013,#992,#114,.T.);
#842=EDGE_CURVE('',#1055,#1055,#1174,.T.);
#843=EDGE_CURVE('',#1056,#1057,#1175,.T.);
#844=EDGE_CURVE('',#1057,#1058,#115,.T.);
#845=EDGE_CURVE('',#1058,#1059,#1176,.T.);
#846=EDGE_CURVE('',#1059,#1060,#116,.F.);
#847=EDGE_CURVE('',#1060,#1061,#1177,.T.);
#848=EDGE_CURVE('',#1061,#1062,#117,.T.);
#849=EDGE_CURVE('',#1062,#1063,#1178,.T.);
#850=EDGE_CURVE('',#1063,#1056,#118,.F.);
#851=EDGE_CURVE('',#1009,#997,#119,.T.);
#852=EDGE_CURVE('',#996,#1010,#120,.T.);
#853=EDGE_CURVE('',#1064,#1064,#1179,.T.);
#854=EDGE_CURVE('',#1065,#1065,#1180,.T.);
#855=EDGE_CURVE('',#1066,#1066,#1181,.T.);
#856=EDGE_CURVE('',#1067,#1067,#1182,.T.);
#857=EDGE_CURVE('',#1068,#1068,#1183,.T.);
#858=EDGE_CURVE('',#1069,#1069,#1184,.T.);
#859=EDGE_CURVE('',#1070,#1070,#1185,.T.);
#860=EDGE_CURVE('',#1071,#1071,#1186,.T.);
#861=EDGE_CURVE('',#1072,#1073,#1187,.T.);
#862=EDGE_CURVE('',#1073,#1074,#121,.T.);
#863=EDGE_CURVE('',#1074,#1075,#1188,.T.);
#864=EDGE_CURVE('',#1075,#1076,#122,.T.);
#865=EDGE_CURVE('',#1076,#1077,#1189,.T.);
#866=EDGE_CURVE('',#1077,#1078,#123,.T.);
#867=EDGE_CURVE('',#1078,#1079,#1190,.T.);
#868=EDGE_CURVE('',#1079,#1072,#124,.T.);
#869=EDGE_CURVE('',#1056,#1080,#1191,.T.);
#870=EDGE_CURVE('',#1081,#1080,#125,.T.);
#871=EDGE_CURVE('',#1082,#1081,#126,.T.);
#872=EDGE_CURVE('',#1083,#1082,#127,.T.);
#873=EDGE_CURVE('',#1084,#1083,#128,.T.);
#874=EDGE_CURVE('',#1085,#1084,#129,.T.);
#875=EDGE_CURVE('',#1085,#1061,#1192,.T.);
#876=EDGE_CURVE('',#1060,#1086,#1193,.T.);
#877=EDGE_CURVE('',#1087,#1086,#130,.T.);
#878=EDGE_CURVE('',#1088,#1087,#131,.T.);
#879=EDGE_CURVE('',#1089,#1088,#132,.T.);
#880=EDGE_CURVE('',#1089,#1057,#1194,.T.);
#881=EDGE_CURVE('',#1090,#1091,#133,.T.);
#882=EDGE_CURVE('',#1091,#1092,#1195,.T.);
#883=EDGE_CURVE('',#1092,#1093,#134,.T.);
#884=EDGE_CURVE('',#1093,#1094,#1196,.T.);
#885=EDGE_CURVE('',#1094,#1095,#135,.T.);
#886=EDGE_CURVE('',#1095,#1096,#1197,.T.);
#887=EDGE_CURVE('',#1096,#1097,#136,.T.);
#888=EDGE_CURVE('',#1097,#1098,#1198,.T.);
#889=EDGE_CURVE('',#1098,#1099,#137,.T.);
#890=EDGE_CURVE('',#1099,#1090,#138,.T.);
#891=EDGE_CURVE('',#1100,#1100,#1199,.T.);
#892=EDGE_CURVE('',#1101,#1101,#1200,.T.);
#893=EDGE_CURVE('',#1102,#1102,#1201,.T.);
#894=EDGE_CURVE('',#1103,#1103,#1202,.T.);
#895=EDGE_CURVE('',#1104,#1104,#1203,.T.);
#896=EDGE_CURVE('',#1105,#1105,#1204,.T.);
#897=EDGE_CURVE('',#1106,#1106,#1205,.T.);
#898=EDGE_CURVE('',#1107,#1107,#1206,.T.);
#899=EDGE_CURVE('',#1108,#1108,#1207,.T.);
#900=EDGE_CURVE('',#1109,#1110,#139,.T.);
#901=EDGE_CURVE('',#1109,#1089,#140,.T.);
#902=EDGE_CURVE('',#1088,#1026,#141,.T.);
#903=EDGE_CURVE('',#1110,#1024,#142,.T.);
#904=EDGE_CURVE('',#1087,#1027,#143,.T.);
#905=EDGE_CURVE('',#1086,#1111,#144,.F.);
#906=EDGE_CURVE('',#1112,#1111,#145,.T.);
#907=EDGE_CURVE('',#1025,#1112,#146,.F.);
#908=EDGE_CURVE('',#1113,#1114,#147,.T.);
#909=EDGE_CURVE('',#1113,#1085,#148,.T.);
#910=EDGE_CURVE('',#1084,#1051,#149,.T.);
#911=EDGE_CURVE('',#1114,#1049,#150,.T.);
#912=EDGE_CURVE('',#1083,#1052,#151,.T.);
#913=EDGE_CURVE('',#1082,#1053,#152,.T.);
#914=EDGE_CURVE('',#1081,#1054,#153,.T.);
#915=EDGE_CURVE('',#1029,#1093,#154,.F.);
#916=EDGE_CURVE('',#1092,#1028,#155,.T.);
#917=EDGE_CURVE('',#1030,#1091,#156,.F.);
#918=EDGE_CURVE('',#1090,#1031,#157,.T.);
#919=EDGE_CURVE('',#1099,#1032,#158,.T.);
#920=EDGE_CURVE('',#1098,#1033,#159,.T.);
#921=EDGE_CURVE('',#1034,#1097,#160,.F.);
#922=EDGE_CURVE('',#1096,#1035,#161,.T.);
#923=EDGE_CURVE('',#1094,#1037,#162,.T.);
#924=EDGE_CURVE('',#1036,#1095,#163,.F.);
#925=EDGE_CURVE('',#1080,#1115,#164,.F.);
#926=EDGE_CURVE('',#1116,#1115,#165,.T.);
#927=EDGE_CURVE('',#1050,#1116,#166,.F.);
#928=EDGE_CURVE('',#1004,#1117,#167,.T.);
#929=EDGE_CURVE('',#1117,#1118,#168,.T.);
#930=EDGE_CURVE('',#1118,#1005,#169,.F.);
#931=EDGE_CURVE('',#1002,#1119,#170,.T.);
#932=EDGE_CURVE('',#1119,#1120,#171,.T.);
#933=EDGE_CURVE('',#1120,#1003,#172,.F.);
#934=EDGE_CURVE('',#1000,#1121,#173,.T.);
#935=EDGE_CURVE('',#1121,#1122,#174,.T.);
#936=EDGE_CURVE('',#1122,#1001,#175,.F.);
#937=EDGE_CURVE('',#998,#1123,#176,.T.);
#938=EDGE_CURVE('',#1123,#1124,#177,.T.);
#939=EDGE_CURVE('',#1124,#999,#178,.F.);
#940=EDGE_CURVE('',#1125,#1125,#1208,.F.);
#941=EDGE_CURVE('',#1126,#1126,#1209,.F.);
#942=EDGE_CURVE('',#1011,#994,#179,.T.);
#943=EDGE_CURVE('',#990,#1012,#180,.F.);
#944=EDGE_CURVE('',#995,#1008,#181,.F.);
#945=EDGE_CURVE('',#1007,#985,#182,.T.);
#946=EDGE_CURVE('',#1015,#989,#183,.T.);
#947=EDGE_CURVE('',#982,#1016,#184,.F.);
#948=EDGE_CURVE('',#1019,#981,#185,.T.);
#949=EDGE_CURVE('',#986,#1020,#186,.F.);
#950=EDGE_CURVE('',#1127,#1127,#1210,.T.);
#951=EDGE_CURVE('',#1128,#1128,#1211,.T.);
#952=EDGE_CURVE('',#1118,#1123,#1212,.F.);
#953=EDGE_CURVE('',#1120,#1117,#1213,.F.);
#954=EDGE_CURVE('',#1122,#1119,#1214,.F.);
#955=EDGE_CURVE('',#1124,#1121,#1215,.F.);
#956=EDGE_CURVE('',#1058,#1109,#1216,.T.);
#957=EDGE_CURVE('',#1110,#1112,#1217,.T.);
#958=EDGE_CURVE('',#1111,#1059,#1218,.T.);
#959=EDGE_CURVE('',#1062,#1113,#1219,.T.);
#960=EDGE_CURVE('',#1114,#1116,#1220,.T.);
#961=EDGE_CURVE('',#1115,#1063,#1221,.T.);
#962=EDGE_CURVE('',#1124,#1077,#187,.T.);
#963=EDGE_CURVE('',#1078,#1123,#188,.T.);
#964=EDGE_CURVE('',#1079,#1118,#189,.T.);
#965=EDGE_CURVE('',#1121,#1076,#190,.T.);
#966=EDGE_CURVE('',#1072,#1117,#191,.T.);
#967=EDGE_CURVE('',#1122,#1075,#192,.T.);
#968=EDGE_CURVE('',#1073,#1120,#193,.T.);
#969=EDGE_CURVE('',#1119,#1074,#194,.T.);
#970=EDGE_CURVE('',#1129,#1129,#1222,.F.);
#971=EDGE_CURVE('',#1130,#1130,#1223,.T.);
#972=EDGE_CURVE('',#1131,#1131,#1224,.F.);
#973=EDGE_CURVE('',#1132,#1132,#1225,.T.);
#974=EDGE_CURVE('',#1133,#1133,#1226,.F.);
#975=EDGE_CURVE('',#1134,#1134,#1227,.T.);
#976=EDGE_CURVE('',#1135,#1135,#1228,.F.);
#977=EDGE_CURVE('',#1136,#1136,#1229,.T.);
#978=EDGE_CURVE('',#1137,#1137,#1230,.T.);
#979=EDGE_CURVE('',#1139,#1139,#1231,.T.);
#980=VERTEX_POINT('',#3066);
#981=VERTEX_POINT('',#3068);
#982=VERTEX_POINT('',#3069);
#983=VERTEX_POINT('',#3071);
#984=VERTEX_POINT('',#3073);
#985=VERTEX_POINT('',#3077);
#986=VERTEX_POINT('',#3078);
#987=VERTEX_POINT('',#3080);
#988=VERTEX_POINT('',#3082);
#989=VERTEX_POINT('',#3086);
#990=VERTEX_POINT('',#3087);
#991=VERTEX_POINT('',#3089);
#992=VERTEX_POINT('',#3091);
#993=VERTEX_POINT('',#3095);
#994=VERTEX_POINT('',#3097);
#995=VERTEX_POINT('',#3098);
#996=VERTEX_POINT('',#3100);
#997=VERTEX_POINT('',#3102);
#998=VERTEX_POINT('',#3106);
#999=VERTEX_POINT('',#3107);
#1000=VERTEX_POINT('',#3109);
#1001=VERTEX_POINT('',#3111);
#1002=VERTEX_POINT('',#3113);
#1003=VERTEX_POINT('',#3115);
#1004=VERTEX_POINT('',#3117);
#1005=VERTEX_POINT('',#3119);
#1006=VERTEX_POINT('',#3122);
#1007=VERTEX_POINT('',#3123);
#1008=VERTEX_POINT('',#3125);
#1009=VERTEX_POINT('',#3127);
#1010=VERTEX_POINT('',#3129);
#1011=VERTEX_POINT('',#3131);
#1012=VERTEX_POINT('',#3133);
#1013=VERTEX_POINT('',#3135);
#1014=VERTEX_POINT('',#3137);
#1015=VERTEX_POINT('',#3139);
#1016=VERTEX_POINT('',#3141);
#1017=VERTEX_POINT('',#3143);
#1018=VERTEX_POINT('',#3145);
#1019=VERTEX_POINT('',#3147);
#1020=VERTEX_POINT('',#3149);
#1021=VERTEX_POINT('',#3151);
#1022=VERTEX_POINT('',#3155);
#1023=VERTEX_POINT('',#3157);
#1024=VERTEX_POINT('',#3159);
#1025=VERTEX_POINT('',#3160);
#1026=VERTEX_POINT('',#3162);
#1027=VERTEX_POINT('',#3164);
#1028=VERTEX_POINT('',#3167);
#1029=VERTEX_POINT('',#3168);
#1030=VERTEX_POINT('',#3170);
#1031=VERTEX_POINT('',#3172);
#1032=VERTEX_POINT('',#3174);
#1033=VERTEX_POINT('',#3176);
#1034=VERTEX_POINT('',#3178);
#1035=VERTEX_POINT('',#3180);
#1036=VERTEX_POINT('',#3182);
#1037=VERTEX_POINT('',#3184);
#1038=VERTEX_POINT('',#3187);
#1039=VERTEX_POINT('',#3189);
#1040=VERTEX_POINT('',#3191);
#1041=VERTEX_POINT('',#3193);
#1042=VERTEX_POINT('',#3195);
#1043=VERTEX_POINT('',#3197);
#1044=VERTEX_POINT('',#3199);
#1045=VERTEX_POINT('',#3201);
#1046=VERTEX_POINT('',#3203);
#1047=VERTEX_POINT('',#3212);
#1048=VERTEX_POINT('',#3214);
#1049=VERTEX_POINT('',#3216);
#1050=VERTEX_POINT('',#3217);
#1051=VERTEX_POINT('',#3219);
#1052=VERTEX_POINT('',#3221);
#1053=VERTEX_POINT('',#3223);
#1054=VERTEX_POINT('',#3225);
#1055=VERTEX_POINT('',#3232);
#1056=VERTEX_POINT('',#3234);
#1057=VERTEX_POINT('',#3235);
#1058=VERTEX_POINT('',#3237);
#1059=VERTEX_POINT('',#3239);
#1060=VERTEX_POINT('',#3241);
#1061=VERTEX_POINT('',#3243);
#1062=VERTEX_POINT('',#3245);
#1063=VERTEX_POINT('',#3247);
#1064=VERTEX_POINT('',#3254);
#1065=VERTEX_POINT('',#3256);
#1066=VERTEX_POINT('',#3258);
#1067=VERTEX_POINT('',#3260);
#1068=VERTEX_POINT('',#3262);
#1069=VERTEX_POINT('',#3264);
#1070=VERTEX_POINT('',#3266);
#1071=VERTEX_POINT('',#3268);
#1072=VERTEX_POINT('',#3270);
#1073=VERTEX_POINT('',#3271);
#1074=VERTEX_POINT('',#3273);
#1075=VERTEX_POINT('',#3275);
#1076=VERTEX_POINT('',#3277);
#1077=VERTEX_POINT('',#3279);
#1078=VERTEX_POINT('',#3281);
#1079=VERTEX_POINT('',#3283);
#1080=VERTEX_POINT('',#3286);
#1081=VERTEX_POINT('',#3288);
#1082=VERTEX_POINT('',#3290);
#1083=VERTEX_POINT('',#3292);
#1084=VERTEX_POINT('',#3294);
#1085=VERTEX_POINT('',#3296);
#1086=VERTEX_POINT('',#3299);
#1087=VERTEX_POINT('',#3301);
#1088=VERTEX_POINT('',#3303);
#1089=VERTEX_POINT('',#3305);
#1090=VERTEX_POINT('',#3308);
#1091=VERTEX_POINT('',#3309);
#1092=VERTEX_POINT('',#3311);
#1093=VERTEX_POINT('',#3313);
#1094=VERTEX_POINT('',#3315);
#1095=VERTEX_POINT('',#3317);
#1096=VERTEX_POINT('',#3319);
#1097=VERTEX_POINT('',#3321);
#1098=VERTEX_POINT('',#3323);
#1099=VERTEX_POINT('',#3325);
#1100=VERTEX_POINT('',#3328);
#1101=VERTEX_POINT('',#3330);
#1102=VERTEX_POINT('',#3332);
#1103=VERTEX_POINT('',#3334);
#1104=VERTEX_POINT('',#3336);
#1105=VERTEX_POINT('',#3338);
#1106=VERTEX_POINT('',#3340);
#1107=VERTEX_POINT('',#3342);
#1108=VERTEX_POINT('',#3344);
#1109=VERTEX_POINT('',#3347);
#1110=VERTEX_POINT('',#3348);
#1111=VERTEX_POINT('',#3356);
#1112=VERTEX_POINT('',#3358);
#1113=VERTEX_POINT('',#3362);
#1114=VERTEX_POINT('',#3363);
#1115=VERTEX_POINT('',#3391);
#1116=VERTEX_POINT('',#3393);
#1117=VERTEX_POINT('',#3410);
#1118=VERTEX_POINT('',#3412);
#1119=VERTEX_POINT('',#3416);
#1120=VERTEX_POINT('',#3418);
#1121=VERTEX_POINT('',#3422);
#1122=VERTEX_POINT('',#3424);
#1123=VERTEX_POINT('',#3428);
#1124=VERTEX_POINT('',#3430);
#1125=VERTEX_POINT('',#3434);
#1126=VERTEX_POINT('',#3436);
#1127=VERTEX_POINT('',#3455);
#1128=VERTEX_POINT('',#3458);
#1129=VERTEX_POINT('',#3501);
#1130=VERTEX_POINT('',#3504);
#1131=VERTEX_POINT('',#3508);
#1132=VERTEX_POINT('',#3511);
#1133=VERTEX_POINT('',#3517);
#1134=VERTEX_POINT('',#3520);
#1135=VERTEX_POINT('',#3524);
#1136=VERTEX_POINT('',#3527);
#1137=VERTEX_POINT('',#3531);
#1138=VERTEX_POINT('',#3533);
#1139=VERTEX_POINT('',#3536);
#1140=VERTEX_POINT('',#3538);
#1141=CIRCLE('',#2376,1.25);
#1142=CIRCLE('',#2377,22.5);
#1143=CIRCLE('',#2379,22.5);
#1144=CIRCLE('',#2381,22.5);
#1145=CIRCLE('',#2383,1.25);
#1146=CIRCLE('',#2384,22.5);
#1147=CIRCLE('',#2386,4.);
#1148=CIRCLE('',#2387,4.);
#1149=CIRCLE('',#2388,4.);
#1150=CIRCLE('',#2389,4.);
#1151=CIRCLE('',#2390,22.5);
#1152=CIRCLE('',#2391,22.5);
#1153=CIRCLE('',#2392,22.5);
#1154=CIRCLE('',#2393,22.5);
#1155=CIRCLE('',#2395,1.2295);
#1156=CIRCLE('',#2396,1.8);
#1157=CIRCLE('',#2397,26.8);
#1158=CIRCLE('',#2398,1.5);
#1159=CIRCLE('',#2399,1.5);
#1160=CIRCLE('',#2400,1.5);
#1161=CIRCLE('',#2401,1.5);
#1162=CIRCLE('',#2402,2.25);
#1163=CIRCLE('',#2403,2.25);
#1164=CIRCLE('',#2404,2.25);
#1165=CIRCLE('',#2405,2.25);
#1166=CIRCLE('',#2406,2.25);
#1167=CIRCLE('',#2407,2.25);
#1168=CIRCLE('',#2408,2.25);
#1169=CIRCLE('',#2409,2.25);
#1170=CIRCLE('',#2410,2.25);
#1171=CIRCLE('',#2414,1.2295);
#1172=CIRCLE('',#2415,1.8);
#1173=CIRCLE('',#2416,26.8);
#1174=CIRCLE('',#2419,24.5);
#1175=CIRCLE('',#2420,24.5);
#1176=CIRCLE('',#2421,24.5);
#1177=CIRCLE('',#2422,24.5);
#1178=CIRCLE('',#2423,24.5);
#1179=CIRCLE('',#2426,1.);
#1180=CIRCLE('',#2427,1.);
#1181=CIRCLE('',#2428,1.55);
#1182=CIRCLE('',#2429,1.55);
#1183=CIRCLE('',#2430,1.2295);
#1184=CIRCLE('',#2431,1.2295);
#1185=CIRCLE('',#2432,3.25);
#1186=CIRCLE('',#2433,3.25);
#1187=CIRCLE('',#2434,7.);
#1188=CIRCLE('',#2435,7.);
#1189=CIRCLE('',#2436,7.);
#1190=CIRCLE('',#2437,7.);
#1191=CIRCLE('',#2438,3.);
#1192=CIRCLE('',#2439,3.);
#1193=CIRCLE('',#2440,3.);
#1194=CIRCLE('',#2441,3.);
#1195=CIRCLE('',#2442,1.5);
#1196=CIRCLE('',#2443,1.5);
#1197=CIRCLE('',#2444,1.5);
#1198=CIRCLE('',#2445,1.5);
#1199=CIRCLE('',#2446,2.25);
#1200=CIRCLE('',#2447,2.25);
#1201=CIRCLE('',#2448,2.25);
#1202=CIRCLE('',#2449,2.25);
#1203=CIRCLE('',#2450,2.25);
#1204=CIRCLE('',#2451,2.25);
#1205=CIRCLE('',#2452,2.25);
#1206=CIRCLE('',#2453,2.25);
#1207=CIRCLE('',#2454,2.25);
#1208=CIRCLE('',#2487,24.2);
#1209=CIRCLE('',#2488,23.6);
#1210=CIRCLE('',#2498,22.5);
#1211=CIRCLE('',#2500,23.6);
#1212=CIRCLE('',#2503,4.);
#1213=CIRCLE('',#2505,4.);
#1214=CIRCLE('',#2507,4.);
#1215=CIRCLE('',#2509,4.);
#1216=CIRCLE('',#2511,3.);
#1217=CIRCLE('',#2512,26.8);
#1218=CIRCLE('',#2513,3.);
#1219=CIRCLE('',#2516,3.);
#1220=CIRCLE('',#2517,26.8);
#1221=CIRCLE('',#2518,3.);
#1222=CIRCLE('',#2534,1.8);
#1223=CIRCLE('',#2536,3.25);
#1224=CIRCLE('',#2539,1.8);
#1225=CIRCLE('',#2541,3.25);
#1226=CIRCLE('',#2546,1.25);
#1227=CIRCLE('',#2548,1.55);
#1228=CIRCLE('',#2551,1.25);
#1229=CIRCLE('',#2553,1.55);
#1230=CIRCLE('',#2556,1.);
#1231=CIRCLE('',#2559,1.);
#1232=EDGE_LOOP('',(#323));
#1233=EDGE_LOOP('',(#324,#325,#326,#327));
#1234=EDGE_LOOP('',(#328,#329,#330,#331));
#1235=EDGE_LOOP('',(#332,#333,#334,#335));
#1236=EDGE_LOOP('',(#336));
#1237=EDGE_LOOP('',(#337,#338,#339,#340));
#1238=EDGE_LOOP('',(#341,#342,#343,#344,#345,#346,#347,#348));
#1239=EDGE_LOOP('',(#349,#350,#351,#352,#353,#354,#355,#356,#357,#358,#359,
#360,#361,#362,#363,#364));
#1240=EDGE_LOOP('',(#365));
#1241=EDGE_LOOP('',(#366));
#1242=EDGE_LOOP('',(#367,#368,#369,#370));
#1243=EDGE_LOOP('',(#371,#372,#373,#374,#375,#376,#377,#378,#379,#380));
#1244=EDGE_LOOP('',(#381));
#1245=EDGE_LOOP('',(#382));
#1246=EDGE_LOOP('',(#383));
#1247=EDGE_LOOP('',(#384));
#1248=EDGE_LOOP('',(#385));
#1249=EDGE_LOOP('',(#386));
#1250=EDGE_LOOP('',(#387));
#1251=EDGE_LOOP('',(#388));
#1252=EDGE_LOOP('',(#389));
#1253=EDGE_LOOP('',(#390,#391,#392,#393));
#1254=EDGE_LOOP('',(#394,#395,#396,#397));
#1255=EDGE_LOOP('',(#398));
#1256=EDGE_LOOP('',(#399));
#1257=EDGE_LOOP('',(#400,#401,#402,#403,#404,#405));
#1258=EDGE_LOOP('',(#406,#407,#408,#409));
#1259=EDGE_LOOP('',(#410));
#1260=EDGE_LOOP('',(#411,#412,#413,#414,#415,#416,#417,#418));
#1261=EDGE_LOOP('',(#419,#420,#421,#422));
#1262=EDGE_LOOP('',(#423));
#1263=EDGE_LOOP('',(#424));
#1264=EDGE_LOOP('',(#425));
#1265=EDGE_LOOP('',(#426));
#1266=EDGE_LOOP('',(#427));
#1267=EDGE_LOOP('',(#428));
#1268=EDGE_LOOP('',(#429));
#1269=EDGE_LOOP('',(#430));
#1270=EDGE_LOOP('',(#431,#432,#433,#434,#435,#436,#437,#438));
#1271=EDGE_LOOP('',(#439,#440,#441,#442,#443,#444,#445,#446,#447,#448,#449,
#450,#451,#452));
#1272=EDGE_LOOP('',(#453,#454,#455,#456,#457,#458,#459,#460,#461,#462));
#1273=EDGE_LOOP('',(#463));
#1274=EDGE_LOOP('',(#464));
#1275=EDGE_LOOP('',(#465));
#1276=EDGE_LOOP('',(#466));
#1277=EDGE_LOOP('',(#467));
#1278=EDGE_LOOP('',(#468));
#1279=EDGE_LOOP('',(#469));
#1280=EDGE_LOOP('',(#470));
#1281=EDGE_LOOP('',(#471));
#1282=EDGE_LOOP('',(#472,#473,#474,#475,#476,#477));
#1283=EDGE_LOOP('',(#478,#479,#480,#481));
#1284=EDGE_LOOP('',(#482,#483,#484,#485,#486,#487));
#1285=EDGE_LOOP('',(#488,#489,#490,#491,#492,#493));
#1286=EDGE_LOOP('',(#494,#495,#496,#497));
#1287=EDGE_LOOP('',(#498,#499,#500,#501));
#1288=EDGE_LOOP('',(#502,#503,#504,#505));
#1289=EDGE_LOOP('',(#506,#507,#508,#509));
#1290=EDGE_LOOP('',(#510,#511,#512,#513));
#1291=EDGE_LOOP('',(#514,#515,#516,#517));
#1292=EDGE_LOOP('',(#518,#519,#520,#521));
#1293=EDGE_LOOP('',(#522,#523,#524,#525));
#1294=EDGE_LOOP('',(#526,#527,#528,#529));
#1295=EDGE_LOOP('',(#530,#531,#532,#533,#534,#535));
#1296=EDGE_LOOP('',(#536,#537,#538,#539));
#1297=EDGE_LOOP('',(#540,#541,#542,#543));
#1298=EDGE_LOOP('',(#544,#545,#546,#547));
#1299=EDGE_LOOP('',(#548,#549,#550,#551));
#1300=EDGE_LOOP('',(#552));
#1301=EDGE_LOOP('',(#553));
#1302=EDGE_LOOP('',(#554));
#1303=EDGE_LOOP('',(#555));
#1304=EDGE_LOOP('',(#556));
#1305=EDGE_LOOP('',(#557));
#1306=EDGE_LOOP('',(#558));
#1307=EDGE_LOOP('',(#559));
#1308=EDGE_LOOP('',(#560));
#1309=EDGE_LOOP('',(#561));
#1310=EDGE_LOOP('',(#562));
#1311=EDGE_LOOP('',(#563));
#1312=EDGE_LOOP('',(#564));
#1313=EDGE_LOOP('',(#565));
#1314=EDGE_LOOP('',(#566));
#1315=EDGE_LOOP('',(#567));
#1316=EDGE_LOOP('',(#568));
#1317=EDGE_LOOP('',(#569));
#1318=EDGE_LOOP('',(#570,#571,#572,#573));
#1319=EDGE_LOOP('',(#574,#575,#576,#577));
#1320=EDGE_LOOP('',(#578,#579,#580,#581));
#1321=EDGE_LOOP('',(#582,#583,#584,#585));
#1322=EDGE_LOOP('',(#586));
#1323=EDGE_LOOP('',(#587));
#1324=EDGE_LOOP('',(#588,#589,#590,#591));
#1325=EDGE_LOOP('',(#592,#593,#594,#595));
#1326=EDGE_LOOP('',(#596,#597,#598,#599));
#1327=EDGE_LOOP('',(#600,#601,#602,#603));
#1328=EDGE_LOOP('',(#604,#605,#606,#607));
#1329=EDGE_LOOP('',(#608,#609,#610,#611));
#1330=EDGE_LOOP('',(#612,#613,#614,#615));
#1331=EDGE_LOOP('',(#616,#617,#618,#619));
#1332=EDGE_LOOP('',(#620,#621,#622,#623,#624,#625,#626,#627,#628,#629,#630,
#631,#632,#633,#634,#635));
#1333=EDGE_LOOP('',(#636));
#1334=EDGE_LOOP('',(#637));
#1335=EDGE_LOOP('',(#638));
#1336=EDGE_LOOP('',(#639));
#1337=EDGE_LOOP('',(#640));
#1338=EDGE_LOOP('',(#641,#642,#643,#644));
#1339=EDGE_LOOP('',(#645,#646,#647,#648));
#1340=EDGE_LOOP('',(#649,#650,#651,#652));
#1341=EDGE_LOOP('',(#653,#654,#655,#656));
#1342=EDGE_LOOP('',(#657,#658,#659,#660,#661,#662));
#1343=EDGE_LOOP('',(#663,#664,#665,#666));
#1344=EDGE_LOOP('',(#667,#668,#669,#670,#671,#672));
#1345=EDGE_LOOP('',(#673,#674,#675,#676));
#1346=EDGE_LOOP('',(#677,#678,#679,#680));
#1347=EDGE_LOOP('',(#681,#682,#683,#684));
#1348=EDGE_LOOP('',(#685,#686,#687,#688));
#1349=EDGE_LOOP('',(#689,#690,#691,#692));
#1350=EDGE_LOOP('',(#693,#694,#695,#696));
#1351=EDGE_LOOP('',(#697,#698,#699,#700));
#1352=EDGE_LOOP('',(#701,#702,#703,#704));
#1353=EDGE_LOOP('',(#705,#706,#707,#708));
#1354=EDGE_LOOP('',(#709,#710,#711,#712));
#1355=EDGE_LOOP('',(#713,#714,#715,#716));
#1356=EDGE_LOOP('',(#717,#718,#719,#720));
#1357=EDGE_LOOP('',(#721,#722,#723,#724));
#1358=EDGE_LOOP('',(#725));
#1359=EDGE_LOOP('',(#726));
#1360=EDGE_LOOP('',(#727));
#1361=EDGE_LOOP('',(#728));
#1362=EDGE_LOOP('',(#729));
#1363=EDGE_LOOP('',(#730));
#1364=EDGE_LOOP('',(#731));
#1365=EDGE_LOOP('',(#732));
#1366=EDGE_LOOP('',(#733));
#1367=EDGE_LOOP('',(#734));
#1368=EDGE_LOOP('',(#735));
#1369=EDGE_LOOP('',(#736));
#1370=EDGE_LOOP('',(#737));
#1371=EDGE_LOOP('',(#738));
#1372=EDGE_LOOP('',(#739));
#1373=EDGE_LOOP('',(#740));
#1374=EDGE_LOOP('',(#741));
#1375=EDGE_LOOP('',(#742));
#1376=EDGE_LOOP('',(#743));
#1377=EDGE_LOOP('',(#744));
#1378=EDGE_LOOP('',(#745));
#1379=EDGE_LOOP('',(#746));
#1380=EDGE_LOOP('',(#747));
#1381=EDGE_LOOP('',(#748));
#1382=EDGE_LOOP('',(#749));
#1383=EDGE_LOOP('',(#750));
#1384=EDGE_LOOP('',(#751));
#1385=EDGE_LOOP('',(#752));
#1386=EDGE_LOOP('',(#753));
#1387=EDGE_LOOP('',(#754));
#1388=EDGE_LOOP('',(#755));
#1389=EDGE_LOOP('',(#756));
#1390=EDGE_LOOP('',(#757));
#1391=EDGE_LOOP('',(#758));
#1392=EDGE_LOOP('',(#759));
#1393=EDGE_LOOP('',(#760));
#1394=FACE_BOUND('',#1232,.T.);
#1395=FACE_BOUND('',#1233,.T.);
#1396=FACE_BOUND('',#1234,.T.);
#1397=FACE_BOUND('',#1235,.T.);
#1398=FACE_BOUND('',#1236,.T.);
#1399=FACE_BOUND('',#1237,.T.);
#1400=FACE_BOUND('',#1238,.T.);
#1401=FACE_BOUND('',#1239,.T.);
#1402=FACE_BOUND('',#1240,.T.);
#1403=FACE_BOUND('',#1241,.T.);
#1404=FACE_BOUND('',#1242,.T.);
#1405=FACE_BOUND('',#1243,.T.);
#1406=FACE_BOUND('',#1244,.T.);
#1407=FACE_BOUND('',#1245,.T.);
#1408=FACE_BOUND('',#1246,.T.);
#1409=FACE_BOUND('',#1247,.T.);
#1410=FACE_BOUND('',#1248,.T.);
#1411=FACE_BOUND('',#1249,.T.);
#1412=FACE_BOUND('',#1250,.T.);
#1413=FACE_BOUND('',#1251,.T.);
#1414=FACE_BOUND('',#1252,.T.);
#1415=FACE_BOUND('',#1253,.T.);
#1416=FACE_BOUND('',#1254,.T.);
#1417=FACE_BOUND('',#1255,.T.);
#1418=FACE_BOUND('',#1256,.T.);
#1419=FACE_BOUND('',#1257,.T.);
#1420=FACE_BOUND('',#1258,.T.);
#1421=FACE_BOUND('',#1259,.T.);
#1422=FACE_BOUND('',#1260,.T.);
#1423=FACE_BOUND('',#1261,.T.);
#1424=FACE_BOUND('',#1262,.T.);
#1425=FACE_BOUND('',#1263,.T.);
#1426=FACE_BOUND('',#1264,.T.);
#1427=FACE_BOUND('',#1265,.T.);
#1428=FACE_BOUND('',#1266,.T.);
#1429=FACE_BOUND('',#1267,.T.);
#1430=FACE_BOUND('',#1268,.T.);
#1431=FACE_BOUND('',#1269,.T.);
#1432=FACE_BOUND('',#1270,.T.);
#1433=FACE_BOUND('',#1271,.T.);
#1434=FACE_BOUND('',#1272,.T.);
#1435=FACE_BOUND('',#1273,.T.);
#1436=FACE_BOUND('',#1274,.T.);
#1437=FACE_BOUND('',#1275,.T.);
#1438=FACE_BOUND('',#1276,.T.);
#1439=FACE_BOUND('',#1277,.T.);
#1440=FACE_BOUND('',#1278,.T.);
#1441=FACE_BOUND('',#1279,.T.);
#1442=FACE_BOUND('',#1280,.T.);
#1443=FACE_BOUND('',#1281,.T.);
#1444=FACE_BOUND('',#1282,.T.);
#1445=FACE_BOUND('',#1283,.T.);
#1446=FACE_BOUND('',#1284,.T.);
#1447=FACE_BOUND('',#1285,.T.);
#1448=FACE_BOUND('',#1286,.T.);
#1449=FACE_BOUND('',#1287,.T.);
#1450=FACE_BOUND('',#1288,.T.);
#1451=FACE_BOUND('',#1289,.T.);
#1452=FACE_BOUND('',#1290,.T.);
#1453=FACE_BOUND('',#1291,.T.);
#1454=FACE_BOUND('',#1292,.T.);
#1455=FACE_BOUND('',#1293,.T.);
#1456=FACE_BOUND('',#1294,.T.);
#1457=FACE_BOUND('',#1295,.T.);
#1458=FACE_BOUND('',#1296,.T.);
#1459=FACE_BOUND('',#1297,.T.);
#1460=FACE_BOUND('',#1298,.T.);
#1461=FACE_BOUND('',#1299,.T.);
#1462=FACE_BOUND('',#1300,.T.);
#1463=FACE_BOUND('',#1301,.T.);
#1464=FACE_BOUND('',#1302,.T.);
#1465=FACE_BOUND('',#1303,.T.);
#1466=FACE_BOUND('',#1304,.T.);
#1467=FACE_BOUND('',#1305,.T.);
#1468=FACE_BOUND('',#1306,.T.);
#1469=FACE_BOUND('',#1307,.T.);
#1470=FACE_BOUND('',#1308,.T.);
#1471=FACE_BOUND('',#1309,.T.);
#1472=FACE_BOUND('',#1310,.T.);
#1473=FACE_BOUND('',#1311,.T.);
#1474=FACE_BOUND('',#1312,.T.);
#1475=FACE_BOUND('',#1313,.T.);
#1476=FACE_BOUND('',#1314,.T.);
#1477=FACE_BOUND('',#1315,.T.);
#1478=FACE_BOUND('',#1316,.T.);
#1479=FACE_BOUND('',#1317,.T.);
#1480=FACE_BOUND('',#1318,.T.);
#1481=FACE_BOUND('',#1319,.T.);
#1482=FACE_BOUND('',#1320,.T.);
#1483=FACE_BOUND('',#1321,.T.);
#1484=FACE_BOUND('',#1322,.T.);
#1485=FACE_BOUND('',#1323,.T.);
#1486=FACE_BOUND('',#1324,.T.);
#1487=FACE_BOUND('',#1325,.T.);
#1488=FACE_BOUND('',#1326,.T.);
#1489=FACE_BOUND('',#1327,.T.);
#1490=FACE_BOUND('',#1328,.T.);
#1491=FACE_BOUND('',#1329,.T.);
#1492=FACE_BOUND('',#1330,.T.);
#1493=FACE_BOUND('',#1331,.T.);
#1494=FACE_BOUND('',#1332,.T.);
#1495=FACE_BOUND('',#1333,.T.);
#1496=FACE_BOUND('',#1334,.T.);
#1497=FACE_BOUND('',#1335,.T.);
#1498=FACE_BOUND('',#1336,.T.);
#1499=FACE_BOUND('',#1337,.T.);
#1500=FACE_BOUND('',#1338,.T.);
#1501=FACE_BOUND('',#1339,.T.);
#1502=FACE_BOUND('',#1340,.T.);
#1503=FACE_BOUND('',#1341,.T.);
#1504=FACE_BOUND('',#1342,.T.);
#1505=FACE_BOUND('',#1343,.T.);
#1506=FACE_BOUND('',#1344,.T.);
#1507=FACE_BOUND('',#1345,.T.);
#1508=FACE_BOUND('',#1346,.T.);
#1509=FACE_BOUND('',#1347,.T.);
#1510=FACE_BOUND('',#1348,.T.);
#1511=FACE_BOUND('',#1349,.T.);
#1512=FACE_BOUND('',#1350,.T.);
#1513=FACE_BOUND('',#1351,.T.);
#1514=FACE_BOUND('',#1352,.T.);
#1515=FACE_BOUND('',#1353,.T.);
#1516=FACE_BOUND('',#1354,.T.);
#1517=FACE_BOUND('',#1355,.T.);
#1518=FACE_BOUND('',#1356,.T.);
#1519=FACE_BOUND('',#1357,.T.);
#1520=FACE_BOUND('',#1358,.T.);
#1521=FACE_BOUND('',#1359,.T.);
#1522=FACE_BOUND('',#1360,.T.);
#1523=FACE_BOUND('',#1361,.T.);
#1524=FACE_BOUND('',#1362,.T.);
#1525=FACE_BOUND('',#1363,.T.);
#1526=FACE_BOUND('',#1364,.T.);
#1527=FACE_BOUND('',#1365,.T.);
#1528=FACE_BOUND('',#1366,.T.);
#1529=FACE_BOUND('',#1367,.T.);
#1530=FACE_BOUND('',#1368,.T.);
#1531=FACE_BOUND('',#1369,.T.);
#1532=FACE_BOUND('',#1370,.T.);
#1533=FACE_BOUND('',#1371,.T.);
#1534=FACE_BOUND('',#1372,.T.);
#1535=FACE_BOUND('',#1373,.T.);
#1536=FACE_BOUND('',#1374,.T.);
#1537=FACE_BOUND('',#1375,.T.);
#1538=FACE_BOUND('',#1376,.T.);
#1539=FACE_BOUND('',#1377,.T.);
#1540=FACE_BOUND('',#1378,.T.);
#1541=FACE_BOUND('',#1379,.T.);
#1542=FACE_BOUND('',#1380,.T.);
#1543=FACE_BOUND('',#1381,.T.);
#1544=FACE_BOUND('',#1382,.T.);
#1545=FACE_BOUND('',#1383,.T.);
#1546=FACE_BOUND('',#1384,.T.);
#1547=FACE_BOUND('',#1385,.T.);
#1548=FACE_BOUND('',#1386,.T.);
#1549=FACE_BOUND('',#1387,.T.);
#1550=FACE_BOUND('',#1388,.T.);
#1551=FACE_BOUND('',#1389,.T.);
#1552=FACE_BOUND('',#1390,.T.);
#1553=FACE_BOUND('',#20,.T.);
#1554=FACE_BOUND('',#1391,.T.);
#1555=FACE_BOUND('',#1392,.T.);
#1556=FACE_BOUND('',#1393,.T.);
#1557=FACE_BOUND('',#21,.T.);
#1558=PLANE('',#2375);
#1559=PLANE('',#2378);
#1560=PLANE('',#2380);
#1561=PLANE('',#2382);
#1562=PLANE('',#2385);
#1563=PLANE('',#2394);
#1564=PLANE('',#2411);
#1565=PLANE('',#2412);
#1566=PLANE('',#2413);
#1567=PLANE('',#2417);
#1568=PLANE('',#2424);
#1569=PLANE('',#2425);
#1570=PLANE('',#2455);
#1571=PLANE('',#2456);
#1572=PLANE('',#2457);
#1573=PLANE('',#2458);
#1574=PLANE('',#2459);
#1575=PLANE('',#2460);
#1576=PLANE('',#2461);
#1577=PLANE('',#2462);
#1578=PLANE('',#2463);
#1579=PLANE('',#2464);
#1580=PLANE('',#2465);
#1581=PLANE('',#2466);
#1582=PLANE('',#2467);
#1583=PLANE('',#2468);
#1584=PLANE('',#2482);
#1585=PLANE('',#2483);
#1586=PLANE('',#2484);
#1587=PLANE('',#2485);
#1588=PLANE('',#2486);
#1589=PLANE('',#2489);
#1590=PLANE('',#2490);
#1591=PLANE('',#2491);
#1592=PLANE('',#2492);
#1593=PLANE('',#2493);
#1594=PLANE('',#2494);
#1595=PLANE('',#2495);
#1596=PLANE('',#2496);
#1597=PLANE('',#2501);
#1598=PLANE('',#2510);
#1599=PLANE('',#2515);
#1600=PLANE('',#2520);
#1601=PLANE('',#2523);
#1602=PLANE('',#2524);
#1603=PLANE('',#2527);
#1604=PLANE('',#2535);
#1605=PLANE('',#2540);
#1606=PLANE('',#2547);
#1607=PLANE('',#2552);
#1608=STYLED_ITEM('',(#1703),#2275);
#1609=STYLED_ITEM('',(#1704),#2276);
#1610=STYLED_ITEM('',(#1705),#2277);
#1611=STYLED_ITEM('',(#1706),#2278);
#1612=STYLED_ITEM('',(#1707),#2279);
#1613=STYLED_ITEM('',(#1708),#2280);
#1614=STYLED_ITEM('',(#1709),#2281);
#1615=STYLED_ITEM('',(#1710),#2282);
#1616=STYLED_ITEM('',(#1711),#2283);
#1617=STYLED_ITEM('',(#1712),#2284);
#1618=STYLED_ITEM('',(#1713),#2285);
#1619=STYLED_ITEM('',(#1714),#2286);
#1620=STYLED_ITEM('',(#1715),#2287);
#1621=STYLED_ITEM('',(#1716),#2288);
#1622=STYLED_ITEM('',(#1717),#2289);
#1623=STYLED_ITEM('',(#1718),#2290);
#1624=STYLED_ITEM('',(#1719),#2291);
#1625=STYLED_ITEM('',(#1720),#2292);
#1626=STYLED_ITEM('',(#1721),#2293);
#1627=STYLED_ITEM('',(#1722),#2294);
#1628=STYLED_ITEM('',(#1723),#2295);
#1629=STYLED_ITEM('',(#1724),#2296);
#1630=STYLED_ITEM('',(#1725),#2297);
#1631=STYLED_ITEM('',(#1726),#2298);
#1632=STYLED_ITEM('',(#1727),#2299);
#1633=STYLED_ITEM('',(#1728),#2300);
#1634=STYLED_ITEM('',(#1729),#2301);
#1635=STYLED_ITEM('',(#1730),#2302);
#1636=STYLED_ITEM('',(#1731),#2303);
#1637=STYLED_ITEM('',(#1732),#2304);
#1638=STYLED_ITEM('',(#1733),#2305);
#1639=STYLED_ITEM('',(#1734),#2306);
#1640=STYLED_ITEM('',(#1735),#2307);
#1641=STYLED_ITEM('',(#1736),#2308);
#1642=STYLED_ITEM('',(#1737),#2309);
#1643=STYLED_ITEM('',(#1738),#2310);
#1644=STYLED_ITEM('',(#1739),#2311);
#1645=STYLED_ITEM('',(#1740),#2312);
#1646=STYLED_ITEM('',(#1741),#2313);
#1647=STYLED_ITEM('',(#1742),#2314);
#1648=STYLED_ITEM('',(#1743),#2315);
#1649=STYLED_ITEM('',(#1744),#2316);
#1650=STYLED_ITEM('',(#1745),#2317);
#1651=STYLED_ITEM('',(#1746),#2318);
#1652=STYLED_ITEM('',(#1747),#2319);
#1653=STYLED_ITEM('',(#1748),#2320);
#1654=STYLED_ITEM('',(#1749),#2321);
#1655=STYLED_ITEM('',(#1750),#2322);
#1656=STYLED_ITEM('',(#1751),#2323);
#1657=STYLED_ITEM('',(#1752),#2324);
#1658=STYLED_ITEM('',(#1753),#2325);
#1659=STYLED_ITEM('',(#1754),#2326);
#1660=STYLED_ITEM('',(#1755),#2327);
#1661=STYLED_ITEM('',(#1756),#2328);
#1662=STYLED_ITEM('',(#1757),#2329);
#1663=STYLED_ITEM('',(#1758),#2330);
#1664=STYLED_ITEM('',(#1759),#2331);
#1665=STYLED_ITEM('',(#1760),#2332);
#1666=STYLED_ITEM('',(#1761),#2333);
#1667=STYLED_ITEM('',(#1762),#2334);
#1668=STYLED_ITEM('',(#1763),#2335);
#1669=STYLED_ITEM('',(#1764),#2336);
#1670=STYLED_ITEM('',(#1765),#2337);
#1671=STYLED_ITEM('',(#1766),#2338);
#1672=STYLED_ITEM('',(#1767),#2339);
#1673=STYLED_ITEM('',(#1768),#2340);
#1674=STYLED_ITEM('',(#1769),#2341);
#1675=STYLED_ITEM('',(#1770),#2342);
#1676=STYLED_ITEM('',(#1771),#2343);
#1677=STYLED_ITEM('',(#1772),#2344);
#1678=STYLED_ITEM('',(#1773),#2345);
#1679=STYLED_ITEM('',(#1774),#2346);
#1680=STYLED_ITEM('',(#1775),#2347);
#1681=STYLED_ITEM('',(#1776),#2348);
#1682=STYLED_ITEM('',(#1777),#2349);
#1683=STYLED_ITEM('',(#1778),#2350);
#1684=STYLED_ITEM('',(#1779),#2351);
#1685=STYLED_ITEM('',(#1780),#2352);
#1686=STYLED_ITEM('',(#1781),#2353);
#1687=STYLED_ITEM('',(#1782),#2354);
#1688=STYLED_ITEM('',(#1783),#2355);
#1689=STYLED_ITEM('',(#1784),#2356);
#1690=STYLED_ITEM('',(#1785),#2357);
#1691=STYLED_ITEM('',(#1786),#2358);
#1692=STYLED_ITEM('',(#1787),#2359);
#1693=STYLED_ITEM('',(#1788),#2360);
#1694=STYLED_ITEM('',(#1789),#2361);
#1695=STYLED_ITEM('',(#1790),#2362);
#1696=STYLED_ITEM('',(#1791),#2363);
#1697=STYLED_ITEM('',(#1792),#2364);
#1698=STYLED_ITEM('',(#1793),#2365);
#1699=STYLED_ITEM('',(#1794),#2366);
#1700=STYLED_ITEM('',(#1795),#2367);
#1701=STYLED_ITEM('',(#1796),#2368);
#1702=STYLED_ITEM('',(#1797),#2369);
#1703=PRESENTATION_STYLE_ASSIGNMENT((#1798));
#1704=PRESENTATION_STYLE_ASSIGNMENT((#1799));
#1705=PRESENTATION_STYLE_ASSIGNMENT((#1800));
#1706=PRESENTATION_STYLE_ASSIGNMENT((#1801));
#1707=PRESENTATION_STYLE_ASSIGNMENT((#1802));
#1708=PRESENTATION_STYLE_ASSIGNMENT((#1803));
#1709=PRESENTATION_STYLE_ASSIGNMENT((#1804));
#1710=PRESENTATION_STYLE_ASSIGNMENT((#1805));
#1711=PRESENTATION_STYLE_ASSIGNMENT((#1806));
#1712=PRESENTATION_STYLE_ASSIGNMENT((#1807));
#1713=PRESENTATION_STYLE_ASSIGNMENT((#1808));
#1714=PRESENTATION_STYLE_ASSIGNMENT((#1809));
#1715=PRESENTATION_STYLE_ASSIGNMENT((#1810));
#1716=PRESENTATION_STYLE_ASSIGNMENT((#1811));
#1717=PRESENTATION_STYLE_ASSIGNMENT((#1812));
#1718=PRESENTATION_STYLE_ASSIGNMENT((#1813));
#1719=PRESENTATION_STYLE_ASSIGNMENT((#1814));
#1720=PRESENTATION_STYLE_ASSIGNMENT((#1815));
#1721=PRESENTATION_STYLE_ASSIGNMENT((#1816));
#1722=PRESENTATION_STYLE_ASSIGNMENT((#1817));
#1723=PRESENTATION_STYLE_ASSIGNMENT((#1818));
#1724=PRESENTATION_STYLE_ASSIGNMENT((#1819));
#1725=PRESENTATION_STYLE_ASSIGNMENT((#1820));
#1726=PRESENTATION_STYLE_ASSIGNMENT((#1821));
#1727=PRESENTATION_STYLE_ASSIGNMENT((#1822));
#1728=PRESENTATION_STYLE_ASSIGNMENT((#1823));
#1729=PRESENTATION_STYLE_ASSIGNMENT((#1824));
#1730=PRESENTATION_STYLE_ASSIGNMENT((#1825));
#1731=PRESENTATION_STYLE_ASSIGNMENT((#1826));
#1732=PRESENTATION_STYLE_ASSIGNMENT((#1827));
#1733=PRESENTATION_STYLE_ASSIGNMENT((#1828));
#1734=PRESENTATION_STYLE_ASSIGNMENT((#1829));
#1735=PRESENTATION_STYLE_ASSIGNMENT((#1830));
#1736=PRESENTATION_STYLE_ASSIGNMENT((#1831));
#1737=PRESENTATION_STYLE_ASSIGNMENT((#1832));
#1738=PRESENTATION_STYLE_ASSIGNMENT((#1833));
#1739=PRESENTATION_STYLE_ASSIGNMENT((#1834));
#1740=PRESENTATION_STYLE_ASSIGNMENT((#1835));
#1741=PRESENTATION_STYLE_ASSIGNMENT((#1836));
#1742=PRESENTATION_STYLE_ASSIGNMENT((#1837));
#1743=PRESENTATION_STYLE_ASSIGNMENT((#1838));
#1744=PRESENTATION_STYLE_ASSIGNMENT((#1839));
#1745=PRESENTATION_STYLE_ASSIGNMENT((#1840));
#1746=PRESENTATION_STYLE_ASSIGNMENT((#1841));
#1747=PRESENTATION_STYLE_ASSIGNMENT((#1842));
#1748=PRESENTATION_STYLE_ASSIGNMENT((#1843));
#1749=PRESENTATION_STYLE_ASSIGNMENT((#1844));
#1750=PRESENTATION_STYLE_ASSIGNMENT((#1845));
#1751=PRESENTATION_STYLE_ASSIGNMENT((#1846));
#1752=PRESENTATION_STYLE_ASSIGNMENT((#1847));
#1753=PRESENTATION_STYLE_ASSIGNMENT((#1848));
#1754=PRESENTATION_STYLE_ASSIGNMENT((#1849));
#1755=PRESENTATION_STYLE_ASSIGNMENT((#1850));
#1756=PRESENTATION_STYLE_ASSIGNMENT((#1851));
#1757=PRESENTATION_STYLE_ASSIGNMENT((#1852));
#1758=PRESENTATION_STYLE_ASSIGNMENT((#1853));
#1759=PRESENTATION_STYLE_ASSIGNMENT((#1854));
#1760=PRESENTATION_STYLE_ASSIGNMENT((#1855));
#1761=PRESENTATION_STYLE_ASSIGNMENT((#1856));
#1762=PRESENTATION_STYLE_ASSIGNMENT((#1857));
#1763=PRESENTATION_STYLE_ASSIGNMENT((#1858));
#1764=PRESENTATION_STYLE_ASSIGNMENT((#1859));
#1765=PRESENTATION_STYLE_ASSIGNMENT((#1860));
#1766=PRESENTATION_STYLE_ASSIGNMENT((#1861));
#1767=PRESENTATION_STYLE_ASSIGNMENT((#1862));
#1768=PRESENTATION_STYLE_ASSIGNMENT((#1863));
#1769=PRESENTATION_STYLE_ASSIGNMENT((#1864));
#1770=PRESENTATION_STYLE_ASSIGNMENT((#1865));
#1771=PRESENTATION_STYLE_ASSIGNMENT((#1866));
#1772=PRESENTATION_STYLE_ASSIGNMENT((#1867));
#1773=PRESENTATION_STYLE_ASSIGNMENT((#1868));
#1774=PRESENTATION_STYLE_ASSIGNMENT((#1869));
#1775=PRESENTATION_STYLE_ASSIGNMENT((#1870));
#1776=PRESENTATION_STYLE_ASSIGNMENT((#1871));
#1777=PRESENTATION_STYLE_ASSIGNMENT((#1872));
#1778=PRESENTATION_STYLE_ASSIGNMENT((#1873));
#1779=PRESENTATION_STYLE_ASSIGNMENT((#1874));
#1780=PRESENTATION_STYLE_ASSIGNMENT((#1875));
#1781=PRESENTATION_STYLE_ASSIGNMENT((#1876));
#1782=PRESENTATION_STYLE_ASSIGNMENT((#1877));
#1783=PRESENTATION_STYLE_ASSIGNMENT((#1878));
#1784=PRESENTATION_STYLE_ASSIGNMENT((#1879));
#1785=PRESENTATION_STYLE_ASSIGNMENT((#1880));
#1786=PRESENTATION_STYLE_ASSIGNMENT((#1881));
#1787=PRESENTATION_STYLE_ASSIGNMENT((#1882));
#1788=PRESENTATION_STYLE_ASSIGNMENT((#1883));
#1789=PRESENTATION_STYLE_ASSIGNMENT((#1884));
#1790=PRESENTATION_STYLE_ASSIGNMENT((#1885));
#1791=PRESENTATION_STYLE_ASSIGNMENT((#1886));
#1792=PRESENTATION_STYLE_ASSIGNMENT((#1887));
#1793=PRESENTATION_STYLE_ASSIGNMENT((#1888));
#1794=PRESENTATION_STYLE_ASSIGNMENT((#1889));
#1795=PRESENTATION_STYLE_ASSIGNMENT((#1890));
#1796=PRESENTATION_STYLE_ASSIGNMENT((#1891));
#1797=PRESENTATION_STYLE_ASSIGNMENT((#1892));
#1798=SURFACE_STYLE_USAGE(.BOTH.,#1893);
#1799=SURFACE_STYLE_USAGE(.BOTH.,#1894);
#1800=SURFACE_STYLE_USAGE(.BOTH.,#1895);
#1801=SURFACE_STYLE_USAGE(.BOTH.,#1896);
#1802=SURFACE_STYLE_USAGE(.BOTH.,#1897);
#1803=SURFACE_STYLE_USAGE(.BOTH.,#1898);
#1804=SURFACE_STYLE_USAGE(.BOTH.,#1899);
#1805=SURFACE_STYLE_USAGE(.BOTH.,#1900);
#1806=SURFACE_STYLE_USAGE(.BOTH.,#1901);
#1807=SURFACE_STYLE_USAGE(.BOTH.,#1902);
#1808=SURFACE_STYLE_USAGE(.BOTH.,#1903);
#1809=SURFACE_STYLE_USAGE(.BOTH.,#1904);
#1810=SURFACE_STYLE_USAGE(.BOTH.,#1905);
#1811=SURFACE_STYLE_USAGE(.BOTH.,#1906);
#1812=SURFACE_STYLE_USAGE(.BOTH.,#1907);
#1813=SURFACE_STYLE_USAGE(.BOTH.,#1908);
#1814=SURFACE_STYLE_USAGE(.BOTH.,#1909);
#1815=SURFACE_STYLE_USAGE(.BOTH.,#1910);
#1816=SURFACE_STYLE_USAGE(.BOTH.,#1911);
#1817=SURFACE_STYLE_USAGE(.BOTH.,#1912);
#1818=SURFACE_STYLE_USAGE(.BOTH.,#1913);
#1819=SURFACE_STYLE_USAGE(.BOTH.,#1914);
#1820=SURFACE_STYLE_USAGE(.BOTH.,#1915);
#1821=SURFACE_STYLE_USAGE(.BOTH.,#1916);
#1822=SURFACE_STYLE_USAGE(.BOTH.,#1917);
#1823=SURFACE_STYLE_USAGE(.BOTH.,#1918);
#1824=SURFACE_STYLE_USAGE(.BOTH.,#1919);
#1825=SURFACE_STYLE_USAGE(.BOTH.,#1920);
#1826=SURFACE_STYLE_USAGE(.BOTH.,#1921);
#1827=SURFACE_STYLE_USAGE(.BOTH.,#1922);
#1828=SURFACE_STYLE_USAGE(.BOTH.,#1923);
#1829=SURFACE_STYLE_USAGE(.BOTH.,#1924);
#1830=SURFACE_STYLE_USAGE(.BOTH.,#1925);
#1831=SURFACE_STYLE_USAGE(.BOTH.,#1926);
#1832=SURFACE_STYLE_USAGE(.BOTH.,#1927);
#1833=SURFACE_STYLE_USAGE(.BOTH.,#1928);
#1834=SURFACE_STYLE_USAGE(.BOTH.,#1929);
#1835=SURFACE_STYLE_USAGE(.BOTH.,#1930);
#1836=SURFACE_STYLE_USAGE(.BOTH.,#1931);
#1837=SURFACE_STYLE_USAGE(.BOTH.,#1932);
#1838=SURFACE_STYLE_USAGE(.BOTH.,#1933);
#1839=SURFACE_STYLE_USAGE(.BOTH.,#1934);
#1840=SURFACE_STYLE_USAGE(.BOTH.,#1935);
#1841=SURFACE_STYLE_USAGE(.BOTH.,#1936);
#1842=SURFACE_STYLE_USAGE(.BOTH.,#1937);
#1843=SURFACE_STYLE_USAGE(.BOTH.,#1938);
#1844=SURFACE_STYLE_USAGE(.BOTH.,#1939);
#1845=SURFACE_STYLE_USAGE(.BOTH.,#1940);
#1846=SURFACE_STYLE_USAGE(.BOTH.,#1941);
#1847=SURFACE_STYLE_USAGE(.BOTH.,#1942);
#1848=SURFACE_STYLE_USAGE(.BOTH.,#1943);
#1849=SURFACE_STYLE_USAGE(.BOTH.,#1944);
#1850=SURFACE_STYLE_USAGE(.BOTH.,#1945);
#1851=SURFACE_STYLE_USAGE(.BOTH.,#1946);
#1852=SURFACE_STYLE_USAGE(.BOTH.,#1947);
#1853=SURFACE_STYLE_USAGE(.BOTH.,#1948);
#1854=SURFACE_STYLE_USAGE(.BOTH.,#1949);
#1855=SURFACE_STYLE_USAGE(.BOTH.,#1950);
#1856=SURFACE_STYLE_USAGE(.BOTH.,#1951);
#1857=SURFACE_STYLE_USAGE(.BOTH.,#1952);
#1858=SURFACE_STYLE_USAGE(.BOTH.,#1953);
#1859=SURFACE_STYLE_USAGE(.BOTH.,#1954);
#1860=SURFACE_STYLE_USAGE(.BOTH.,#1955);
#1861=SURFACE_STYLE_USAGE(.BOTH.,#1956);
#1862=SURFACE_STYLE_USAGE(.BOTH.,#1957);
#1863=SURFACE_STYLE_USAGE(.BOTH.,#1958);
#1864=SURFACE_STYLE_USAGE(.BOTH.,#1959);
#1865=SURFACE_STYLE_USAGE(.BOTH.,#1960);
#1866=SURFACE_STYLE_USAGE(.BOTH.,#1961);
#1867=SURFACE_STYLE_USAGE(.BOTH.,#1962);
#1868=SURFACE_STYLE_USAGE(.BOTH.,#1963);
#1869=SURFACE_STYLE_USAGE(.BOTH.,#1964);
#1870=SURFACE_STYLE_USAGE(.BOTH.,#1965);
#1871=SURFACE_STYLE_USAGE(.BOTH.,#1966);
#1872=SURFACE_STYLE_USAGE(.BOTH.,#1967);
#1873=SURFACE_STYLE_USAGE(.BOTH.,#1968);
#1874=SURFACE_STYLE_USAGE(.BOTH.,#1969);
#1875=SURFACE_STYLE_USAGE(.BOTH.,#1970);
#1876=SURFACE_STYLE_USAGE(.BOTH.,#1971);
#1877=SURFACE_STYLE_USAGE(.BOTH.,#1972);
#1878=SURFACE_STYLE_USAGE(.BOTH.,#1973);
#1879=SURFACE_STYLE_USAGE(.BOTH.,#1974);
#1880=SURFACE_STYLE_USAGE(.BOTH.,#1975);
#1881=SURFACE_STYLE_USAGE(.BOTH.,#1976);
#1882=SURFACE_STYLE_USAGE(.BOTH.,#1977);
#1883=SURFACE_STYLE_USAGE(.BOTH.,#1978);
#1884=SURFACE_STYLE_USAGE(.BOTH.,#1979);
#1885=SURFACE_STYLE_USAGE(.BOTH.,#1980);
#1886=SURFACE_STYLE_USAGE(.BOTH.,#1981);
#1887=SURFACE_STYLE_USAGE(.BOTH.,#1982);
#1888=SURFACE_STYLE_USAGE(.BOTH.,#1983);
#1889=SURFACE_STYLE_USAGE(.BOTH.,#1984);
#1890=SURFACE_STYLE_USAGE(.BOTH.,#1985);
#1891=SURFACE_STYLE_USAGE(.BOTH.,#1986);
#1892=SURFACE_STYLE_USAGE(.BOTH.,#1987);
#1893=SURFACE_SIDE_STYLE('',(#1988));
#1894=SURFACE_SIDE_STYLE('',(#1989));
#1895=SURFACE_SIDE_STYLE('',(#1990));
#1896=SURFACE_SIDE_STYLE('',(#1991));
#1897=SURFACE_SIDE_STYLE('',(#1992));
#1898=SURFACE_SIDE_STYLE('',(#1993));
#1899=SURFACE_SIDE_STYLE('',(#1994));
#1900=SURFACE_SIDE_STYLE('',(#1995));
#1901=SURFACE_SIDE_STYLE('',(#1996));
#1902=SURFACE_SIDE_STYLE('',(#1997));
#1903=SURFACE_SIDE_STYLE('',(#1998));
#1904=SURFACE_SIDE_STYLE('',(#1999));
#1905=SURFACE_SIDE_STYLE('',(#2000));
#1906=SURFACE_SIDE_STYLE('',(#2001));
#1907=SURFACE_SIDE_STYLE('',(#2002));
#1908=SURFACE_SIDE_STYLE('',(#2003));
#1909=SURFACE_SIDE_STYLE('',(#2004));
#1910=SURFACE_SIDE_STYLE('',(#2005));
#1911=SURFACE_SIDE_STYLE('',(#2006));
#1912=SURFACE_SIDE_STYLE('',(#2007));
#1913=SURFACE_SIDE_STYLE('',(#2008));
#1914=SURFACE_SIDE_STYLE('',(#2009));
#1915=SURFACE_SIDE_STYLE('',(#2010));
#1916=SURFACE_SIDE_STYLE('',(#2011));
#1917=SURFACE_SIDE_STYLE('',(#2012));
#1918=SURFACE_SIDE_STYLE('',(#2013));
#1919=SURFACE_SIDE_STYLE('',(#2014));
#1920=SURFACE_SIDE_STYLE('',(#2015));
#1921=SURFACE_SIDE_STYLE('',(#2016));
#1922=SURFACE_SIDE_STYLE('',(#2017));
#1923=SURFACE_SIDE_STYLE('',(#2018));
#1924=SURFACE_SIDE_STYLE('',(#2019));
#1925=SURFACE_SIDE_STYLE('',(#2020));
#1926=SURFACE_SIDE_STYLE('',(#2021));
#1927=SURFACE_SIDE_STYLE('',(#2022));
#1928=SURFACE_SIDE_STYLE('',(#2023));
#1929=SURFACE_SIDE_STYLE('',(#2024));
#1930=SURFACE_SIDE_STYLE('',(#2025));
#1931=SURFACE_SIDE_STYLE('',(#2026));
#1932=SURFACE_SIDE_STYLE('',(#2027));
#1933=SURFACE_SIDE_STYLE('',(#2028));
#1934=SURFACE_SIDE_STYLE('',(#2029));
#1935=SURFACE_SIDE_STYLE('',(#2030));
#1936=SURFACE_SIDE_STYLE('',(#2031));
#1937=SURFACE_SIDE_STYLE('',(#2032));
#1938=SURFACE_SIDE_STYLE('',(#2033));
#1939=SURFACE_SIDE_STYLE('',(#2034));
#1940=SURFACE_SIDE_STYLE('',(#2035));
#1941=SURFACE_SIDE_STYLE('',(#2036));
#1942=SURFACE_SIDE_STYLE('',(#2037));
#1943=SURFACE_SIDE_STYLE('',(#2038));
#1944=SURFACE_SIDE_STYLE('',(#2039));
#1945=SURFACE_SIDE_STYLE('',(#2040));
#1946=SURFACE_SIDE_STYLE('',(#2041));
#1947=SURFACE_SIDE_STYLE('',(#2042));
#1948=SURFACE_SIDE_STYLE('',(#2043));
#1949=SURFACE_SIDE_STYLE('',(#2044));
#1950=SURFACE_SIDE_STYLE('',(#2045));
#1951=SURFACE_SIDE_STYLE('',(#2046));
#1952=SURFACE_SIDE_STYLE('',(#2047));
#1953=SURFACE_SIDE_STYLE('',(#2048));
#1954=SURFACE_SIDE_STYLE('',(#2049));
#1955=SURFACE_SIDE_STYLE('',(#2050));
#1956=SURFACE_SIDE_STYLE('',(#2051));
#1957=SURFACE_SIDE_STYLE('',(#2052));
#1958=SURFACE_SIDE_STYLE('',(#2053));
#1959=SURFACE_SIDE_STYLE('',(#2054));
#1960=SURFACE_SIDE_STYLE('',(#2055));
#1961=SURFACE_SIDE_STYLE('',(#2056));
#1962=SURFACE_SIDE_STYLE('',(#2057));
#1963=SURFACE_SIDE_STYLE('',(#2058));
#1964=SURFACE_SIDE_STYLE('',(#2059));
#1965=SURFACE_SIDE_STYLE('',(#2060));
#1966=SURFACE_SIDE_STYLE('',(#2061));
#1967=SURFACE_SIDE_STYLE('',(#2062));
#1968=SURFACE_SIDE_STYLE('',(#2063));
#1969=SURFACE_SIDE_STYLE('',(#2064));
#1970=SURFACE_SIDE_STYLE('',(#2065));
#1971=SURFACE_SIDE_STYLE('',(#2066));
#1972=SURFACE_SIDE_STYLE('',(#2067));
#1973=SURFACE_SIDE_STYLE('',(#2068));
#1974=SURFACE_SIDE_STYLE('',(#2069));
#1975=SURFACE_SIDE_STYLE('',(#2070));
#1976=SURFACE_SIDE_STYLE('',(#2071));
#1977=SURFACE_SIDE_STYLE('',(#2072));
#1978=SURFACE_SIDE_STYLE('',(#2073));
#1979=SURFACE_SIDE_STYLE('',(#2074));
#1980=SURFACE_SIDE_STYLE('',(#2075));
#1981=SURFACE_SIDE_STYLE('',(#2076));
#1982=SURFACE_SIDE_STYLE('',(#2077));
#1983=SURFACE_SIDE_STYLE('',(#2078));
#1984=SURFACE_SIDE_STYLE('',(#2079));
#1985=SURFACE_SIDE_STYLE('',(#2080));
#1986=SURFACE_SIDE_STYLE('',(#2081));
#1987=SURFACE_SIDE_STYLE('',(#2082));
#1988=SURFACE_STYLE_FILL_AREA(#2083);
#1989=SURFACE_STYLE_FILL_AREA(#2084);
#1990=SURFACE_STYLE_FILL_AREA(#2085);
#1991=SURFACE_STYLE_FILL_AREA(#2086);
#1992=SURFACE_STYLE_FILL_AREA(#2087);
#1993=SURFACE_STYLE_FILL_AREA(#2088);
#1994=SURFACE_STYLE_FILL_AREA(#2089);
#1995=SURFACE_STYLE_FILL_AREA(#2090);
#1996=SURFACE_STYLE_FILL_AREA(#2091);
#1997=SURFACE_STYLE_FILL_AREA(#2092);
#1998=SURFACE_STYLE_FILL_AREA(#2093);
#1999=SURFACE_STYLE_FILL_AREA(#2094);
#2000=SURFACE_STYLE_FILL_AREA(#2095);
#2001=SURFACE_STYLE_FILL_AREA(#2096);
#2002=SURFACE_STYLE_FILL_AREA(#2097);
#2003=SURFACE_STYLE_FILL_AREA(#2098);
#2004=SURFACE_STYLE_FILL_AREA(#2099);
#2005=SURFACE_STYLE_FILL_AREA(#2100);
#2006=SURFACE_STYLE_FILL_AREA(#2101);
#2007=SURFACE_STYLE_FILL_AREA(#2102);
#2008=SURFACE_STYLE_FILL_AREA(#2103);
#2009=SURFACE_STYLE_FILL_AREA(#2104);
#2010=SURFACE_STYLE_FILL_AREA(#2105);
#2011=SURFACE_STYLE_FILL_AREA(#2106);
#2012=SURFACE_STYLE_FILL_AREA(#2107);
#2013=SURFACE_STYLE_FILL_AREA(#2108);
#2014=SURFACE_STYLE_FILL_AREA(#2109);
#2015=SURFACE_STYLE_FILL_AREA(#2110);
#2016=SURFACE_STYLE_FILL_AREA(#2111);
#2017=SURFACE_STYLE_FILL_AREA(#2112);
#2018=SURFACE_STYLE_FILL_AREA(#2113);
#2019=SURFACE_STYLE_FILL_AREA(#2114);
#2020=SURFACE_STYLE_FILL_AREA(#2115);
#2021=SURFACE_STYLE_FILL_AREA(#2116);
#2022=SURFACE_STYLE_FILL_AREA(#2117);
#2023=SURFACE_STYLE_FILL_AREA(#2118);
#2024=SURFACE_STYLE_FILL_AREA(#2119);
#2025=SURFACE_STYLE_FILL_AREA(#2120);
#2026=SURFACE_STYLE_FILL_AREA(#2121);
#2027=SURFACE_STYLE_FILL_AREA(#2122);
#2028=SURFACE_STYLE_FILL_AREA(#2123);
#2029=SURFACE_STYLE_FILL_AREA(#2124);
#2030=SURFACE_STYLE_FILL_AREA(#2125);
#2031=SURFACE_STYLE_FILL_AREA(#2126);
#2032=SURFACE_STYLE_FILL_AREA(#2127);
#2033=SURFACE_STYLE_FILL_AREA(#2128);
#2034=SURFACE_STYLE_FILL_AREA(#2129);
#2035=SURFACE_STYLE_FILL_AREA(#2130);
#2036=SURFACE_STYLE_FILL_AREA(#2131);
#2037=SURFACE_STYLE_FILL_AREA(#2132);
#2038=SURFACE_STYLE_FILL_AREA(#2133);
#2039=SURFACE_STYLE_FILL_AREA(#2134);
#2040=SURFACE_STYLE_FILL_AREA(#2135);
#2041=SURFACE_STYLE_FILL_AREA(#2136);
#2042=SURFACE_STYLE_FILL_AREA(#2137);
#2043=SURFACE_STYLE_FILL_AREA(#2138);
#2044=SURFACE_STYLE_FILL_AREA(#2139);
#2045=SURFACE_STYLE_FILL_AREA(#2140);
#2046=SURFACE_STYLE_FILL_AREA(#2141);
#2047=SURFACE_STYLE_FILL_AREA(#2142);
#2048=SURFACE_STYLE_FILL_AREA(#2143);
#2049=SURFACE_STYLE_FILL_AREA(#2144);
#2050=SURFACE_STYLE_FILL_AREA(#2145);
#2051=SURFACE_STYLE_FILL_AREA(#2146);
#2052=SURFACE_STYLE_FILL_AREA(#2147);
#2053=SURFACE_STYLE_FILL_AREA(#2148);
#2054=SURFACE_STYLE_FILL_AREA(#2149);
#2055=SURFACE_STYLE_FILL_AREA(#2150);
#2056=SURFACE_STYLE_FILL_AREA(#2151);
#2057=SURFACE_STYLE_FILL_AREA(#2152);
#2058=SURFACE_STYLE_FILL_AREA(#2153);
#2059=SURFACE_STYLE_FILL_AREA(#2154);
#2060=SURFACE_STYLE_FILL_AREA(#2155);
#2061=SURFACE_STYLE_FILL_AREA(#2156);
#2062=SURFACE_STYLE_FILL_AREA(#2157);
#2063=SURFACE_STYLE_FILL_AREA(#2158);
#2064=SURFACE_STYLE_FILL_AREA(#2159);
#2065=SURFACE_STYLE_FILL_AREA(#2160);
#2066=SURFACE_STYLE_FILL_AREA(#2161);
#2067=SURFACE_STYLE_FILL_AREA(#2162);
#2068=SURFACE_STYLE_FILL_AREA(#2163);
#2069=SURFACE_STYLE_FILL_AREA(#2164);
#2070=SURFACE_STYLE_FILL_AREA(#2165);
#2071=SURFACE_STYLE_FILL_AREA(#2166);
#2072=SURFACE_STYLE_FILL_AREA(#2167);
#2073=SURFACE_STYLE_FILL_AREA(#2168);
#2074=SURFACE_STYLE_FILL_AREA(#2169);
#2075=SURFACE_STYLE_FILL_AREA(#2170);
#2076=SURFACE_STYLE_FILL_AREA(#2171);
#2077=SURFACE_STYLE_FILL_AREA(#2172);
#2078=SURFACE_STYLE_FILL_AREA(#2173);
#2079=SURFACE_STYLE_FILL_AREA(#2174);
#2080=SURFACE_STYLE_FILL_AREA(#2175);
#2081=SURFACE_STYLE_FILL_AREA(#2176);
#2082=SURFACE_STYLE_FILL_AREA(#2177);
#2083=FILL_AREA_STYLE('',(#2178));
#2084=FILL_AREA_STYLE('',(#2179));
#2085=FILL_AREA_STYLE('',(#2180));
#2086=FILL_AREA_STYLE('',(#2181));
#2087=FILL_AREA_STYLE('',(#2182));
#2088=FILL_AREA_STYLE('',(#2183));
#2089=FILL_AREA_STYLE('',(#2184));
#2090=FILL_AREA_STYLE('',(#2185));
#2091=FILL_AREA_STYLE('',(#2186));
#2092=FILL_AREA_STYLE('',(#2187));
#2093=FILL_AREA_STYLE('',(#2188));
#2094=FILL_AREA_STYLE('',(#2189));
#2095=FILL_AREA_STYLE('',(#2190));
#2096=FILL_AREA_STYLE('',(#2191));
#2097=FILL_AREA_STYLE('',(#2192));
#2098=FILL_AREA_STYLE('',(#2193));
#2099=FILL_AREA_STYLE('',(#2194));
#2100=FILL_AREA_STYLE('',(#2195));
#2101=FILL_AREA_STYLE('',(#2196));
#2102=FILL_AREA_STYLE('',(#2197));
#2103=FILL_AREA_STYLE('',(#2198));
#2104=FILL_AREA_STYLE('',(#2199));
#2105=FILL_AREA_STYLE('',(#2200));
#2106=FILL_AREA_STYLE('',(#2201));
#2107=FILL_AREA_STYLE('',(#2202));
#2108=FILL_AREA_STYLE('',(#2203));
#2109=FILL_AREA_STYLE('',(#2204));
#2110=FILL_AREA_STYLE('',(#2205));
#2111=FILL_AREA_STYLE('',(#2206));
#2112=FILL_AREA_STYLE('',(#2207));
#2113=FILL_AREA_STYLE('',(#2208));
#2114=FILL_AREA_STYLE('',(#2209));
#2115=FILL_AREA_STYLE('',(#2210));
#2116=FILL_AREA_STYLE('',(#2211));
#2117=FILL_AREA_STYLE('',(#2212));
#2118=FILL_AREA_STYLE('',(#2213));
#2119=FILL_AREA_STYLE('',(#2214));
#2120=FILL_AREA_STYLE('',(#2215));
#2121=FILL_AREA_STYLE('',(#2216));
#2122=FILL_AREA_STYLE('',(#2217));
#2123=FILL_AREA_STYLE('',(#2218));
#2124=FILL_AREA_STYLE('',(#2219));
#2125=FILL_AREA_STYLE('',(#2220));
#2126=FILL_AREA_STYLE('',(#2221));
#2127=FILL_AREA_STYLE('',(#2222));
#2128=FILL_AREA_STYLE('',(#2223));
#2129=FILL_AREA_STYLE('',(#2224));
#2130=FILL_AREA_STYLE('',(#2225));
#2131=FILL_AREA_STYLE('',(#2226));
#2132=FILL_AREA_STYLE('',(#2227));
#2133=FILL_AREA_STYLE('',(#2228));
#2134=FILL_AREA_STYLE('',(#2229));
#2135=FILL_AREA_STYLE('',(#2230));
#2136=FILL_AREA_STYLE('',(#2231));
#2137=FILL_AREA_STYLE('',(#2232));
#2138=FILL_AREA_STYLE('',(#2233));
#2139=FILL_AREA_STYLE('',(#2234));
#2140=FILL_AREA_STYLE('',(#2235));
#2141=FILL_AREA_STYLE('',(#2236));
#2142=FILL_AREA_STYLE('',(#2237));
#2143=FILL_AREA_STYLE('',(#2238));
#2144=FILL_AREA_STYLE('',(#2239));
#2145=FILL_AREA_STYLE('',(#2240));
#2146=FILL_AREA_STYLE('',(#2241));
#2147=FILL_AREA_STYLE('',(#2242));
#2148=FILL_AREA_STYLE('',(#2243));
#2149=FILL_AREA_STYLE('',(#2244));
#2150=FILL_AREA_STYLE('',(#2245));
#2151=FILL_AREA_STYLE('',(#2246));
#2152=FILL_AREA_STYLE('',(#2247));
#2153=FILL_AREA_STYLE('',(#2248));
#2154=FILL_AREA_STYLE('',(#2249));
#2155=FILL_AREA_STYLE('',(#2250));
#2156=FILL_AREA_STYLE('',(#2251));
#2157=FILL_AREA_STYLE('',(#2252));
#2158=FILL_AREA_STYLE('',(#2253));
#2159=FILL_AREA_STYLE('',(#2254));
#2160=FILL_AREA_STYLE('',(#2255));
#2161=FILL_AREA_STYLE('',(#2256));
#2162=FILL_AREA_STYLE('',(#2257));
#2163=FILL_AREA_STYLE('',(#2258));
#2164=FILL_AREA_STYLE('',(#2259));
#2165=FILL_AREA_STYLE('',(#2260));
#2166=FILL_AREA_STYLE('',(#2261));
#2167=FILL_AREA_STYLE('',(#2262));
#2168=FILL_AREA_STYLE('',(#2263));
#2169=FILL_AREA_STYLE('',(#2264));
#2170=FILL_AREA_STYLE('',(#2265));
#2171=FILL_AREA_STYLE('',(#2266));
#2172=FILL_AREA_STYLE('',(#2267));
#2173=FILL_AREA_STYLE('',(#2268));
#2174=FILL_AREA_STYLE('',(#2269));
#2175=FILL_AREA_STYLE('',(#2270));
#2176=FILL_AREA_STYLE('',(#2271));
#2177=FILL_AREA_STYLE('',(#2272));
#2178=FILL_AREA_STYLE_COLOUR('',#2273);
#2179=FILL_AREA_STYLE_COLOUR('',#2273);
#2180=FILL_AREA_STYLE_COLOUR('',#2273);
#2181=FILL_AREA_STYLE_COLOUR('',#2273);
#2182=FILL_AREA_STYLE_COLOUR('',#2273);
#2183=FILL_AREA_STYLE_COLOUR('',#2273);
#2184=FILL_AREA_STYLE_COLOUR('',#2273);
#2185=FILL_AREA_STYLE_COLOUR('',#2273);
#2186=FILL_AREA_STYLE_COLOUR('',#2273);
#2187=FILL_AREA_STYLE_COLOUR('',#2273);
#2188=FILL_AREA_STYLE_COLOUR('',#2273);
#2189=FILL_AREA_STYLE_COLOUR('',#2273);
#2190=FILL_AREA_STYLE_COLOUR('',#2273);
#2191=FILL_AREA_STYLE_COLOUR('',#2273);
#2192=FILL_AREA_STYLE_COLOUR('',#2273);
#2193=FILL_AREA_STYLE_COLOUR('',#2273);
#2194=FILL_AREA_STYLE_COLOUR('',#2273);
#2195=FILL_AREA_STYLE_COLOUR('',#2273);
#2196=FILL_AREA_STYLE_COLOUR('',#2273);
#2197=FILL_AREA_STYLE_COLOUR('',#2273);
#2198=FILL_AREA_STYLE_COLOUR('',#2273);
#2199=FILL_AREA_STYLE_COLOUR('',#2273);
#2200=FILL_AREA_STYLE_COLOUR('',#2273);
#2201=FILL_AREA_STYLE_COLOUR('',#2273);
#2202=FILL_AREA_STYLE_COLOUR('',#2273);
#2203=FILL_AREA_STYLE_COLOUR('',#2273);
#2204=FILL_AREA_STYLE_COLOUR('',#2273);
#2205=FILL_AREA_STYLE_COLOUR('',#2273);
#2206=FILL_AREA_STYLE_COLOUR('',#2273);
#2207=FILL_AREA_STYLE_COLOUR('',#2273);
#2208=FILL_AREA_STYLE_COLOUR('',#2273);
#2209=FILL_AREA_STYLE_COLOUR('',#2273);
#2210=FILL_AREA_STYLE_COLOUR('',#2273);
#2211=FILL_AREA_STYLE_COLOUR('',#2273);
#2212=FILL_AREA_STYLE_COLOUR('',#2273);
#2213=FILL_AREA_STYLE_COLOUR('',#2273);
#2214=FILL_AREA_STYLE_COLOUR('',#2273);
#2215=FILL_AREA_STYLE_COLOUR('',#2273);
#2216=FILL_AREA_STYLE_COLOUR('',#2273);
#2217=FILL_AREA_STYLE_COLOUR('',#2273);
#2218=FILL_AREA_STYLE_COLOUR('',#2273);
#2219=FILL_AREA_STYLE_COLOUR('',#2273);
#2220=FILL_AREA_STYLE_COLOUR('',#2273);
#2221=FILL_AREA_STYLE_COLOUR('',#2273);
#2222=FILL_AREA_STYLE_COLOUR('',#2273);
#2223=FILL_AREA_STYLE_COLOUR('',#2273);
#2224=FILL_AREA_STYLE_COLOUR('',#2273);
#2225=FILL_AREA_STYLE_COLOUR('',#2273);
#2226=FILL_AREA_STYLE_COLOUR('',#2273);
#2227=FILL_AREA_STYLE_COLOUR('',#2273);
#2228=FILL_AREA_STYLE_COLOUR('',#2273);
#2229=FILL_AREA_STYLE_COLOUR('',#2273);
#2230=FILL_AREA_STYLE_COLOUR('',#2273);
#2231=FILL_AREA_STYLE_COLOUR('',#2273);
#2232=FILL_AREA_STYLE_COLOUR('',#2273);
#2233=FILL_AREA_STYLE_COLOUR('',#2273);
#2234=FILL_AREA_STYLE_COLOUR('',#2273);
#2235=FILL_AREA_STYLE_COLOUR('',#2273);
#2236=FILL_AREA_STYLE_COLOUR('',#2273);
#2237=FILL_AREA_STYLE_COLOUR('',#2273);
#2238=FILL_AREA_STYLE_COLOUR('',#2273);
#2239=FILL_AREA_STYLE_COLOUR('',#2273);
#2240=FILL_AREA_STYLE_COLOUR('',#2273);
#2241=FILL_AREA_STYLE_COLOUR('',#2273);
#2242=FILL_AREA_STYLE_COLOUR('',#2273);
#2243=FILL_AREA_STYLE_COLOUR('',#2273);
#2244=FILL_AREA_STYLE_COLOUR('',#2273);
#2245=FILL_AREA_STYLE_COLOUR('',#2273);
#2246=FILL_AREA_STYLE_COLOUR('',#2273);
#2247=FILL_AREA_STYLE_COLOUR('',#2273);
#2248=FILL_AREA_STYLE_COLOUR('',#2273);
#2249=FILL_AREA_STYLE_COLOUR('',#2273);
#2250=FILL_AREA_STYLE_COLOUR('',#2273);
#2251=FILL_AREA_STYLE_COLOUR('',#2273);
#2252=FILL_AREA_STYLE_COLOUR('',#2273);
#2253=FILL_AREA_STYLE_COLOUR('',#2273);
#2254=FILL_AREA_STYLE_COLOUR('',#2273);
#2255=FILL_AREA_STYLE_COLOUR('',#2273);
#2256=FILL_AREA_STYLE_COLOUR('',#2273);
#2257=FILL_AREA_STYLE_COLOUR('',#2273);
#2258=FILL_AREA_STYLE_COLOUR('',#2273);
#2259=FILL_AREA_STYLE_COLOUR('',#2273);
#2260=FILL_AREA_STYLE_COLOUR('',#2273);
#2261=FILL_AREA_STYLE_COLOUR('',#2274);
#2262=FILL_AREA_STYLE_COLOUR('',#2274);
#2263=FILL_AREA_STYLE_COLOUR('',#2273);
#2264=FILL_AREA_STYLE_COLOUR('',#2273);
#2265=FILL_AREA_STYLE_COLOUR('',#2273);
#2266=FILL_AREA_STYLE_COLOUR('',#2273);
#2267=FILL_AREA_STYLE_COLOUR('',#2273);
#2268=FILL_AREA_STYLE_COLOUR('',#2273);
#2269=FILL_AREA_STYLE_COLOUR('',#2273);
#2270=FILL_AREA_STYLE_COLOUR('',#2273);
#2271=FILL_AREA_STYLE_COLOUR('',#2273);
#2272=FILL_AREA_STYLE_COLOUR('',#2273);
#2273=COLOUR_RGB('',0.752941191196442,0.752941191196442,0.752941191196442);
#2274=COLOUR_RGB('',0.396078497171402,0.941176474094391,0.450980395078659);
#2275=ADVANCED_FACE('',(#1394,#1395),#1558,.T.);
#2276=ADVANCED_FACE('',(#1396),#1559,.T.);
#2277=ADVANCED_FACE('',(#1397),#1560,.T.);
#2278=ADVANCED_FACE('',(#1398,#1399),#1561,.T.);
#2279=ADVANCED_FACE('',(#1400,#1401),#1562,.F.);
#2280=ADVANCED_FACE('',(#1402,#1403,#1404,#1405,#1406,#1407,#1408,#1409,
#1410,#1411,#1412,#1413,#1414),#1563,.T.);
#2281=ADVANCED_FACE('',(#1415),#1564,.T.);
#2282=ADVANCED_FACE('',(#1416),#1565,.T.);
#2283=ADVANCED_FACE('',(#1417,#1418,#1419),#1566,.T.);
#2284=ADVANCED_FACE('',(#1420),#1567,.T.);
#2285=ADVANCED_FACE('',(#1421,#1422),#29,.T.);
#2286=ADVANCED_FACE('',(#1423),#1568,.T.);
#2287=ADVANCED_FACE('',(#1424,#1425,#1426,#1427,#1428,#1429,#1430,#1431,
#1432,#1433,#1434,#1435,#1436,#1437,#1438,#1439,#1440,#1441,#1442,#1443),
#1569,.F.);
#2288=ADVANCED_FACE('',(#1444),#1570,.T.);
#2289=ADVANCED_FACE('',(#1445),#1571,.T.);
#2290=ADVANCED_FACE('',(#1446),#1572,.T.);
#2291=ADVANCED_FACE('',(#1447),#1573,.T.);
#2292=ADVANCED_FACE('',(#1448),#1574,.T.);
#2293=ADVANCED_FACE('',(#1449),#1575,.T.);
#2294=ADVANCED_FACE('',(#1450),#1576,.T.);
#2295=ADVANCED_FACE('',(#1451),#1577,.F.);
#2296=ADVANCED_FACE('',(#1452),#1578,.F.);
#2297=ADVANCED_FACE('',(#1453),#1579,.F.);
#2298=ADVANCED_FACE('',(#1454),#1580,.F.);
#2299=ADVANCED_FACE('',(#1455),#1581,.F.);
#2300=ADVANCED_FACE('',(#1456),#1582,.F.);
#2301=ADVANCED_FACE('',(#1457),#1583,.T.);
#2302=ADVANCED_FACE('',(#1458),#30,.F.);
#2303=ADVANCED_FACE('',(#1459),#31,.F.);
#2304=ADVANCED_FACE('',(#1460),#32,.F.);
#2305=ADVANCED_FACE('',(#1461),#33,.F.);
#2306=ADVANCED_FACE('',(#1462,#1463),#34,.F.);
#2307=ADVANCED_FACE('',(#1464,#1465),#35,.F.);
#2308=ADVANCED_FACE('',(#1466,#1467),#36,.F.);
#2309=ADVANCED_FACE('',(#1468,#1469),#37,.F.);
#2310=ADVANCED_FACE('',(#1470,#1471),#38,.F.);
#2311=ADVANCED_FACE('',(#1472,#1473),#39,.F.);
#2312=ADVANCED_FACE('',(#1474,#1475),#40,.F.);
#2313=ADVANCED_FACE('',(#1476,#1477),#41,.F.);
#2314=ADVANCED_FACE('',(#1478,#1479),#42,.F.);
#2315=ADVANCED_FACE('',(#1480),#1584,.T.);
#2316=ADVANCED_FACE('',(#1481),#1585,.T.);
#2317=ADVANCED_FACE('',(#1482),#1586,.T.);
#2318=ADVANCED_FACE('',(#1483),#1587,.T.);
#2319=ADVANCED_FACE('',(#1484,#1485),#1588,.F.);
#2320=ADVANCED_FACE('',(#1486),#1589,.T.);
#2321=ADVANCED_FACE('',(#1487),#1590,.T.);
#2322=ADVANCED_FACE('',(#1488),#1591,.T.);
#2323=ADVANCED_FACE('',(#1489),#1592,.T.);
#2324=ADVANCED_FACE('',(#1490),#1593,.T.);
#2325=ADVANCED_FACE('',(#1491),#1594,.T.);
#2326=ADVANCED_FACE('',(#1492),#1595,.T.);
#2327=ADVANCED_FACE('',(#1493),#1596,.T.);
#2328=ADVANCED_FACE('',(#1494,#1495),#43,.T.);
#2329=ADVANCED_FACE('',(#1496,#1497),#44,.F.);
#2330=ADVANCED_FACE('',(#1498,#1499),#1597,.F.);
#2331=ADVANCED_FACE('',(#1500),#45,.F.);
#2332=ADVANCED_FACE('',(#1501),#46,.F.);
#2333=ADVANCED_FACE('',(#1502),#47,.F.);
#2334=ADVANCED_FACE('',(#1503),#48,.F.);
#2335=ADVANCED_FACE('',(#1504),#1598,.F.);
#2336=ADVANCED_FACE('',(#1505),#49,.F.);
#2337=ADVANCED_FACE('',(#1506),#1599,.F.);
#2338=ADVANCED_FACE('',(#1507),#50,.F.);
#2339=ADVANCED_FACE('',(#1508),#1600,.T.);
#2340=ADVANCED_FACE('',(#1509),#23,.F.);
#2341=ADVANCED_FACE('',(#1510),#24,.F.);
#2342=ADVANCED_FACE('',(#1511),#1601,.T.);
#2343=ADVANCED_FACE('',(#1512),#1602,.T.);
#2344=ADVANCED_FACE('',(#1513),#25,.F.);
#2345=ADVANCED_FACE('',(#1514),#26,.F.);
#2346=ADVANCED_FACE('',(#1515),#1603,.T.);
#2347=ADVANCED_FACE('',(#1516),#51,.F.);
#2348=ADVANCED_FACE('',(#1517),#52,.F.);
#2349=ADVANCED_FACE('',(#1518),#53,.F.);
#2350=ADVANCED_FACE('',(#1519),#54,.F.);
#2351=ADVANCED_FACE('',(#1520,#1521),#22,.T.);
#2352=ADVANCED_FACE('',(#1522,#1523),#55,.F.);
#2353=ADVANCED_FACE('',(#1524,#1525),#1604,.F.);
#2354=ADVANCED_FACE('',(#1526,#1527),#56,.F.);
#2355=ADVANCED_FACE('',(#1528,#1529),#57,.F.);
#2356=ADVANCED_FACE('',(#1530,#1531),#1605,.F.);
#2357=ADVANCED_FACE('',(#1532,#1533),#58,.F.);
#2358=ADVANCED_FACE('',(#1534,#1535),#59,.F.);
#2359=ADVANCED_FACE('',(#1536,#1537),#60,.F.);
#2360=ADVANCED_FACE('',(#1538,#1539),#61,.F.);
#2361=ADVANCED_FACE('',(#1540,#1541),#1606,.F.);
#2362=ADVANCED_FACE('',(#1542,#1543),#62,.F.);
#2363=ADVANCED_FACE('',(#1544,#1545),#63,.F.);
#2364=ADVANCED_FACE('',(#1546,#1547),#1607,.F.);
#2365=ADVANCED_FACE('',(#1548,#1549),#64,.F.);
#2366=ADVANCED_FACE('',(#1550,#1551),#65,.F.);
#2367=ADVANCED_FACE('',(#1552,#1553),#27,.F.);
#2368=ADVANCED_FACE('',(#1554,#1555),#66,.F.);
#2369=ADVANCED_FACE('',(#1556,#1557),#28,.F.);
#2370=CLOSED_SHELL('',(#2275,#2276,#2277,#2278,#2279,#2280,#2281,#2282,
#2283,#2284,#2285,#2286,#2287,#2288,#2289,#2290,#2291,#2292,#2293,#2294,
#2295,#2296,#2297,#2298,#2299,#2300,#2301,#2302,#2303,#2304,#2305,#2306,
#2307,#2308,#2309,#2310,#2311,#2312,#2313,#2314,#2315,#2316,#2317,#2318,
#2319,#2320,#2321,#2322,#2323,#2324,#2325,#2326,#2327,#2328,#2329,#2330,
#2331,#2332,#2333,#2334,#2335,#2336,#2337,#2338,#2339,#2340,#2341,#2342,
#2343,#2344,#2345,#2346,#2347,#2348,#2349,#2350,#2351,#2352,#2353,#2354,
#2355,#2356,#2357,#2358,#2359,#2360,#2361,#2362,#2363,#2364,#2365,#2366,
#2367,#2368,#2369));
#2371=MANIFOLD_SOLID_BREP('',#2370);
#2372=SHAPE_DEFINITION_REPRESENTATION(#3545,#2373);
#2373=SHAPE_REPRESENTATION('Holder main',(#2374),#3540);
#2374=AXIS2_PLACEMENT_3D('',#3063,#2561,#2562);
#2375=AXIS2_PLACEMENT_3D('',#3064,#2563,#2564);
#2376=AXIS2_PLACEMENT_3D('',#3065,#2565,#2566);
#2377=AXIS2_PLACEMENT_3D('',#3067,#2567,#2568);
#2378=AXIS2_PLACEMENT_3D('',#3075,#2572,#2573);
#2379=AXIS2_PLACEMENT_3D('',#3076,#2574,#2575);
#2380=AXIS2_PLACEMENT_3D('',#3084,#2579,#2580);
#2381=AXIS2_PLACEMENT_3D('',#3085,#2581,#2582);
#2382=AXIS2_PLACEMENT_3D('',#3093,#2586,#2587);
#2383=AXIS2_PLACEMENT_3D('',#3094,#2588,#2589);
#2384=AXIS2_PLACEMENT_3D('',#3096,#2590,#2591);
#2385=AXIS2_PLACEMENT_3D('',#3104,#2595,#2596);
#2386=AXIS2_PLACEMENT_3D('',#3108,#2598,#2599);
#2387=AXIS2_PLACEMENT_3D('',#3112,#2601,#2602);
#2388=AXIS2_PLACEMENT_3D('',#3116,#2604,#2605);
#2389=AXIS2_PLACEMENT_3D('',#3120,#2607,#2608);
#2390=AXIS2_PLACEMENT_3D('',#3124,#2610,#2611);
#2391=AXIS2_PLACEMENT_3D('',#3132,#2615,#2616);
#2392=AXIS2_PLACEMENT_3D('',#3140,#2620,#2621);
#2393=AXIS2_PLACEMENT_3D('',#3148,#2625,#2626);
#2394=AXIS2_PLACEMENT_3D('',#3153,#2629,#2630);
#2395=AXIS2_PLACEMENT_3D('',#3154,#2631,#2632);
#2396=AXIS2_PLACEMENT_3D('',#3156,#2633,#2634);
#2397=AXIS2_PLACEMENT_3D('',#3158,#2635,#2636);
#2398=AXIS2_PLACEMENT_3D('',#3169,#2641,#2642);
#2399=AXIS2_PLACEMENT_3D('',#3177,#2646,#2647);
#2400=AXIS2_PLACEMENT_3D('',#3181,#2649,#2650);
#2401=AXIS2_PLACEMENT_3D('',#3185,#2652,#2653);
#2402=AXIS2_PLACEMENT_3D('',#3186,#2654,#2655);
#2403=AXIS2_PLACEMENT_3D('',#3188,#2656,#2657);
#2404=AXIS2_PLACEMENT_3D('',#3190,#2658,#2659);
#2405=AXIS2_PLACEMENT_3D('',#3192,#2660,#2661);
#2406=AXIS2_PLACEMENT_3D('',#3194,#2662,#2663);
#2407=AXIS2_PLACEMENT_3D('',#3196,#2664,#2665);
#2408=AXIS2_PLACEMENT_3D('',#3198,#2666,#2667);
#2409=AXIS2_PLACEMENT_3D('',#3200,#2668,#2669);
#2410=AXIS2_PLACEMENT_3D('',#3202,#2670,#2671);
#2411=AXIS2_PLACEMENT_3D('',#3204,#2672,#2673);
#2412=AXIS2_PLACEMENT_3D('',#3207,#2676,#2677);
#2413=AXIS2_PLACEMENT_3D('',#3210,#2680,#2681);
#2414=AXIS2_PLACEMENT_3D('',#3211,#2682,#2683);
#2415=AXIS2_PLACEMENT_3D('',#3213,#2684,#2685);
#2416=AXIS2_PLACEMENT_3D('',#3215,#2686,#2687);
#2417=AXIS2_PLACEMENT_3D('',#3227,#2693,#2694);
#2418=AXIS2_PLACEMENT_3D('',#3230,#2697,#2698);
#2419=AXIS2_PLACEMENT_3D('',#3231,#2699,#2700);
#2420=AXIS2_PLACEMENT_3D('',#3233,#2701,#2702);
#2421=AXIS2_PLACEMENT_3D('',#3238,#2704,#2705);
#2422=AXIS2_PLACEMENT_3D('',#3242,#2707,#2708);
#2423=AXIS2_PLACEMENT_3D('',#3246,#2710,#2711);
#2424=AXIS2_PLACEMENT_3D('',#3249,#2713,#2714);
#2425=AXIS2_PLACEMENT_3D('',#3252,#2717,#2718);
#2426=AXIS2_PLACEMENT_3D('',#3253,#2719,#2720);
#2427=AXIS2_PLACEMENT_3D('',#3255,#2721,#2722);
#2428=AXIS2_PLACEMENT_3D('',#3257,#2723,#2724);
#2429=AXIS2_PLACEMENT_3D('',#3259,#2725,#2726);
#2430=AXIS2_PLACEMENT_3D('',#3261,#2727,#2728);
#2431=AXIS2_PLACEMENT_3D('',#3263,#2729,#2730);
#2432=AXIS2_PLACEMENT_3D('',#3265,#2731,#2732);
#2433=AXIS2_PLACEMENT_3D('',#3267,#2733,#2734);
#2434=AXIS2_PLACEMENT_3D('',#3269,#2735,#2736);
#2435=AXIS2_PLACEMENT_3D('',#3274,#2738,#2739);
#2436=AXIS2_PLACEMENT_3D('',#3278,#2741,#2742);
#2437=AXIS2_PLACEMENT_3D('',#3282,#2744,#2745);
#2438=AXIS2_PLACEMENT_3D('',#3285,#2747,#2748);
#2439=AXIS2_PLACEMENT_3D('',#3297,#2754,#2755);
#2440=AXIS2_PLACEMENT_3D('',#3298,#2756,#2757);
#2441=AXIS2_PLACEMENT_3D('',#3306,#2761,#2762);
#2442=AXIS2_PLACEMENT_3D('',#3310,#2764,#2765);
#2443=AXIS2_PLACEMENT_3D('',#3314,#2767,#2768);
#2444=AXIS2_PLACEMENT_3D('',#3318,#2770,#2771);
#2445=AXIS2_PLACEMENT_3D('',#3322,#2773,#2774);
#2446=AXIS2_PLACEMENT_3D('',#3327,#2777,#2778);
#2447=AXIS2_PLACEMENT_3D('',#3329,#2779,#2780);
#2448=AXIS2_PLACEMENT_3D('',#3331,#2781,#2782);
#2449=AXIS2_PLACEMENT_3D('',#3333,#2783,#2784);
#2450=AXIS2_PLACEMENT_3D('',#3335,#2785,#2786);
#2451=AXIS2_PLACEMENT_3D('',#3337,#2787,#2788);
#2452=AXIS2_PLACEMENT_3D('',#3339,#2789,#2790);
#2453=AXIS2_PLACEMENT_3D('',#3341,#2791,#2792);
#2454=AXIS2_PLACEMENT_3D('',#3343,#2793,#2794);
#2455=AXIS2_PLACEMENT_3D('',#3345,#2795,#2796);
#2456=AXIS2_PLACEMENT_3D('',#3352,#2801,#2802);
#2457=AXIS2_PLACEMENT_3D('',#3354,#2804,#2805);
#2458=AXIS2_PLACEMENT_3D('',#3360,#2809,#2810);
#2459=AXIS2_PLACEMENT_3D('',#3367,#2815,#2816);
#2460=AXIS2_PLACEMENT_3D('',#3369,#2818,#2819);
#2461=AXIS2_PLACEMENT_3D('',#3371,#2821,#2822);
#2462=AXIS2_PLACEMENT_3D('',#3373,#2824,#2825);
#2463=AXIS2_PLACEMENT_3D('',#3376,#2828,#2829);
#2464=AXIS2_PLACEMENT_3D('',#3379,#2832,#2833);
#2465=AXIS2_PLACEMENT_3D('',#3381,#2835,#2836);
#2466=AXIS2_PLACEMENT_3D('',#3383,#2838,#2839);
#2467=AXIS2_PLACEMENT_3D('',#3386,#2842,#2843);
#2468=AXIS2_PLACEMENT_3D('',#3389,#2846,#2847);
#2469=AXIS2_PLACEMENT_3D('',#3395,#2851,#2852);
#2470=AXIS2_PLACEMENT_3D('',#3396,#2853,#2854);
#2471=AXIS2_PLACEMENT_3D('',#3397,#2855,#2856);
#2472=AXIS2_PLACEMENT_3D('',#3398,#2857,#2858);
#2473=AXIS2_PLACEMENT_3D('',#3399,#2859,#2860);
#2474=AXIS2_PLACEMENT_3D('',#3400,#2861,#2862);
#2475=AXIS2_PLACEMENT_3D('',#3401,#2863,#2864);
#2476=AXIS2_PLACEMENT_3D('',#3402,#2865,#2866);
#2477=AXIS2_PLACEMENT_3D('',#3403,#2867,#2868);
#2478=AXIS2_PLACEMENT_3D('',#3404,#2869,#2870);
#2479=AXIS2_PLACEMENT_3D('',#3405,#2871,#2872);
#2480=AXIS2_PLACEMENT_3D('',#3406,#2873,#2874);
#2481=AXIS2_PLACEMENT_3D('',#3407,#2875,#2876);
#2482=AXIS2_PLACEMENT_3D('',#3408,#2877,#2878);
#2483=AXIS2_PLACEMENT_3D('',#3414,#2882,#2883);
#2484=AXIS2_PLACEMENT_3D('',#3420,#2887,#2888);
#2485=AXIS2_PLACEMENT_3D('',#3426,#2892,#2893);
#2486=AXIS2_PLACEMENT_3D('',#3432,#2897,#2898);
#2487=AXIS2_PLACEMENT_3D('',#3433,#2899,#2900);
#2488=AXIS2_PLACEMENT_3D('',#3435,#2901,#2902);
#2489=AXIS2_PLACEMENT_3D('',#3437,#2903,#2904);
#2490=AXIS2_PLACEMENT_3D('',#3439,#2906,#2907);
#2491=AXIS2_PLACEMENT_3D('',#3441,#2909,#2910);
#2492=AXIS2_PLACEMENT_3D('',#3443,#2912,#2913);
#2493=AXIS2_PLACEMENT_3D('',#3445,#2915,#2916);
#2494=AXIS2_PLACEMENT_3D('',#3447,#2918,#2919);
#2495=AXIS2_PLACEMENT_3D('',#3449,#2921,#2922);
#2496=AXIS2_PLACEMENT_3D('',#3451,#2924,#2925);
#2497=AXIS2_PLACEMENT_3D('',#3453,#2927,#2928);
#2498=AXIS2_PLACEMENT_3D('',#3454,#2929,#2930);
#2499=AXIS2_PLACEMENT_3D('',#3456,#2931,#2932);
#2500=AXIS2_PLACEMENT_3D('',#3457,#2933,#2934);
#2501=AXIS2_PLACEMENT_3D('',#3459,#2935,#2936);
#2502=AXIS2_PLACEMENT_3D('',#3460,#2937,#2938);
#2503=AXIS2_PLACEMENT_3D('',#3461,#2939,#2940);
#2504=AXIS2_PLACEMENT_3D('',#3462,#2941,#2942);
#2505=AXIS2_PLACEMENT_3D('',#3463,#2943,#2944);
#2506=AXIS2_PLACEMENT_3D('',#3464,#2945,#2946);
#2507=AXIS2_PLACEMENT_3D('',#3465,#2947,#2948);
#2508=AXIS2_PLACEMENT_3D('',#3466,#2949,#2950);
#2509=AXIS2_PLACEMENT_3D('',#3467,#2951,#2952);
#2510=AXIS2_PLACEMENT_3D('',#3468,#2953,#2954);
#2511=AXIS2_PLACEMENT_3D('',#3469,#2955,#2956);
#2512=AXIS2_PLACEMENT_3D('',#3470,#2957,#2958);
#2513=AXIS2_PLACEMENT_3D('',#3471,#2959,#2960);
#2514=AXIS2_PLACEMENT_3D('',#3472,#2961,#2962);
#2515=AXIS2_PLACEMENT_3D('',#3473,#2963,#2964);
#2516=AXIS2_PLACEMENT_3D('',#3474,#2965,#2966);
#2517=AXIS2_PLACEMENT_3D('',#3475,#2967,#2968);
#2518=AXIS2_PLACEMENT_3D('',#3476,#2969,#2970);
#2519=AXIS2_PLACEMENT_3D('',#3477,#2971,#2972);
#2520=AXIS2_PLACEMENT_3D('',#3478,#2973,#2974);
#2521=AXIS2_PLACEMENT_3D('',#3481,#2977,#2978);
#2522=AXIS2_PLACEMENT_3D('',#3483,#2980,#2981);
#2523=AXIS2_PLACEMENT_3D('',#3485,#2983,#2984);
#2524=AXIS2_PLACEMENT_3D('',#3487,#2986,#2987);
#2525=AXIS2_PLACEMENT_3D('',#3489,#2989,#2990);
#2526=AXIS2_PLACEMENT_3D('',#3491,#2992,#2993);
#2527=AXIS2_PLACEMENT_3D('',#3493,#2995,#2996);
#2528=AXIS2_PLACEMENT_3D('',#3494,#2997,#2998);
#2529=AXIS2_PLACEMENT_3D('',#3495,#2999,#3000);
#2530=AXIS2_PLACEMENT_3D('',#3496,#3001,#3002);
#2531=AXIS2_PLACEMENT_3D('',#3497,#3003,#3004);
#2532=AXIS2_PLACEMENT_3D('',#3498,#3005,#3006);
#2533=AXIS2_PLACEMENT_3D('',#3499,#3007,#3008);
#2534=AXIS2_PLACEMENT_3D('',#3500,#3009,#3010);
#2535=AXIS2_PLACEMENT_3D('',#3502,#3011,#3012);
#2536=AXIS2_PLACEMENT_3D('',#3503,#3013,#3014);
#2537=AXIS2_PLACEMENT_3D('',#3505,#3015,#3016);
#2538=AXIS2_PLACEMENT_3D('',#3506,#3017,#3018);
#2539=AXIS2_PLACEMENT_3D('',#3507,#3019,#3020);
#2540=AXIS2_PLACEMENT_3D('',#3509,#3021,#3022);
#2541=AXIS2_PLACEMENT_3D('',#3510,#3023,#3024);
#2542=AXIS2_PLACEMENT_3D('',#3512,#3025,#3026);
#2543=AXIS2_PLACEMENT_3D('',#3513,#3027,#3028);
#2544=AXIS2_PLACEMENT_3D('',#3514,#3029,#3030);
#2545=AXIS2_PLACEMENT_3D('',#3515,#3031,#3032);
#2546=AXIS2_PLACEMENT_3D('',#3516,#3033,#3034);
#2547=AXIS2_PLACEMENT_3D('',#3518,#3035,#3036);
#2548=AXIS2_PLACEMENT_3D('',#3519,#3037,#3038);
#2549=AXIS2_PLACEMENT_3D('',#3521,#3039,#3040);
#2550=AXIS2_PLACEMENT_3D('',#3522,#3041,#3042);
#2551=AXIS2_PLACEMENT_3D('',#3523,#3043,#3044);
#2552=AXIS2_PLACEMENT_3D('',#3525,#3045,#3046);
#2553=AXIS2_PLACEMENT_3D('',#3526,#3047,#3048);
#2554=AXIS2_PLACEMENT_3D('',#3528,#3049,#3050);
#2555=AXIS2_PLACEMENT_3D('',#3529,#3051,#3052);
#2556=AXIS2_PLACEMENT_3D('',#3530,#3053,#3054);
#2557=AXIS2_PLACEMENT_3D('',#3532,#3055,#3056);
#2558=AXIS2_PLACEMENT_3D('',#3534,#3057,#3058);
#2559=AXIS2_PLACEMENT_3D('',#3535,#3059,#3060);
#2560=AXIS2_PLACEMENT_3D('',#3537,#3061,#3062);
#2561=DIRECTION('',(0.,0.,1.));
#2562=DIRECTION('',(1.,0.,0.));
#2563=DIRECTION('',(0.,0.,-1.));
#2564=DIRECTION('',(-1.,0.,0.));
#2565=DIRECTION('',(0.,0.,-1.));
#2566=DIRECTION('',(-1.,0.,0.));
#2567=DIRECTION('',(0.,0.,1.));
#2568=DIRECTION('',(1.,0.,0.));
#2569=DIRECTION('',(0.,1.,0.));
#2570=DIRECTION('',(-1.,1.10141173077893E-16,0.));
#2571=DIRECTION('',(0.,-1.,0.));
#2572=DIRECTION('',(0.,0.,-1.));
#2573=DIRECTION('',(-1.,0.,0.));
#2574=DIRECTION('',(0.,0.,1.));
#2575=DIRECTION('',(1.,0.,0.));
#2576=DIRECTION('',(1.,-3.46944695195362E-16,0.));
#2577=DIRECTION('',(1.37676466347366E-16,1.,0.));
#2578=DIRECTION('',(-1.,0.,0.));
#2579=DIRECTION('',(0.,0.,-1.));
#2580=DIRECTION('',(-1.,0.,0.));
#2581=DIRECTION('',(0.,0.,1.));
#2582=DIRECTION('',(1.,0.,0.));
#2583=DIRECTION('',(-1.,0.,0.));
#2584=DIRECTION('',(0.,-1.,0.));
#2585=DIRECTION('',(1.,-1.73472347597681E-16,0.));
#2586=DIRECTION('',(0.,0.,-1.));
#2587=DIRECTION('',(-1.,0.,0.));
#2588=DIRECTION('',(0.,0.,-1.));
#2589=DIRECTION('',(-1.,0.,0.));
#2590=DIRECTION('',(0.,0.,1.));
#2591=DIRECTION('',(1.,0.,0.));
#2592=DIRECTION('',(0.,-1.,0.));
#2593=DIRECTION('',(1.,0.,0.));
#2594=DIRECTION('',(-4.33680868994202E-17,1.,0.));
#2595=DIRECTION('',(0.,0.,1.));
#2596=DIRECTION('',(1.,0.,0.));
#2597=DIRECTION('',(1.,5.88041856263324E-17,0.));
#2598=DIRECTION('',(0.,0.,1.));
#2599=DIRECTION('',(1.,0.,0.));
#2600=DIRECTION('',(0.,1.,0.));
#2601=DIRECTION('',(0.,0.,1.));
#2602=DIRECTION('',(1.,0.,0.));
#2603=DIRECTION('',(-1.,5.88041856263324E-17,0.));
#2604=DIRECTION('',(0.,0.,1.));
#2605=DIRECTION('',(1.,0.,0.));
#2606=DIRECTION('',(0.,-1.,0.));
#2607=DIRECTION('',(0.,0.,1.));
#2608=DIRECTION('',(1.,0.,0.));
#2609=DIRECTION('',(1.,-3.46944695195362E-16,0.));
#2610=DIRECTION('',(0.,0.,1.));
#2611=DIRECTION('',(1.,0.,0.));
#2612=DIRECTION('',(-4.33680868994202E-17,1.,0.));
#2613=DIRECTION('',(1.,0.,0.));
#2614=DIRECTION('',(0.,-1.,0.));
#2615=DIRECTION('',(0.,0.,1.));
#2616=DIRECTION('',(1.,0.,0.));
#2617=DIRECTION('',(1.,-1.73472347597681E-16,0.));
#2618=DIRECTION('',(0.,-1.,0.));
#2619=DIRECTION('',(-1.,0.,0.));
#2620=DIRECTION('',(0.,0.,1.));
#2621=DIRECTION('',(1.,0.,0.));
#2622=DIRECTION('',(0.,-1.,0.));
#2623=DIRECTION('',(-1.,1.10141173077893E-16,0.));
#2624=DIRECTION('',(0.,1.,0.));
#2625=DIRECTION('',(0.,0.,1.));
#2626=DIRECTION('',(1.,0.,0.));
#2627=DIRECTION('',(-1.,0.,0.));
#2628=DIRECTION('',(1.37676466347366E-16,1.,0.));
#2629=DIRECTION('',(0.,0.,-1.));
#2630=DIRECTION('',(-1.,0.,0.));
#2631=DIRECTION('',(0.,0.,-1.));
#2632=DIRECTION('',(-1.,0.,0.));
#2633=DIRECTION('',(0.,0.,-1.));
#2634=DIRECTION('',(-1.,0.,0.));
#2635=DIRECTION('',(0.,0.,-1.));
#2636=DIRECTION('',(-1.,0.,0.));
#2637=DIRECTION('',(1.,1.31306599933202E-16,0.));
#2638=DIRECTION('',(0.,-1.,0.));
#2639=DIRECTION('',(-1.,1.31306599933202E-16,0.));
#2640=DIRECTION('',(1.,-1.2336094006071E-16,0.));
#2641=DIRECTION('',(0.,0.,-1.));
#2642=DIRECTION('',(-1.,0.,0.));
#2643=DIRECTION('',(-0.866025403784439,0.499999999999999,0.));
#2644=DIRECTION('',(0.,1.,0.));
#2645=DIRECTION('',(0.866025403784439,0.499999999999999,0.));
#2646=DIRECTION('',(0.,0.,-1.));
#2647=DIRECTION('',(-1.,0.,0.));
#2648=DIRECTION('',(-1.,-1.2336094006071E-16,0.));
#2649=DIRECTION('',(0.,0.,-1.));
#2650=DIRECTION('',(-1.,0.,0.));
#2651=DIRECTION('',(0.,-1.,0.));
#2652=DIRECTION('',(0.,0.,-1.));
#2653=DIRECTION('',(-1.,0.,0.));
#2654=DIRECTION('',(0.,0.,-1.));
#2655=DIRECTION('',(-1.,0.,0.));
#2656=DIRECTION('',(0.,0.,-1.));
#2657=DIRECTION('',(-1.,0.,0.));
#2658=DIRECTION('',(0.,0.,-1.));
#2659=DIRECTION('',(-1.,0.,0.));
#2660=DIRECTION('',(0.,0.,-1.));
#2661=DIRECTION('',(-1.,0.,0.));
#2662=DIRECTION('',(0.,0.,-1.));
#2663=DIRECTION('',(-1.,0.,0.));
#2664=DIRECTION('',(0.,0.,-1.));
#2665=DIRECTION('',(-1.,0.,0.));
#2666=DIRECTION('',(0.,0.,-1.));
#2667=DIRECTION('',(-1.,0.,0.));
#2668=DIRECTION('',(0.,0.,-1.));
#2669=DIRECTION('',(-1.,0.,0.));
#2670=DIRECTION('',(0.,0.,-1.));
#2671=DIRECTION('',(-1.,0.,0.));
#2672=DIRECTION('',(-1.10141173077893E-16,-1.,0.));
#2673=DIRECTION('',(1.,-1.10141173077893E-16,0.));
#2674=DIRECTION('',(0.,0.,1.));
#2675=DIRECTION('',(0.,0.,-1.));
#2676=DIRECTION('',(-1.,1.37676466347366E-16,0.));
#2677=DIRECTION('',(-1.37676466347366E-16,-1.,0.));
#2678=DIRECTION('',(0.,0.,-1.));
#2679=DIRECTION('',(0.,0.,1.));
#2680=DIRECTION('',(0.,0.,-1.));
#2681=DIRECTION('',(-1.,0.,0.));
#2682=DIRECTION('',(0.,0.,-1.));
#2683=DIRECTION('',(-1.,0.,0.));
#2684=DIRECTION('',(0.,0.,-1.));
#2685=DIRECTION('',(-1.,0.,0.));
#2686=DIRECTION('',(0.,0.,-1.));
#2687=DIRECTION('',(-1.,0.,0.));
#2688=DIRECTION('',(-1.,-2.79123194829032E-15,0.));
#2689=DIRECTION('',(-0.866025403784438,0.5,0.));
#2690=DIRECTION('',(0.,1.,0.));
#2691=DIRECTION('',(0.866025403784438,0.5,0.));
#2692=DIRECTION('',(1.,-2.79123194829032E-15,0.));
#2693=DIRECTION('',(1.,0.,0.));
#2694=DIRECTION('',(0.,0.,-1.));
#2695=DIRECTION('',(0.,0.,1.));
#2696=DIRECTION('',(0.,0.,-1.));
#2697=DIRECTION('',(0.,0.,-1.));
#2698=DIRECTION('',(-1.,0.,0.));
#2699=DIRECTION('',(0.,0.,1.));
#2700=DIRECTION('',(1.,0.,0.));
#2701=DIRECTION('',(0.,0.,-1.));
#2702=DIRECTION('',(1.,0.,0.));
#2703=DIRECTION('',(0.,0.,-1.));
#2704=DIRECTION('',(0.,0.,-1.));
#2705=DIRECTION('',(-1.,0.,0.));
#2706=DIRECTION('',(0.,0.,-1.));
#2707=DIRECTION('',(0.,0.,-1.));
#2708=DIRECTION('',(1.,0.,0.));
#2709=DIRECTION('',(0.,0.,-1.));
#2710=DIRECTION('',(0.,0.,-1.));
#2711=DIRECTION('',(-1.,0.,0.));
#2712=DIRECTION('',(0.,0.,-1.));
#2713=DIRECTION('',(0.,1.,0.));
#2714=DIRECTION('',(0.,0.,1.));
#2715=DIRECTION('',(0.,0.,-1.));
#2716=DIRECTION('',(0.,0.,1.));
#2717=DIRECTION('',(0.,0.,-1.));
#2718=DIRECTION('',(-1.,0.,0.));
#2719=DIRECTION('',(0.,0.,-1.));
#2720=DIRECTION('',(0.,-1.,0.));
#2721=DIRECTION('',(0.,0.,-1.));
#2722=DIRECTION('',(0.,-1.,0.));
#2723=DIRECTION('',(0.,0.,-1.));
#2724=DIRECTION('',(0.,-1.,0.));
#2725=DIRECTION('',(0.,0.,-1.));
#2726=DIRECTION('',(0.,-1.,0.));
#2727=DIRECTION('',(0.,0.,-1.));
#2728=DIRECTION('',(0.,-1.,0.));
#2729=DIRECTION('',(0.,0.,-1.));
#2730=DIRECTION('',(0.,-1.,0.));
#2731=DIRECTION('',(0.,0.,-1.));
#2732=DIRECTION('',(0.,-1.,0.));
#2733=DIRECTION('',(0.,0.,-1.));
#2734=DIRECTION('',(0.,-1.,0.));
#2735=DIRECTION('',(0.,0.,-1.));
#2736=DIRECTION('',(-1.,0.,0.));
#2737=DIRECTION('',(1.,-5.88041856263324E-17,0.));
#2738=DIRECTION('',(0.,0.,-1.));
#2739=DIRECTION('',(-1.,0.,0.));
#2740=DIRECTION('',(0.,-1.,0.));
#2741=DIRECTION('',(0.,0.,-1.));
#2742=DIRECTION('',(-1.,0.,0.));
#2743=DIRECTION('',(-1.,-5.88041856263324E-17,0.));
#2744=DIRECTION('',(0.,0.,-1.));
#2745=DIRECTION('',(-1.,0.,0.));
#2746=DIRECTION('',(0.,1.,0.));
#2747=DIRECTION('',(0.,0.,-1.));
#2748=DIRECTION('',(-1.,0.,0.));
#2749=DIRECTION('',(1.,-2.79123194829032E-15,0.));
#2750=DIRECTION('',(0.866025403784438,0.5,0.));
#2751=DIRECTION('',(0.,1.,0.));
#2752=DIRECTION('',(-0.866025403784438,0.5,0.));
#2753=DIRECTION('',(-1.,-2.79123194829032E-15,0.));
#2754=DIRECTION('',(0.,0.,-1.));
#2755=DIRECTION('',(-1.,0.,0.));
#2756=DIRECTION('',(0.,0.,-1.));
#2757=DIRECTION('',(-1.,0.,0.));
#2758=DIRECTION('',(-1.,1.31306599933202E-16,0.));
#2759=DIRECTION('',(0.,-1.,0.));
#2760=DIRECTION('',(1.,1.31306599933202E-16,0.));
#2761=DIRECTION('',(0.,0.,-1.));
#2762=DIRECTION('',(-1.,0.,0.));
#2763=DIRECTION('',(-0.866025403784439,0.499999999999999,0.));
#2764=DIRECTION('',(0.,0.,-1.));
#2765=DIRECTION('',(-1.,0.,0.));
#2766=DIRECTION('',(1.,-1.2336094006071E-16,0.));
#2767=DIRECTION('',(0.,0.,-1.));
#2768=DIRECTION('',(-1.,0.,0.));
#2769=DIRECTION('',(0.,-1.,0.));
#2770=DIRECTION('',(0.,0.,-1.));
#2771=DIRECTION('',(-1.,0.,0.));
#2772=DIRECTION('',(-1.,-1.2336094006071E-16,0.));
#2773=DIRECTION('',(0.,0.,-1.));
#2774=DIRECTION('',(-1.,0.,0.));
#2775=DIRECTION('',(0.866025403784439,0.499999999999999,0.));
#2776=DIRECTION('',(0.,1.,0.));
#2777=DIRECTION('',(0.,0.,1.));
#2778=DIRECTION('',(1.,0.,0.));
#2779=DIRECTION('',(0.,0.,1.));
#2780=DIRECTION('',(1.,0.,0.));
#2781=DIRECTION('',(0.,0.,1.));
#2782=DIRECTION('',(1.,0.,0.));
#2783=DIRECTION('',(0.,0.,1.));
#2784=DIRECTION('',(1.,0.,0.));
#2785=DIRECTION('',(0.,0.,1.));
#2786=DIRECTION('',(1.,0.,0.));
#2787=DIRECTION('',(0.,0.,1.));
#2788=DIRECTION('',(1.,0.,0.));
#2789=DIRECTION('',(0.,0.,1.));
#2790=DIRECTION('',(1.,0.,0.));
#2791=DIRECTION('',(0.,0.,1.));
#2792=DIRECTION('',(1.,0.,0.));
#2793=DIRECTION('',(0.,0.,1.));
#2794=DIRECTION('',(1.,0.,0.));
#2795=DIRECTION('',(-1.31306599933202E-16,1.,0.));
#2796=DIRECTION('',(-1.,-1.31306599933202E-16,0.));
#2797=DIRECTION('',(1.,1.31306599933202E-16,0.));
#2798=DIRECTION('',(0.,0.,1.));
#2799=DIRECTION('',(0.,0.,-1.));
#2800=DIRECTION('',(0.,0.,-1.));
#2801=DIRECTION('',(1.,0.,0.));
#2802=DIRECTION('',(0.,0.,-1.));
#2803=DIRECTION('',(0.,0.,-1.));
#2804=DIRECTION('',(-1.31306599933202E-16,-1.,0.));
#2805=DIRECTION('',(1.,-1.31306599933202E-16,0.));
#2806=DIRECTION('',(0.,0.,1.));
#2807=DIRECTION('',(-1.,1.31306599933202E-16,0.));
#2808=DIRECTION('',(0.,0.,-1.));
#2809=DIRECTION('',(2.79123194829032E-15,-1.,0.));
#2810=DIRECTION('',(1.,2.79123194829032E-15,0.));
#2811=DIRECTION('',(-1.,-2.79123194829032E-15,0.));
#2812=DIRECTION('',(0.,0.,1.));
#2813=DIRECTION('',(0.,0.,-1.));
#2814=DIRECTION('',(0.,0.,-1.));
#2815=DIRECTION('',(-0.5,-0.866025403784438,0.));
#2816=DIRECTION('',(0.866025403784438,-0.5,0.));
#2817=DIRECTION('',(0.,0.,-1.));
#2818=DIRECTION('',(-1.,0.,0.));
#2819=DIRECTION('',(0.,0.,1.));
#2820=DIRECTION('',(0.,0.,-1.));
#2821=DIRECTION('',(-0.5,0.866025403784438,0.));
#2822=DIRECTION('',(-0.866025403784438,-0.5,0.));
#2823=DIRECTION('',(0.,0.,-1.));
#2824=DIRECTION('',(1.2336094006071E-16,1.,0.));
#2825=DIRECTION('',(-1.,1.2336094006071E-16,0.));
#2826=DIRECTION('',(0.,0.,-1.));
#2827=DIRECTION('',(0.,0.,-1.));
#2828=DIRECTION('',(-0.499999999999999,-0.866025403784439,0.));
#2829=DIRECTION('',(0.866025403784439,-0.499999999999999,0.));
#2830=DIRECTION('',(0.,0.,-1.));
#2831=DIRECTION('',(0.,0.,-1.));
#2832=DIRECTION('',(-1.,0.,0.));
#2833=DIRECTION('',(0.,0.,1.));
#2834=DIRECTION('',(0.,0.,-1.));
#2835=DIRECTION('',(-0.499999999999999,0.866025403784439,0.));
#2836=DIRECTION('',(-0.866025403784439,-0.499999999999999,0.));
#2837=DIRECTION('',(0.,0.,-1.));
#2838=DIRECTION('',(1.2336094006071E-16,-1.,0.));
#2839=DIRECTION('',(1.,1.2336094006071E-16,0.));
#2840=DIRECTION('',(0.,0.,-1.));
#2841=DIRECTION('',(0.,0.,-1.));
#2842=DIRECTION('',(1.,0.,0.));
#2843=DIRECTION('',(0.,0.,-1.));
#2844=DIRECTION('',(0.,0.,-1.));
#2845=DIRECTION('',(0.,0.,-1.));
#2846=DIRECTION('',(2.79123194829032E-15,1.,0.));
#2847=DIRECTION('',(-1.,2.79123194829032E-15,0.));
#2848=DIRECTION('',(0.,0.,1.));
#2849=DIRECTION('',(1.,-2.79123194829032E-15,0.));
#2850=DIRECTION('',(0.,0.,-1.));
#2851=DIRECTION('',(0.,0.,1.));
#2852=DIRECTION('',(1.,0.,0.));
#2853=DIRECTION('',(0.,0.,1.));
#2854=DIRECTION('',(1.,0.,0.));
#2855=DIRECTION('',(0.,0.,1.));
#2856=DIRECTION('',(1.,0.,0.));
#2857=DIRECTION('',(0.,0.,1.));
#2858=DIRECTION('',(1.,0.,0.));
#2859=DIRECTION('',(0.,0.,1.));
#2860=DIRECTION('',(1.,0.,0.));
#2861=DIRECTION('',(0.,0.,1.));
#2862=DIRECTION('',(1.,0.,0.));
#2863=DIRECTION('',(0.,0.,1.));
#2864=DIRECTION('',(1.,0.,0.));
#2865=DIRECTION('',(0.,0.,1.));
#2866=DIRECTION('',(1.,0.,0.));
#2867=DIRECTION('',(0.,0.,1.));
#2868=DIRECTION('',(1.,0.,0.));
#2869=DIRECTION('',(0.,0.,1.));
#2870=DIRECTION('',(1.,0.,0.));
#2871=DIRECTION('',(0.,0.,1.));
#2872=DIRECTION('',(1.,0.,0.));
#2873=DIRECTION('',(0.,0.,1.));
#2874=DIRECTION('',(1.,0.,0.));
#2875=DIRECTION('',(0.,0.,1.));
#2876=DIRECTION('',(1.,0.,0.));
#2877=DIRECTION('',(1.,0.,0.));
#2878=DIRECTION('',(0.,0.,-1.));
#2879=DIRECTION('',(0.,0.,1.));
#2880=DIRECTION('',(0.,-1.,0.));
#2881=DIRECTION('',(0.,0.,1.));
#2882=DIRECTION('',(-5.88041856263324E-17,-1.,0.));
#2883=DIRECTION('',(1.,-5.88041856263324E-17,0.));
#2884=DIRECTION('',(0.,0.,1.));
#2885=DIRECTION('',(-1.,5.88041856263324E-17,0.));
#2886=DIRECTION('',(0.,0.,1.));
#2887=DIRECTION('',(-1.,0.,0.));
#2888=DIRECTION('',(0.,0.,1.));
#2889=DIRECTION('',(0.,0.,1.));
#2890=DIRECTION('',(0.,1.,0.));
#2891=DIRECTION('',(0.,0.,1.));
#2892=DIRECTION('',(-5.88041856263324E-17,1.,0.));
#2893=DIRECTION('',(-1.,-5.88041856263324E-17,0.));
#2894=DIRECTION('',(0.,0.,1.));
#2895=DIRECTION('',(1.,5.88041856263324E-17,0.));
#2896=DIRECTION('',(0.,0.,1.));
#2897=DIRECTION('',(0.,0.,1.));
#2898=DIRECTION('',(1.,0.,0.));
#2899=DIRECTION('',(0.,0.,1.));
#2900=DIRECTION('',(1.,0.,0.));
#2901=DIRECTION('',(0.,0.,1.));
#2902=DIRECTION('',(1.,0.,0.));
#2903=DIRECTION('',(-1.,0.,0.));
#2904=DIRECTION('',(0.,0.,1.));
#2905=DIRECTION('',(0.,0.,-1.));
#2906=DIRECTION('',(-1.73472347597681E-16,-1.,0.));
#2907=DIRECTION('',(1.,-1.73472347597681E-16,0.));
#2908=DIRECTION('',(0.,0.,-1.));
#2909=DIRECTION('',(1.,4.33680868994202E-17,0.));
#2910=DIRECTION('',(-4.33680868994202E-17,1.,0.));
#2911=DIRECTION('',(0.,0.,-1.));
#2912=DIRECTION('',(-3.46944695195362E-16,-1.,0.));
#2913=DIRECTION('',(1.,-3.46944695195362E-16,0.));
#2914=DIRECTION('',(0.,0.,-1.));
#2915=DIRECTION('',(0.,1.,0.));
#2916=DIRECTION('',(0.,0.,1.));
#2917=DIRECTION('',(0.,0.,-1.));
#2918=DIRECTION('',(-1.,0.,0.));
#2919=DIRECTION('',(0.,0.,1.));
#2920=DIRECTION('',(0.,0.,-1.));
#2921=DIRECTION('',(1.,0.,0.));
#2922=DIRECTION('',(0.,0.,-1.));
#2923=DIRECTION('',(0.,0.,-1.));
#2924=DIRECTION('',(0.,1.,0.));
#2925=DIRECTION('',(0.,0.,1.));
#2926=DIRECTION('',(0.,0.,-1.));
#2927=DIRECTION('',(0.,0.,-1.));
#2928=DIRECTION('',(-1.,0.,0.));
#2929=DIRECTION('',(0.,0.,1.));
#2930=DIRECTION('',(1.,0.,0.));
#2931=DIRECTION('',(0.,0.,-1.));
#2932=DIRECTION('',(-1.,0.,0.));
#2933=DIRECTION('',(0.,0.,1.));
#2934=DIRECTION('',(1.,0.,0.));
#2935=DIRECTION('',(0.,0.,1.));
#2936=DIRECTION('',(1.,0.,0.));
#2937=DIRECTION('',(0.,0.,-1.));
#2938=DIRECTION('',(-1.,0.,0.));
#2939=DIRECTION('',(0.,0.,-1.));
#2940=DIRECTION('',(-1.,0.,0.));
#2941=DIRECTION('',(0.,0.,-1.));
#2942=DIRECTION('',(-1.,0.,0.));
#2943=DIRECTION('',(0.,0.,-1.));
#2944=DIRECTION('',(-1.,0.,0.));
#2945=DIRECTION('',(0.,0.,-1.));
#2946=DIRECTION('',(-1.,0.,0.));
#2947=DIRECTION('',(0.,0.,-1.));
#2948=DIRECTION('',(-1.,0.,0.));
#2949=DIRECTION('',(0.,0.,-1.));
#2950=DIRECTION('',(-1.,0.,0.));
#2951=DIRECTION('',(0.,0.,-1.));
#2952=DIRECTION('',(-1.,0.,0.));
#2953=DIRECTION('',(0.,0.,1.));
#2954=DIRECTION('',(1.,0.,0.));
#2955=DIRECTION('',(0.,0.,1.));
#2956=DIRECTION('',(1.,0.,0.));
#2957=DIRECTION('',(0.,0.,-1.));
#2958=DIRECTION('',(-1.,0.,0.));
#2959=DIRECTION('',(0.,0.,1.));
#2960=DIRECTION('',(1.,0.,0.));
#2961=DIRECTION('',(0.,0.,-1.));
#2962=DIRECTION('',(-1.,0.,0.));
#2963=DIRECTION('',(0.,0.,1.));
#2964=DIRECTION('',(1.,0.,0.));
#2965=DIRECTION('',(0.,0.,1.));
#2966=DIRECTION('',(1.,0.,0.));
#2967=DIRECTION('',(0.,0.,-1.));
#2968=DIRECTION('',(-1.,0.,0.));
#2969=DIRECTION('',(0.,0.,1.));
#2970=DIRECTION('',(1.,0.,0.));
#2971=DIRECTION('',(0.,0.,-1.));
#2972=DIRECTION('',(-1.,0.,0.));
#2973=DIRECTION('',(-4.15808384185322E-17,0.707106781186548,0.707106781186547));
#2974=DIRECTION('',(1.,5.88041856263324E-17,0.));
#2975=DIRECTION('',(0.,-0.707106781186547,0.707106781186548));
#2976=DIRECTION('',(0.,0.707106781186547,-0.707106781186548));
#2977=DIRECTION('',(0.,0.,1.));
#2978=DIRECTION('',(1.,0.,0.));
#2979=DIRECTION('',(0.707106781186547,0.,-0.707106781186548));
#2980=DIRECTION('',(0.,0.,1.));
#2981=DIRECTION('',(1.,0.,0.));
#2982=DIRECTION('',(0.707106781186547,0.,0.707106781186548));
#2983=DIRECTION('',(0.707106781186548,0.,0.707106781186547));
#2984=DIRECTION('',(0.,-1.,0.));
#2985=DIRECTION('',(0.707106781186547,0.,-0.707106781186548));
#2986=DIRECTION('',(-0.707106781186548,0.,0.707106781186547));
#2987=DIRECTION('',(0.,1.,0.));
#2988=DIRECTION('',(0.707106781186547,0.,0.707106781186548));
#2989=DIRECTION('',(0.,0.,1.));
#2990=DIRECTION('',(1.,0.,0.));
#2991=DIRECTION('',(0.,-0.707106781186547,-0.707106781186548));
#2992=DIRECTION('',(0.,0.,1.));
#2993=DIRECTION('',(1.,0.,0.));
#2994=DIRECTION('',(0.,0.707106781186547,0.707106781186548));
#2995=DIRECTION('',(-4.15808384185322E-17,-0.707106781186548,0.707106781186547));
#2996=DIRECTION('',(-1.,5.88041856263324E-17,0.));
#2997=DIRECTION('',(0.,0.,-1.));
#2998=DIRECTION('',(-1.,0.,0.));
#2999=DIRECTION('',(0.,0.,-1.));
#3000=DIRECTION('',(-1.,0.,0.));
#3001=DIRECTION('',(0.,0.,-1.));
#3002=DIRECTION('',(-1.,0.,0.));
#3003=DIRECTION('',(0.,0.,-1.));
#3004=DIRECTION('',(-1.,0.,0.));
#3005=DIRECTION('',(0.,0.,1.));
#3006=DIRECTION('',(1.,0.,0.));
#3007=DIRECTION('',(0.,0.,1.));
#3008=DIRECTION('',(1.,0.,0.));
#3009=DIRECTION('',(0.,0.,-1.));
#3010=DIRECTION('',(-1.,0.,0.));
#3011=DIRECTION('',(0.,0.,-1.));
#3012=DIRECTION('',(-1.,0.,0.));
#3013=DIRECTION('',(0.,0.,1.));
#3014=DIRECTION('',(0.,-1.,0.));
#3015=DIRECTION('',(0.,0.,-1.));
#3016=DIRECTION('',(0.,-1.,0.));
#3017=DIRECTION('',(0.,0.,1.));
#3018=DIRECTION('',(1.,0.,0.));
#3019=DIRECTION('',(0.,0.,-1.));
#3020=DIRECTION('',(-1.,0.,0.));
#3021=DIRECTION('',(0.,0.,-1.));
#3022=DIRECTION('',(-1.,0.,0.));
#3023=DIRECTION('',(0.,0.,1.));
#3024=DIRECTION('',(0.,-1.,0.));
#3025=DIRECTION('',(0.,0.,-1.));
#3026=DIRECTION('',(0.,-1.,0.));
#3027=DIRECTION('',(0.,0.,-1.));
#3028=DIRECTION('',(0.,-1.,0.));
#3029=DIRECTION('',(0.,0.,-1.));
#3030=DIRECTION('',(0.,-1.,0.));
#3031=DIRECTION('',(0.,0.,1.));
#3032=DIRECTION('',(1.,0.,0.));
#3033=DIRECTION('',(0.,0.,-1.));
#3034=DIRECTION('',(-1.,0.,0.));
#3035=DIRECTION('',(0.,0.,-1.));
#3036=DIRECTION('',(-1.,0.,0.));
#3037=DIRECTION('',(0.,0.,1.));
#3038=DIRECTION('',(0.,-1.,0.));
#3039=DIRECTION('',(0.,0.,-1.));
#3040=DIRECTION('',(0.,-1.,0.));
#3041=DIRECTION('',(0.,0.,1.));
#3042=DIRECTION('',(1.,0.,0.));
#3043=DIRECTION('',(0.,0.,-1.));
#3044=DIRECTION('',(-1.,0.,0.));
#3045=DIRECTION('',(0.,0.,-1.));
#3046=DIRECTION('',(-1.,0.,0.));
#3047=DIRECTION('',(0.,0.,1.));
#3048=DIRECTION('',(0.,-1.,0.));
#3049=DIRECTION('',(0.,0.,-1.));
#3050=DIRECTION('',(0.,-1.,0.));
#3051=DIRECTION('',(0.,0.,-1.));
#3052=DIRECTION('',(0.,-1.,0.));
#3053=DIRECTION('',(0.,0.,-1.));
#3054=DIRECTION('',(0.,1.,0.));
#3055=DIRECTION('',(0.,0.,1.));
#3056=DIRECTION('',(0.,1.,0.));
#3057=DIRECTION('',(0.,0.,-1.));
#3058=DIRECTION('',(0.,-1.,0.));
#3059=DIRECTION('',(0.,0.,-1.));
#3060=DIRECTION('',(0.,1.,0.));
#3061=DIRECTION('',(0.,0.,1.));
#3062=DIRECTION('',(0.,1.,0.));
#3063=CARTESIAN_POINT('',(0.,0.,0.));
#3064=CARTESIAN_POINT('',(0.,0.,-2.));
#3065=CARTESIAN_POINT('',(-3.46944695195361E-15,20.,-2.));
#3066=CARTESIAN_POINT('',(-1.25,20.,-2.));
#3067=CARTESIAN_POINT('',(0.,0.,-2.));
#3068=CARTESIAN_POINT('',(11.75,19.1882125274868,-2.));
#3069=CARTESIAN_POINT('',(-11.75,19.1882125274868,-2.));
#3070=CARTESIAN_POINT('',(11.75,21.75,-2.));
#3071=CARTESIAN_POINT('',(11.75,15.75,-2.));
#3072=CARTESIAN_POINT('',(15.75,15.75,-2.));
#3073=CARTESIAN_POINT('',(-11.75,15.75,-2.));
#3074=CARTESIAN_POINT('',(-11.75,11.75,-2.));
#3075=CARTESIAN_POINT('',(0.,0.,-2.));
#3076=CARTESIAN_POINT('',(0.,0.,-2.));
#3077=CARTESIAN_POINT('',(19.1882125274868,-11.75,-2.));
#3078=CARTESIAN_POINT('',(19.1882125274868,11.75,-2.));
#3079=CARTESIAN_POINT('',(21.75,-11.75,-2.));
#3080=CARTESIAN_POINT('',(15.75,-11.75,-2.));
#3081=CARTESIAN_POINT('',(15.75,-15.75,-2.));
#3082=CARTESIAN_POINT('',(15.75,11.75,-2.));
#3083=CARTESIAN_POINT('',(11.75,11.75,-2.));
#3084=CARTESIAN_POINT('',(0.,0.,-2.));
#3085=CARTESIAN_POINT('',(0.,0.,-2.));
#3086=CARTESIAN_POINT('',(-19.1882125274868,11.75,-2.));
#3087=CARTESIAN_POINT('',(-19.1882125274868,-11.75,-2.));
#3088=CARTESIAN_POINT('',(-21.75,11.75,-2.));
#3089=CARTESIAN_POINT('',(-15.75,11.75,-2.));
#3090=CARTESIAN_POINT('',(-15.75,15.75,-2.));
#3091=CARTESIAN_POINT('',(-15.75,-11.75,-2.));
#3092=CARTESIAN_POINT('',(-11.75,-11.75,-2.));
#3093=CARTESIAN_POINT('',(0.,0.,-2.));
#3094=CARTESIAN_POINT('',(-3.46944695195361E-15,-20.,-2.));
#3095=CARTESIAN_POINT('',(-1.25,-20.,-2.));
#3096=CARTESIAN_POINT('',(0.,0.,-2.));
#3097=CARTESIAN_POINT('',(-11.75,-19.1882125274868,-2.));
#3098=CARTESIAN_POINT('',(11.75,-19.1882125274868,-2.));
#3099=CARTESIAN_POINT('',(-11.75,-21.75,-2.));
#3100=CARTESIAN_POINT('',(-11.75,-15.75,-2.));
#3101=CARTESIAN_POINT('',(-15.75,-15.75,-2.));
#3102=CARTESIAN_POINT('',(11.75,-15.75,-2.));
#3103=CARTESIAN_POINT('',(11.75,-11.75,-2.));
#3104=CARTESIAN_POINT('',(0.,0.,-1.8));
#3105=CARTESIAN_POINT('',(14.75,-14.75,-1.8));
#3106=CARTESIAN_POINT('',(-10.75,-14.75,-1.8));
#3107=CARTESIAN_POINT('',(10.75,-14.75,-1.8));
#3108=CARTESIAN_POINT('',(10.75,-10.75,-1.8));
#3109=CARTESIAN_POINT('',(14.75,-10.75,-1.8));
#3110=CARTESIAN_POINT('',(14.75,14.75,-1.8));
#3111=CARTESIAN_POINT('',(14.75,10.75,-1.8));
#3112=CARTESIAN_POINT('',(10.75,10.75,-1.8));
#3113=CARTESIAN_POINT('',(10.75,14.75,-1.8));
#3114=CARTESIAN_POINT('',(-14.75,14.75,-1.8));
#3115=CARTESIAN_POINT('',(-10.75,14.75,-1.8));
#3116=CARTESIAN_POINT('',(-10.75,10.75,-1.8));
#3117=CARTESIAN_POINT('',(-14.75,10.75,-1.8));
#3118=CARTESIAN_POINT('',(-14.75,-14.75,-1.8));
#3119=CARTESIAN_POINT('',(-14.75,-10.75,-1.8));
#3120=CARTESIAN_POINT('',(-10.75,-10.75,-1.8));
#3121=CARTESIAN_POINT('',(21.75,-11.75,-1.8));
#3122=CARTESIAN_POINT('',(15.75,-11.75,-1.8));
#3123=CARTESIAN_POINT('',(19.1882125274868,-11.75,-1.8));
#3124=CARTESIAN_POINT('',(0.,0.,-1.8));
#3125=CARTESIAN_POINT('',(11.75,-19.1882125274868,-1.8));
#3126=CARTESIAN_POINT('',(11.75,-11.75,-1.8));
#3127=CARTESIAN_POINT('',(11.75,-15.75,-1.8));
#3128=CARTESIAN_POINT('',(-15.75,-15.75,-1.8));
#3129=CARTESIAN_POINT('',(-11.75,-15.75,-1.8));
#3130=CARTESIAN_POINT('',(-11.75,-21.75,-1.8));
#3131=CARTESIAN_POINT('',(-11.75,-19.1882125274868,-1.8));
#3132=CARTESIAN_POINT('',(0.,0.,-1.8));
#3133=CARTESIAN_POINT('',(-19.1882125274868,-11.75,-1.8));
#3134=CARTESIAN_POINT('',(-11.75,-11.75,-1.8));
#3135=CARTESIAN_POINT('',(-15.75,-11.75,-1.8));
#3136=CARTESIAN_POINT('',(-15.75,15.75,-1.8));
#3137=CARTESIAN_POINT('',(-15.75,11.75,-1.8));
#3138=CARTESIAN_POINT('',(-21.75,11.75,-1.8));
#3139=CARTESIAN_POINT('',(-19.1882125274868,11.75,-1.8));
#3140=CARTESIAN_POINT('',(0.,0.,-1.8));
#3141=CARTESIAN_POINT('',(-11.75,19.1882125274868,-1.8));
#3142=CARTESIAN_POINT('',(-11.75,11.75,-1.8));
#3143=CARTESIAN_POINT('',(-11.75,15.75,-1.8));
#3144=CARTESIAN_POINT('',(15.75,15.75,-1.8));
#3145=CARTESIAN_POINT('',(11.75,15.75,-1.8));
#3146=CARTESIAN_POINT('',(11.75,21.75,-1.8));
#3147=CARTESIAN_POINT('',(11.75,19.1882125274868,-1.8));
#3148=CARTESIAN_POINT('',(0.,0.,-1.8));
#3149=CARTESIAN_POINT('',(19.1882125274868,11.75,-1.8));
#3150=CARTESIAN_POINT('',(11.75,11.75,-1.8));
#3151=CARTESIAN_POINT('',(15.75,11.75,-1.8));
#3152=CARTESIAN_POINT('',(15.75,-15.75,-1.8));
#3153=CARTESIAN_POINT('',(0.,0.,-2.));
#3154=CARTESIAN_POINT('',(30.,-3.,-2.));
#3155=CARTESIAN_POINT('',(28.7705,-3.,-2.));
#3156=CARTESIAN_POINT('',(30.,3.00000000000001,-2.));
#3157=CARTESIAN_POINT('',(28.2,3.00000000000001,-2.));
#3158=CARTESIAN_POINT('',(0.,0.,-2.));
#3159=CARTESIAN_POINT('',(24.8644324286721,10.,-2.));
#3160=CARTESIAN_POINT('',(24.8644324286721,-10.,-2.));
#3161=CARTESIAN_POINT('',(22.366269246345,10.,-2.));
#3162=CARTESIAN_POINT('',(62.,10.,-2.));
#3163=CARTESIAN_POINT('',(62.,10.,-2.));
#3164=CARTESIAN_POINT('',(62.,-10.,-2.));
#3165=CARTESIAN_POINT('',(62.,-10.,-2.));
#3166=CARTESIAN_POINT('',(28.9378221735089,8.,-2.));
#3167=CARTESIAN_POINT('',(34.5358983848623,8.,-2.));
#3168=CARTESIAN_POINT('',(41.5,8.,-2.));
#3169=CARTESIAN_POINT('',(34.5358983848623,6.5,-2.));
#3170=CARTESIAN_POINT('',(33.7858983848623,5.20096189432334,-2.));
#3171=CARTESIAN_POINT('',(35.,4.5,-2.));
#3172=CARTESIAN_POINT('',(35.,4.5,-2.));
#3173=CARTESIAN_POINT('',(35.,-4.5,-2.));
#3174=CARTESIAN_POINT('',(35.,-4.5,-2.));
#3175=CARTESIAN_POINT('',(28.9378221735089,-8.,-2.));
#3176=CARTESIAN_POINT('',(33.7858983848622,-5.20096189432335,-2.));
#3177=CARTESIAN_POINT('',(34.5358983848622,-6.5,-2.));
#3178=CARTESIAN_POINT('',(34.5358983848622,-8.,-2.));
#3179=CARTESIAN_POINT('',(43.,-8.,-2.));
#3180=CARTESIAN_POINT('',(41.5,-8.,-2.));
#3181=CARTESIAN_POINT('',(41.5,-6.5,-2.));
#3182=CARTESIAN_POINT('',(43.,-6.5,-2.));
#3183=CARTESIAN_POINT('',(43.,8.,-2.));
#3184=CARTESIAN_POINT('',(43.,6.5,-2.));
#3185=CARTESIAN_POINT('',(41.5,6.5,-2.));
#3186=CARTESIAN_POINT('',(58.7,5.4,-2.));
#3187=CARTESIAN_POINT('',(56.45,5.4,-2.));
#3188=CARTESIAN_POINT('',(52.5,5.4,-2.));
#3189=CARTESIAN_POINT('',(50.25,5.4,-2.));
#3190=CARTESIAN_POINT('',(46.3,5.4,-2.));
#3191=CARTESIAN_POINT('',(44.05,5.4,-2.));
#3192=CARTESIAN_POINT('',(57.9,0.,-2.));
#3193=CARTESIAN_POINT('',(55.65,0.,-2.));
#3194=CARTESIAN_POINT('',(52.5,0.,-2.));
#3195=CARTESIAN_POINT('',(50.25,0.,-2.));
#3196=CARTESIAN_POINT('',(47.1,0.,-2.));
#3197=CARTESIAN_POINT('',(44.85,0.,-2.));
#3198=CARTESIAN_POINT('',(58.7,-5.4,-2.));
#3199=CARTESIAN_POINT('',(56.45,-5.4,-2.));
#3200=CARTESIAN_POINT('',(52.5,-5.4,-2.));
#3201=CARTESIAN_POINT('',(50.25,-5.4,-2.));
#3202=CARTESIAN_POINT('',(46.3,-5.4,-2.));
#3203=CARTESIAN_POINT('',(44.05,-5.4,-2.));
#3204=CARTESIAN_POINT('',(15.75,15.75,-1.8));
#3205=CARTESIAN_POINT('',(11.75,15.75,-1.8));
#3206=CARTESIAN_POINT('',(-11.75,15.75,-1.8));
#3207=CARTESIAN_POINT('',(15.75,-15.75,-1.8));
#3208=CARTESIAN_POINT('',(15.75,11.75,-1.8));
#3209=CARTESIAN_POINT('',(15.75,-11.75,-1.8));
#3210=CARTESIAN_POINT('',(0.,0.,-2.));
#3211=CARTESIAN_POINT('',(-30.,3.00000000000001,-2.));
#3212=CARTESIAN_POINT('',(-31.2295,3.00000000000001,-2.));
#3213=CARTESIAN_POINT('',(-30.,-3.,-2.));
#3214=CARTESIAN_POINT('',(-31.8,-3.,-2.));
#3215=CARTESIAN_POINT('',(0.,0.,-2.));
#3216=CARTESIAN_POINT('',(-24.8644324286721,-10.,-2.));
#3217=CARTESIAN_POINT('',(-24.8644324286721,10.,-2.));
#3218=CARTESIAN_POINT('',(-25.4737205583712,-10.,-2.));
#3219=CARTESIAN_POINT('',(-25.4737205583712,-10.,-2.));
#3220=CARTESIAN_POINT('',(-35.,-4.5,-2.));
#3221=CARTESIAN_POINT('',(-35.,-4.5,-2.));
#3222=CARTESIAN_POINT('',(-35.,4.5,-2.));
#3223=CARTESIAN_POINT('',(-35.,4.5,-2.));
#3224=CARTESIAN_POINT('',(-35.,4.5,-2.));
#3225=CARTESIAN_POINT('',(-25.4737205583712,10.,-2.));
#3226=CARTESIAN_POINT('',(-25.4737205583712,10.,-2.));
#3227=CARTESIAN_POINT('',(-15.75,15.75,-1.8));
#3228=CARTESIAN_POINT('',(-15.75,11.75,-1.8));
#3229=CARTESIAN_POINT('',(-15.75,-11.75,-1.8));
#3230=CARTESIAN_POINT('',(0.,0.,2.));
#3231=CARTESIAN_POINT('',(0.,0.,-1.5));
#3232=CARTESIAN_POINT('',(24.5,0.,-1.5));
#3233=CARTESIAN_POINT('',(0.,0.,2.));
#3234=CARTESIAN_POINT('',(-21.5896152722392,11.5818181818182,2.));
#3235=CARTESIAN_POINT('',(21.5896152722392,11.5818181818182,2.));
#3236=CARTESIAN_POINT('',(21.5896152722392,11.5818181818182,2.));
#3237=CARTESIAN_POINT('',(21.5896152722392,11.5818181818182,0.5));
#3238=CARTESIAN_POINT('',(0.,0.,0.5));
#3239=CARTESIAN_POINT('',(21.5896152722392,-11.5818181818182,0.5));
#3240=CARTESIAN_POINT('',(21.5896152722392,-11.5818181818182,2.));
#3241=CARTESIAN_POINT('',(21.5896152722392,-11.5818181818182,2.));
#3242=CARTESIAN_POINT('',(0.,0.,2.));
#3243=CARTESIAN_POINT('',(-21.5896152722392,-11.5818181818182,2.));
#3244=CARTESIAN_POINT('',(-21.5896152722392,-11.5818181818182,2.));
#3245=CARTESIAN_POINT('',(-21.5896152722392,-11.5818181818182,0.5));
#3246=CARTESIAN_POINT('',(0.,0.,0.5));
#3247=CARTESIAN_POINT('',(-21.5896152722392,11.5818181818182,0.5));
#3248=CARTESIAN_POINT('',(-21.5896152722392,11.5818181818182,2.));
#3249=CARTESIAN_POINT('',(-15.75,-15.75,-1.8));
#3250=CARTESIAN_POINT('',(11.75,-15.75,-1.8));
#3251=CARTESIAN_POINT('',(-11.75,-15.75,-1.8));
#3252=CARTESIAN_POINT('',(0.,0.,2.));
#3253=CARTESIAN_POINT('',(-20.,-9.75781955236954E-16,2.));
#3254=CARTESIAN_POINT('',(-20.,-1.,2.));
#3255=CARTESIAN_POINT('',(20.,6.36968776335234E-15,2.));
#3256=CARTESIAN_POINT('',(20.,-0.999999999999994,2.));
#3257=CARTESIAN_POINT('',(-3.46944695195361E-15,20.,2.));
#3258=CARTESIAN_POINT('',(-3.46944695195361E-15,18.45,2.));
#3259=CARTESIAN_POINT('',(-3.46944695195361E-15,-20.,2.));
#3260=CARTESIAN_POINT('',(-3.46944695195361E-15,-21.55,2.));
#3261=CARTESIAN_POINT('',(30.,-3.,2.));
#3262=CARTESIAN_POINT('',(30.,-4.22950000000001,2.));
#3263=CARTESIAN_POINT('',(-30.,3.00000000000001,2.));
#3264=CARTESIAN_POINT('',(-30.,1.77050000000001,2.));
#3265=CARTESIAN_POINT('',(30.,3.00000000000001,2.));
#3266=CARTESIAN_POINT('',(30.,-0.249999999999992,2.));
#3267=CARTESIAN_POINT('',(-30.,-3.,2.));
#3268=CARTESIAN_POINT('',(-30.,-6.25000000000001,2.));
#3269=CARTESIAN_POINT('',(-10.75,10.75,2.));
#3270=CARTESIAN_POINT('',(-17.75,10.75,2.));
#3271=CARTESIAN_POINT('',(-10.75,17.75,2.));
#3272=CARTESIAN_POINT('',(10.75,17.75,2.));
#3273=CARTESIAN_POINT('',(10.75,17.75,2.));
#3274=CARTESIAN_POINT('',(10.75,10.75,2.));
#3275=CARTESIAN_POINT('',(17.75,10.75,2.));
#3276=CARTESIAN_POINT('',(17.75,-10.75,2.));
#3277=CARTESIAN_POINT('',(17.75,-10.75,2.));
#3278=CARTESIAN_POINT('',(10.75,-10.75,2.));
#3279=CARTESIAN_POINT('',(10.75,-17.75,2.));
#3280=CARTESIAN_POINT('',(-10.75,-17.75,2.));
#3281=CARTESIAN_POINT('',(-10.75,-17.75,2.));
#3282=CARTESIAN_POINT('',(-10.75,-10.75,2.));
#3283=CARTESIAN_POINT('',(-17.75,-10.75,2.));
#3284=CARTESIAN_POINT('',(-17.75,10.75,2.));
#3285=CARTESIAN_POINT('',(-24.2332416321053,13.,2.));
#3286=CARTESIAN_POINT('',(-24.2332416321053,10.,2.));
#3287=CARTESIAN_POINT('',(-25.4737205583712,10.,2.));
#3288=CARTESIAN_POINT('',(-25.4737205583712,10.,2.));
#3289=CARTESIAN_POINT('',(-35.,4.5,2.));
#3290=CARTESIAN_POINT('',(-35.,4.5,2.));
#3291=CARTESIAN_POINT('',(-35.,4.5,2.));
#3292=CARTESIAN_POINT('',(-35.,-4.5,2.));
#3293=CARTESIAN_POINT('',(-35.,-4.5,2.));
#3294=CARTESIAN_POINT('',(-25.4737205583712,-10.,2.));
#3295=CARTESIAN_POINT('',(-25.4737205583712,-10.,2.));
#3296=CARTESIAN_POINT('',(-24.2332416321053,-10.,2.));
#3297=CARTESIAN_POINT('',(-24.2332416321053,-13.,2.));
#3298=CARTESIAN_POINT('',(24.2332416321053,-13.,2.));
#3299=CARTESIAN_POINT('',(24.2332416321053,-10.,2.));
#3300=CARTESIAN_POINT('',(62.,-10.,2.));
#3301=CARTESIAN_POINT('',(62.,-10.,2.));
#3302=CARTESIAN_POINT('',(62.,10.,2.));
#3303=CARTESIAN_POINT('',(62.,10.,2.));
#3304=CARTESIAN_POINT('',(22.366269246345,10.,2.));
#3305=CARTESIAN_POINT('',(24.2332416321053,10.,2.));
#3306=CARTESIAN_POINT('',(24.2332416321053,13.,2.));
#3307=CARTESIAN_POINT('',(35.,4.5,2.));
#3308=CARTESIAN_POINT('',(35.,4.5,2.));
#3309=CARTESIAN_POINT('',(33.7858983848623,5.20096189432334,2.));
#3310=CARTESIAN_POINT('',(34.5358983848623,6.5,2.));
#3311=CARTESIAN_POINT('',(34.5358983848623,8.,2.));
#3312=CARTESIAN_POINT('',(28.9378221735089,8.,2.));
#3313=CARTESIAN_POINT('',(41.5,8.,2.));
#3314=CARTESIAN_POINT('',(41.5,6.5,2.));
#3315=CARTESIAN_POINT('',(43.,6.5,2.));
#3316=CARTESIAN_POINT('',(43.,8.,2.));
#3317=CARTESIAN_POINT('',(43.,-6.5,2.));
#3318=CARTESIAN_POINT('',(41.5,-6.5,2.));
#3319=CARTESIAN_POINT('',(41.5,-8.,2.));
#3320=CARTESIAN_POINT('',(43.,-8.,2.));
#3321=CARTESIAN_POINT('',(34.5358983848622,-8.,2.));
#3322=CARTESIAN_POINT('',(34.5358983848622,-6.5,2.));
#3323=CARTESIAN_POINT('',(33.7858983848622,-5.20096189432335,2.));
#3324=CARTESIAN_POINT('',(28.9378221735089,-8.,2.));
#3325=CARTESIAN_POINT('',(35.,-4.5,2.));
#3326=CARTESIAN_POINT('',(35.,-4.5,2.));
#3327=CARTESIAN_POINT('',(58.7,5.4,2.));
#3328=CARTESIAN_POINT('',(60.95,5.4,2.));
#3329=CARTESIAN_POINT('',(52.5,5.4,2.));
#3330=CARTESIAN_POINT('',(54.75,5.4,2.));
#3331=CARTESIAN_POINT('',(46.3,5.4,2.));
#3332=CARTESIAN_POINT('',(48.55,5.4,2.));
#3333=CARTESIAN_POINT('',(57.9,0.,2.));
#3334=CARTESIAN_POINT('',(60.15,0.,2.));
#3335=CARTESIAN_POINT('',(52.5,0.,2.));
#3336=CARTESIAN_POINT('',(54.75,0.,2.));
#3337=CARTESIAN_POINT('',(47.1,0.,2.));
#3338=CARTESIAN_POINT('',(49.35,0.,2.));
#3339=CARTESIAN_POINT('',(58.7,-5.4,2.));
#3340=CARTESIAN_POINT('',(60.95,-5.4,2.));
#3341=CARTESIAN_POINT('',(52.5,-5.4,2.));
#3342=CARTESIAN_POINT('',(54.75,-5.4,2.));
#3343=CARTESIAN_POINT('',(46.3,-5.4,2.));
#3344=CARTESIAN_POINT('',(48.55,-5.4,2.));
#3345=CARTESIAN_POINT('',(22.366269246345,10.,2.));
#3346=CARTESIAN_POINT('',(22.366269246345,10.,0.5));
#3347=CARTESIAN_POINT('',(24.2332416321053,10.,0.5));
#3348=CARTESIAN_POINT('',(24.8644324286721,10.,0.5));
#3349=CARTESIAN_POINT('',(24.2332416321053,10.,2.));
#3350=CARTESIAN_POINT('',(62.,10.,2.));
#3351=CARTESIAN_POINT('',(24.8644324286721,10.,1.5));
#3352=CARTESIAN_POINT('',(62.,10.,2.));
#3353=CARTESIAN_POINT('',(62.,-10.,2.));
#3354=CARTESIAN_POINT('',(62.,-10.,2.));
#3355=CARTESIAN_POINT('',(24.2332416321053,-10.,0.5));
#3356=CARTESIAN_POINT('',(24.2332416321053,-10.,0.5));
#3357=CARTESIAN_POINT('',(62.,-10.,0.5));
#3358=CARTESIAN_POINT('',(24.8644324286721,-10.,0.5));
#3359=CARTESIAN_POINT('',(24.8644324286721,-10.,1.5));
#3360=CARTESIAN_POINT('',(-25.4737205583712,-10.,2.));
#3361=CARTESIAN_POINT('',(-25.4737205583712,-10.,0.5));
#3362=CARTESIAN_POINT('',(-24.2332416321053,-10.,0.5));
#3363=CARTESIAN_POINT('',(-24.8644324286721,-10.,0.5));
#3364=CARTESIAN_POINT('',(-24.2332416321053,-10.,2.));
#3365=CARTESIAN_POINT('',(-25.4737205583712,-10.,2.));
#3366=CARTESIAN_POINT('',(-24.8644324286721,-10.,1.5));
#3367=CARTESIAN_POINT('',(-35.,-4.5,2.));
#3368=CARTESIAN_POINT('',(-35.,-4.5,2.));
#3369=CARTESIAN_POINT('',(-35.,4.5,2.));
#3370=CARTESIAN_POINT('',(-35.,4.5,2.));
#3371=CARTESIAN_POINT('',(-35.,4.5,2.));
#3372=CARTESIAN_POINT('',(-25.4737205583712,10.,2.));
#3373=CARTESIAN_POINT('',(28.9378221735089,8.,2.));
#3374=CARTESIAN_POINT('',(41.5,8.,2.));
#3375=CARTESIAN_POINT('',(34.5358983848623,8.,-2.));
#3376=CARTESIAN_POINT('',(35.,4.5,2.));
#3377=CARTESIAN_POINT('',(33.7858983848623,5.20096189432334,2.));
#3378=CARTESIAN_POINT('',(35.,4.5,2.));
#3379=CARTESIAN_POINT('',(35.,-4.5,2.));
#3380=CARTESIAN_POINT('',(35.,-4.5,2.));
#3381=CARTESIAN_POINT('',(28.9378221735089,-8.,2.));
#3382=CARTESIAN_POINT('',(33.7858983848622,-5.20096189432334,-2.));
#3383=CARTESIAN_POINT('',(43.,-8.,2.));
#3384=CARTESIAN_POINT('',(34.5358983848622,-8.,2.));
#3385=CARTESIAN_POINT('',(41.5,-8.,-2.));
#3386=CARTESIAN_POINT('',(43.,8.,2.));
#3387=CARTESIAN_POINT('',(43.,6.5,-2.));
#3388=CARTESIAN_POINT('',(43.,-6.5,2.));
#3389=CARTESIAN_POINT('',(-25.4737205583712,10.,2.));
#3390=CARTESIAN_POINT('',(-24.2332416321053,10.,0.5));
#3391=CARTESIAN_POINT('',(-24.2332416321053,10.,0.5));
#3392=CARTESIAN_POINT('',(-25.4737205583712,10.,0.5));
#3393=CARTESIAN_POINT('',(-24.8644324286721,10.,0.5));
#3394=CARTESIAN_POINT('',(-24.8644324286721,10.,1.5));
#3395=CARTESIAN_POINT('',(34.5358983848623,6.5,2.));
#3396=CARTESIAN_POINT('',(41.5,-6.5,2.));
#3397=CARTESIAN_POINT('',(41.5,6.5,2.));
#3398=CARTESIAN_POINT('',(34.5358983848622,-6.5,2.));
#3399=CARTESIAN_POINT('',(58.7,5.4,-106.747413762351));
#3400=CARTESIAN_POINT('',(52.5,5.4,-106.747413762351));
#3401=CARTESIAN_POINT('',(46.3,5.4,-106.747413762351));
#3402=CARTESIAN_POINT('',(57.9,0.,-106.747413762351));
#3403=CARTESIAN_POINT('',(52.5,0.,-106.747413762351));
#3404=CARTESIAN_POINT('',(47.1,0.,-106.747413762351));
#3405=CARTESIAN_POINT('',(58.7,-5.4,-106.747413762351));
#3406=CARTESIAN_POINT('',(52.5,-5.4,-106.747413762351));
#3407=CARTESIAN_POINT('',(46.3,-5.4,-106.747413762351));
#3408=CARTESIAN_POINT('',(-14.75,-14.75,-106.747413762351));
#3409=CARTESIAN_POINT('',(-14.75,10.75,2.));
#3410=CARTESIAN_POINT('',(-14.75,10.75,-1.));
#3411=CARTESIAN_POINT('',(-14.75,-10.75,-1.));
#3412=CARTESIAN_POINT('',(-14.75,-10.75,-1.));
#3413=CARTESIAN_POINT('',(-14.75,-10.75,-1.80000000000002));
#3414=CARTESIAN_POINT('',(-14.75,14.75,-106.747413762351));
#3415=CARTESIAN_POINT('',(10.75,14.75,2.));
#3416=CARTESIAN_POINT('',(10.75,14.75,-1.));
#3417=CARTESIAN_POINT('',(-10.75,14.75,-1.));
#3418=CARTESIAN_POINT('',(-10.75,14.75,-1.));
#3419=CARTESIAN_POINT('',(-10.75,14.75,-1.8));
#3420=CARTESIAN_POINT('',(14.75,14.75,-106.747413762351));
#3421=CARTESIAN_POINT('',(14.75,-10.75,2.));
#3422=CARTESIAN_POINT('',(14.75,-10.75,-1.));
#3423=CARTESIAN_POINT('',(14.75,10.75,-1.));
#3424=CARTESIAN_POINT('',(14.75,10.75,-1.));
#3425=CARTESIAN_POINT('',(14.75,10.75,-1.8));
#3426=CARTESIAN_POINT('',(14.75,-14.75,-106.747413762351));
#3427=CARTESIAN_POINT('',(-10.75,-14.75,2.));
#3428=CARTESIAN_POINT('',(-10.75,-14.75,-1.));
#3429=CARTESIAN_POINT('',(10.75,-14.75,-1.));
#3430=CARTESIAN_POINT('',(10.75,-14.75,-1.));
#3431=CARTESIAN_POINT('',(10.75,-14.75,-1.8));
#3432=CARTESIAN_POINT('',(0.,0.,-1.8));
#3433=CARTESIAN_POINT('',(0.,0.,-1.8));
#3434=CARTESIAN_POINT('',(24.2,0.,-1.8));
#3435=CARTESIAN_POINT('',(0.,0.,-1.8));
#3436=CARTESIAN_POINT('',(23.6,0.,-1.8));
#3437=CARTESIAN_POINT('',(-11.75,-21.75,106.747413762351));
#3438=CARTESIAN_POINT('',(-11.75,-19.1882125274868,-1.1));
#3439=CARTESIAN_POINT('',(-11.75,-11.75,106.747413762351));
#3440=CARTESIAN_POINT('',(-19.1882125274868,-11.75,-1.1));
#3441=CARTESIAN_POINT('',(11.75,-11.75,106.747413762351));
#3442=CARTESIAN_POINT('',(11.75,-19.1882125274868,-1.1));
#3443=CARTESIAN_POINT('',(21.75,-11.75,106.747413762351));
#3444=CARTESIAN_POINT('',(19.1882125274868,-11.75,-1.1));
#3445=CARTESIAN_POINT('',(-21.75,11.75,106.747413762351));
#3446=CARTESIAN_POINT('',(-19.1882125274868,11.75,-1.1));
#3447=CARTESIAN_POINT('',(-11.75,11.75,106.747413762351));
#3448=CARTESIAN_POINT('',(-11.75,19.1882125274868,-1.1));
#3449=CARTESIAN_POINT('',(11.75,21.75,106.747413762351));
#3450=CARTESIAN_POINT('',(11.75,19.1882125274868,-1.1));
#3451=CARTESIAN_POINT('',(11.75,11.75,106.747413762351));
#3452=CARTESIAN_POINT('',(19.1882125274868,11.75,-1.1));
#3453=CARTESIAN_POINT('',(0.,0.,-1.1));
#3454=CARTESIAN_POINT('',(0.,0.,-1.1));
#3455=CARTESIAN_POINT('',(22.5,0.,-1.1));
#3456=CARTESIAN_POINT('',(0.,0.,-1.1));
#3457=CARTESIAN_POINT('',(0.,0.,-1.1));
#3458=CARTESIAN_POINT('',(23.6,0.,-1.1));
#3459=CARTESIAN_POINT('',(0.,0.,-1.1));
#3460=CARTESIAN_POINT('',(-10.75,-10.75,-106.747413762351));
#3461=CARTESIAN_POINT('',(-10.75,-10.75,-1.));
#3462=CARTESIAN_POINT('',(-10.75,10.75,-106.747413762351));
#3463=CARTESIAN_POINT('',(-10.75,10.75,-1.));
#3464=CARTESIAN_POINT('',(10.75,10.75,-106.747413762351));
#3465=CARTESIAN_POINT('',(10.75,10.75,-1.));
#3466=CARTESIAN_POINT('',(10.75,-10.75,-106.747413762351));
#3467=CARTESIAN_POINT('',(10.75,-10.75,-1.));
#3468=CARTESIAN_POINT('',(-1.64097251412199E-15,-26.8,0.5));
#3469=CARTESIAN_POINT('',(24.2332416321053,13.,0.5));
#3470=CARTESIAN_POINT('',(0.,0.,0.5));
#3471=CARTESIAN_POINT('',(24.2332416321053,-13.,0.5));
#3472=CARTESIAN_POINT('',(0.,0.,1.5));
#3473=CARTESIAN_POINT('',(-1.64097251412199E-15,-26.8,0.5));
#3474=CARTESIAN_POINT('',(-24.2332416321053,-13.,0.5));
#3475=CARTESIAN_POINT('',(0.,0.,0.5));
#3476=CARTESIAN_POINT('',(-24.2332416321053,13.,0.5));
#3477=CARTESIAN_POINT('',(0.,0.,1.5));
#3478=CARTESIAN_POINT('',(1.0437742948674E-15,-17.75,2.));
#3479=CARTESIAN_POINT('',(10.75,-14.75,-1.));
#3480=CARTESIAN_POINT('',(-10.75,-17.75,2.));
#3481=CARTESIAN_POINT('',(-10.75,-10.75,2.));
#3482=CARTESIAN_POINT('',(-17.75,-10.75,2.));
#3483=CARTESIAN_POINT('',(10.75,-10.75,2.));
#3484=CARTESIAN_POINT('',(14.75,-10.75,-1.));
#3485=CARTESIAN_POINT('',(-17.75,0.,2.));
#3486=CARTESIAN_POINT('',(-17.75,10.75,2.));
#3487=CARTESIAN_POINT('',(17.75,0.,2.));
#3488=CARTESIAN_POINT('',(14.75,10.75,-1.));
#3489=CARTESIAN_POINT('',(-10.75,10.75,2.));
#3490=CARTESIAN_POINT('',(-10.75,17.75,2.));
#3491=CARTESIAN_POINT('',(10.75,10.75,2.));
#3492=CARTESIAN_POINT('',(10.75,14.75,-1.));
#3493=CARTESIAN_POINT('',(1.0437742948674E-15,17.75,2.));
#3494=CARTESIAN_POINT('',(24.2332416321053,-13.,2.));
#3495=CARTESIAN_POINT('',(-24.2332416321053,-13.,2.));
#3496=CARTESIAN_POINT('',(-24.2332416321053,13.,2.));
#3497=CARTESIAN_POINT('',(24.2332416321053,13.,2.));
#3498=CARTESIAN_POINT('',(0.,0.,-1.5));
#3499=CARTESIAN_POINT('',(-30.,-3.,-109.947413762351));
#3500=CARTESIAN_POINT('',(-30.,-3.,-1.20000000000001));
#3501=CARTESIAN_POINT('',(-31.8,-3.,-1.20000000000001));
#3502=CARTESIAN_POINT('',(-30.,-3.,-1.2));
#3503=CARTESIAN_POINT('',(-30.,-3.,-1.2));
#3504=CARTESIAN_POINT('',(-30.,-6.25000000000001,-1.2));
#3505=CARTESIAN_POINT('',(-30.,-3.,2.));
#3506=CARTESIAN_POINT('',(30.,3.00000000000001,-109.947413762351));
#3507=CARTESIAN_POINT('',(30.,3.00000000000001,-1.20000000000001));
#3508=CARTESIAN_POINT('',(28.2,3.00000000000001,-1.20000000000001));
#3509=CARTESIAN_POINT('',(30.,3.00000000000001,-1.2));
#3510=CARTESIAN_POINT('',(30.,3.00000000000001,-1.2));
#3511=CARTESIAN_POINT('',(30.,-0.249999999999992,-1.2));
#3512=CARTESIAN_POINT('',(30.,3.00000000000001,2.));
#3513=CARTESIAN_POINT('',(-30.,3.00000000000001,2.));
#3514=CARTESIAN_POINT('',(30.,-3.,2.));
#3515=CARTESIAN_POINT('',(-3.46944695195361E-15,-20.,-110.247413762351));
#3516=CARTESIAN_POINT('',(-3.46944695195361E-15,-20.,-1.5));
#3517=CARTESIAN_POINT('',(-1.25,-20.,-1.5));
#3518=CARTESIAN_POINT('',(-3.46944695195361E-15,-20.,-1.5));
#3519=CARTESIAN_POINT('',(-3.46944695195361E-15,-20.,-1.5));
#3520=CARTESIAN_POINT('',(-3.46944695195361E-15,-21.55,-1.5));
#3521=CARTESIAN_POINT('',(-3.46944695195361E-15,-20.,2.));
#3522=CARTESIAN_POINT('',(-3.46944695195361E-15,20.,-110.247413762351));
#3523=CARTESIAN_POINT('',(-3.46944695195361E-15,20.,-1.5));
#3524=CARTESIAN_POINT('',(-1.25,20.,-1.5));
#3525=CARTESIAN_POINT('',(-3.46944695195361E-15,20.,-1.5));
#3526=CARTESIAN_POINT('',(-3.46944695195361E-15,20.,-1.5));
#3527=CARTESIAN_POINT('',(-3.46944695195361E-15,18.45,-1.5));
#3528=CARTESIAN_POINT('',(-3.46944695195361E-15,20.,2.));
#3529=CARTESIAN_POINT('',(20.,6.36968776335234E-15,2.));
#3530=CARTESIAN_POINT('',(20.,6.36968776335234E-15,0.));
#3531=CARTESIAN_POINT('',(20.,1.00000000000001,0.));
#3532=CARTESIAN_POINT('',(20.,6.36968776335234E-15,0.));
#3533=CARTESIAN_POINT('',(20.,6.36968776335234E-15,-0.600860619027561));
#3534=CARTESIAN_POINT('',(-20.,-9.75781955236954E-16,2.));
#3535=CARTESIAN_POINT('',(-20.,-9.75781955236954E-16,0.));
#3536=CARTESIAN_POINT('',(-20.,0.999999999999999,0.));
#3537=CARTESIAN_POINT('',(-20.,-9.75781955236954E-16,0.));
#3538=CARTESIAN_POINT('',(-20.,-9.75781955236954E-16,-0.600860619027561));
#3539=MECHANICAL_DESIGN_GEOMETRIC_PRESENTATION_REPRESENTATION('',(#1608,
#1609,#1610,#1611,#1612,#1613,#1614,#1615,#1616,#1617,#1618,#1619,#1620,
#1621,#1622,#1623,#1624,#1625,#1626,#1627,#1628,#1629,#1630,#1631,#1632,
#1633,#1634,#1635,#1636,#1637,#1638,#1639,#1640,#1641,#1642,#1643,#1644,
#1645,#1646,#1647,#1648,#1649,#1650,#1651,#1652,#1653,#1654,#1655,#1656,
#1657,#1658,#1659,#1660,#1661,#1662,#1663,#1664,#1665,#1666,#1667,#1668,
#1669,#1670,#1671,#1672,#1673,#1674,#1675,#1676,#1677,#1678,#1679,#1680,
#1681,#1682,#1683,#1684,#1685,#1686,#1687,#1688,#1689,#1690,#1691,#1692,
#1693,#1694,#1695,#1696,#1697,#1698,#1699,#1700,#1701,#1702),#3540);
#3540=(
GEOMETRIC_REPRESENTATION_CONTEXT(3)
GLOBAL_UNCERTAINTY_ASSIGNED_CONTEXT((#3541))
GLOBAL_UNIT_ASSIGNED_CONTEXT((#3544,#3543,#3542))
REPRESENTATION_CONTEXT('Holder main','TOP_LEVEL_ASSEMBLY_PART')
);
#3541=UNCERTAINTY_MEASURE_WITH_UNIT(LENGTH_MEASURE(0.005),#3544,
'DISTANCE_ACCURACY_VALUE','Maximum Tolerance applied to model');
#3542=(
NAMED_UNIT(*)
SI_UNIT($,.STERADIAN.)
SOLID_ANGLE_UNIT()
);
#3543=(
NAMED_UNIT(*)
PLANE_ANGLE_UNIT()
SI_UNIT($,.RADIAN.)
);
#3544=(
LENGTH_UNIT()
NAMED_UNIT(*)
SI_UNIT(.MILLI.,.METRE.)
);
#3545=PRODUCT_DEFINITION_SHAPE('','',#3546);
#3546=PRODUCT_DEFINITION('','',#3548,#3547);
#3547=PRODUCT_DEFINITION_CONTEXT('',#3554,'design');
#3548=PRODUCT_DEFINITION_FORMATION_WITH_SPECIFIED_SOURCE('','',#3550,
 .NOT_KNOWN.);
#3549=PRODUCT_RELATED_PRODUCT_CATEGORY('','',(#3550));
#3550=PRODUCT('Holder main','Holder main','Holder main',(#3552));
#3551=PRODUCT_CATEGORY('','');
#3552=PRODUCT_CONTEXT('',#3554,'mechanical');
#3553=APPLICATION_PROTOCOL_DEFINITION('international standard',
'automotive_design',2010,#3554);
#3554=APPLICATION_CONTEXT(
'core data for automotive mechanical design processes');
ENDSEC;
END-ISO-10303-21;
