# Supplementary material for: The HARE chip for efficient time-resolved serial synchrotron crystallography
Source: J Synchrotron Radiat. 2020 Feb 27;27(Pt 2):360–70. doi: 10.1107/S1600577520000685 (PMC7064102; doi:10.1107/S1600577520000685)
Supplement: Supplementary file 2 [file s-27-00360-sup2.zip › 02_SupMat2_holder/Ring.stp]

ISO-10303-21;
HEADER;
/* Generated by software containing ST-Developer
 * from STEP Tools, Inc. (www.steptools.com) 
 */
/* OPTION: strings as raw bytes, not using required /X/ escapes */

FILE_DESCRIPTION(
/* description */ ('Unknown'),
/* implementation_level */ '2;1');

FILE_NAME(
/* name */ 'Ring',
/* time_stamp */ '2016-09-29T10:22:15+02:00',
/* author */ ('Unknown'),
/* organization */ ('Unknown'),
/* preprocessor_version */ 'ST-DEVELOPER v16.7',
/* originating_system */ 'DEX',
/* authorisation */ $);

FILE_SCHEMA (('AUTOMOTIVE_DESIGN {1 0 10303 214 3 1 1}'));
ENDSEC;

DATA;
#10=PROPERTY_DEFINITION_REPRESENTATION(#14,#12);
#11=PROPERTY_DEFINITION_REPRESENTATION(#15,#13);
#12=REPRESENTATION('',(#16),#197);
#13=REPRESENTATION('',(#17),#197);
#14=PROPERTY_DEFINITION('pmi validation property','',#202);
#15=PROPERTY_DEFINITION('pmi validation property','',#202);
#16=VALUE_REPRESENTATION_ITEM('number of annotations',COUNT_MEASURE(0.));
#17=VALUE_REPRESENTATION_ITEM('number of views',COUNT_MEASURE(0.));
#18=SHAPE_REPRESENTATION_RELATIONSHIP('','',#119,#19);
#19=ADVANCED_BREP_SHAPE_REPRESENTATION('',(#117),#197);
#20=CONICAL_SURFACE('',#133,26.2,0.785398163397451);
#21=CONICAL_SURFACE('',#134,26.5,0.785398163397451);
#22=CONICAL_SURFACE('',#135,24.5,0.785398163397451);
#23=CONICAL_SURFACE('',#136,24.8,0.785398163397451);
#24=PLANE('',#127);
#25=PLANE('',#130);
#26=ORIENTED_EDGE('',*,*,#42,.T.);
#27=ORIENTED_EDGE('',*,*,#43,.T.);
#28=ORIENTED_EDGE('',*,*,#44,.T.);
#29=ORIENTED_EDGE('',*,*,#45,.T.);
#30=ORIENTED_EDGE('',*,*,#46,.T.);
#31=ORIENTED_EDGE('',*,*,#47,.T.);
#32=ORIENTED_EDGE('',*,*,#48,.T.);
#33=ORIENTED_EDGE('',*,*,#49,.T.);
#34=ORIENTED_EDGE('',*,*,#44,.F.);
#35=ORIENTED_EDGE('',*,*,#48,.F.);
#36=ORIENTED_EDGE('',*,*,#46,.F.);
#37=ORIENTED_EDGE('',*,*,#45,.F.);
#38=ORIENTED_EDGE('',*,*,#49,.F.);
#39=ORIENTED_EDGE('',*,*,#42,.F.);
#40=ORIENTED_EDGE('',*,*,#43,.F.);
#41=ORIENTED_EDGE('',*,*,#47,.F.);
#42=EDGE_CURVE('',#50,#50,#58,.T.);
#43=EDGE_CURVE('',#51,#51,#59,.F.);
#44=EDGE_CURVE('',#52,#52,#60,.F.);
#45=EDGE_CURVE('',#53,#53,#61,.T.);
#46=EDGE_CURVE('',#54,#54,#62,.F.);
#47=EDGE_CURVE('',#55,#55,#63,.T.);
#48=EDGE_CURVE('',#56,#56,#64,.T.);
#49=EDGE_CURVE('',#57,#57,#65,.F.);
#50=VERTEX_POINT('',#174);
#51=VERTEX_POINT('',#176);
#52=VERTEX_POINT('',#179);
#53=VERTEX_POINT('',#181);
#54=VERTEX_POINT('',#184);
#55=VERTEX_POINT('',#186);
#56=VERTEX_POINT('',#189);
#57=VERTEX_POINT('',#191);
#58=CIRCLE('',#122,24.5);
#59=CIRCLE('',#123,24.5);
#60=CIRCLE('',#125,26.5);
#61=CIRCLE('',#126,26.5);
#62=CIRCLE('',#128,26.2);
#63=CIRCLE('',#129,24.8);
#64=CIRCLE('',#131,26.2);
#65=CIRCLE('',#132,24.8);
#66=EDGE_LOOP('',(#26));
#67=EDGE_LOOP('',(#27));
#68=EDGE_LOOP('',(#28));
#69=EDGE_LOOP('',(#29));
#70=EDGE_LOOP('',(#30));
#71=EDGE_LOOP('',(#31));
#72=EDGE_LOOP('',(#32));
#73=EDGE_LOOP('',(#33));
#74=EDGE_LOOP('',(#34));
#75=EDGE_LOOP('',(#35));
#76=EDGE_LOOP('',(#36));
#77=EDGE_LOOP('',(#37));
#78=EDGE_LOOP('',(#38));
#79=EDGE_LOOP('',(#39));
#80=EDGE_LOOP('',(#40));
#81=EDGE_LOOP('',(#41));
#82=FACE_BOUND('',#66,.T.);
#83=FACE_BOUND('',#67,.T.);
#84=FACE_BOUND('',#68,.T.);
#85=FACE_BOUND('',#69,.T.);
#86=FACE_BOUND('',#70,.T.);
#87=FACE_BOUND('',#71,.T.);
#88=FACE_BOUND('',#72,.T.);
#89=FACE_BOUND('',#73,.T.);
#90=FACE_BOUND('',#74,.T.);
#91=FACE_BOUND('',#75,.T.);
#92=FACE_BOUND('',#76,.T.);
#93=FACE_BOUND('',#77,.T.);
#94=FACE_BOUND('',#78,.T.);
#95=FACE_BOUND('',#79,.T.);
#96=FACE_BOUND('',#80,.T.);
#97=FACE_BOUND('',#81,.T.);
#98=CYLINDRICAL_SURFACE('',#121,24.5);
#99=CYLINDRICAL_SURFACE('',#124,26.5);
#100=ADVANCED_FACE('',(#82,#83),#98,.F.);
#101=ADVANCED_FACE('',(#84,#85),#99,.T.);
#102=ADVANCED_FACE('',(#86,#87),#24,.F.);
#103=ADVANCED_FACE('',(#88,#89),#25,.T.);
#104=ADVANCED_FACE('',(#90,#91),#20,.T.);
#105=ADVANCED_FACE('',(#92,#93),#21,.T.);
#106=ADVANCED_FACE('',(#94,#95),#22,.F.);
#107=ADVANCED_FACE('',(#96,#97),#23,.F.);
#108=CLOSED_SHELL('',(#100,#101,#102,#103,#104,#105,#106,#107));
#109=STYLED_ITEM('',(#110),#117);
#110=PRESENTATION_STYLE_ASSIGNMENT((#111));
#111=SURFACE_STYLE_USAGE(.BOTH.,#112);
#112=SURFACE_SIDE_STYLE('',(#113));
#113=SURFACE_STYLE_FILL_AREA(#114);
#114=FILL_AREA_STYLE('',(#115));
#115=FILL_AREA_STYLE_COLOUR('',#116);
#116=COLOUR_RGB('',0.752941191196442,0.752941191196442,0.752941191196442);
#117=MANIFOLD_SOLID_BREP('',#108);
#118=SHAPE_DEFINITION_REPRESENTATION(#202,#119);
#119=SHAPE_REPRESENTATION('Ring',(#120),#197);
#120=AXIS2_PLACEMENT_3D('',#171,#137,#138);
#121=AXIS2_PLACEMENT_3D('',#172,#139,#140);
#122=AXIS2_PLACEMENT_3D('',#173,#141,#142);
#123=AXIS2_PLACEMENT_3D('',#175,#143,#144);
#124=AXIS2_PLACEMENT_3D('',#177,#145,#146);
#125=AXIS2_PLACEMENT_3D('',#178,#147,#148);
#126=AXIS2_PLACEMENT_3D('',#180,#149,#150);
#127=AXIS2_PLACEMENT_3D('',#182,#151,#152);
#128=AXIS2_PLACEMENT_3D('',#183,#153,#154);
#129=AXIS2_PLACEMENT_3D('',#185,#155,#156);
#130=AXIS2_PLACEMENT_3D('',#187,#157,#158);
#131=AXIS2_PLACEMENT_3D('',#188,#159,#160);
#132=AXIS2_PLACEMENT_3D('',#190,#161,#162);
#133=AXIS2_PLACEMENT_3D('',#192,#163,#164);
#134=AXIS2_PLACEMENT_3D('',#193,#165,#166);
#135=AXIS2_PLACEMENT_3D('',#194,#167,#168);
#136=AXIS2_PLACEMENT_3D('',#195,#169,#170);
#137=DIRECTION('',(0.,0.,1.));
#138=DIRECTION('',(1.,0.,0.));
#139=DIRECTION('',(0.,0.,-1.));
#140=DIRECTION('',(-1.,0.,0.));
#141=DIRECTION('',(0.,0.,-1.));
#142=DIRECTION('',(-1.,0.,0.));
#143=DIRECTION('',(0.,0.,-1.));
#144=DIRECTION('',(-1.,0.,0.));
#145=DIRECTION('',(0.,0.,-1.));
#146=DIRECTION('',(-1.,0.,0.));
#147=DIRECTION('',(0.,0.,-1.));
#148=DIRECTION('',(-1.,0.,0.));
#149=DIRECTION('',(0.,0.,-1.));
#150=DIRECTION('',(-1.,0.,0.));
#151=DIRECTION('',(0.,0.,-1.));
#152=DIRECTION('',(-1.,0.,0.));
#153=DIRECTION('',(0.,0.,-1.));
#154=DIRECTION('',(-1.,0.,0.));
#155=DIRECTION('',(0.,0.,-1.));
#156=DIRECTION('',(-1.,0.,0.));
#157=DIRECTION('',(0.,0.,-1.));
#158=DIRECTION('',(-1.,0.,0.));
#159=DIRECTION('',(0.,0.,-1.));
#160=DIRECTION('',(-1.,0.,0.));
#161=DIRECTION('',(0.,0.,-1.));
#162=DIRECTION('',(-1.,0.,0.));
#163=DIRECTION('',(0.,0.,1.));
#164=DIRECTION('',(1.,0.,0.));
#165=DIRECTION('',(0.,0.,-1.));
#166=DIRECTION('',(-1.,0.,0.));
#167=DIRECTION('',(0.,0.,-1.));
#168=DIRECTION('',(-1.,0.,0.));
#169=DIRECTION('',(0.,0.,1.));
#170=DIRECTION('',(1.,0.,0.));
#171=CARTESIAN_POINT('',(0.,0.,0.));
#172=CARTESIAN_POINT('',(0.,0.,2.5));
#173=CARTESIAN_POINT('',(0.,0.,0.3));
#174=CARTESIAN_POINT('',(-24.5,0.,0.3));
#175=CARTESIAN_POINT('',(0.,0.,2.2));
#176=CARTESIAN_POINT('',(-24.5,0.,2.2));
#177=CARTESIAN_POINT('',(3.30643715532042E-15,0.,2.5));
#178=CARTESIAN_POINT('',(3.30643715532042E-15,0.,0.3));
#179=CARTESIAN_POINT('',(-26.5,0.,0.3));
#180=CARTESIAN_POINT('',(3.30643715532042E-15,0.,2.2));
#181=CARTESIAN_POINT('',(-26.5,0.,2.2));
#182=CARTESIAN_POINT('',(3.30643715532042E-15,0.,2.5));
#183=CARTESIAN_POINT('',(3.30643715532042E-15,0.,2.5));
#184=CARTESIAN_POINT('',(-26.2,0.,2.5));
#185=CARTESIAN_POINT('',(0.,0.,2.5));
#186=CARTESIAN_POINT('',(-24.8,0.,2.5));
#187=CARTESIAN_POINT('',(3.30643715532042E-15,0.,0.));
#188=CARTESIAN_POINT('',(3.30643715532042E-15,0.,0.));
#189=CARTESIAN_POINT('',(-26.2,0.,0.));
#190=CARTESIAN_POINT('',(0.,0.,0.));
#191=CARTESIAN_POINT('',(-24.8,0.,0.));
#192=CARTESIAN_POINT('',(3.30643715532042E-15,0.,0.));
#193=CARTESIAN_POINT('',(3.30643715532042E-15,0.,2.2));
#194=CARTESIAN_POINT('',(0.,0.,0.3));
#195=CARTESIAN_POINT('',(0.,0.,2.5));
#196=MECHANICAL_DESIGN_GEOMETRIC_PRESENTATION_REPRESENTATION('',(#109),
#197);
#197=(
GEOMETRIC_REPRESENTATION_CONTEXT(3)
GLOBAL_UNCERTAINTY_ASSIGNED_CONTEXT((#198))
GLOBAL_UNIT_ASSIGNED_CONTEXT((#201,#200,#199))
REPRESENTATION_CONTEXT('Ring','TOP_LEVEL_ASSEMBLY_PART')
);
#198=UNCERTAINTY_MEASURE_WITH_UNIT(LENGTH_MEASURE(0.005),#201,
'DISTANCE_ACCURACY_VALUE','Maximum Tolerance applied to model');
#199=(
NAMED_UNIT(*)
SI_UNIT($,.STERADIAN.)
SOLID_ANGLE_UNIT()
);
#200=(
NAMED_UNIT(*)
PLANE_ANGLE_UNIT()
SI_UNIT($,.RADIAN.)
);
#201=(
LENGTH_UNIT()
NAMED_UNIT(*)
SI_UNIT(.MILLI.,.METRE.)
);
#202=PRODUCT_DEFINITION_SHAPE('','',#203);
#203=PRODUCT_DEFINITION('','',#205,#204);
#204=PRODUCT_DEFINITION_CONTEXT('',#211,'design');
#205=PRODUCT_DEFINITION_FORMATION_WITH_SPECIFIED_SOURCE('','',#207,
 .NOT_KNOWN.);
#206=PRODUCT_RELATED_PRODUCT_CATEGORY('','',(#207));
#207=PRODUCT('Ring','Ring','Ring',(#209));
#208=PRODUCT_CATEGORY('','');
#209=PRODUCT_CONTEXT('',#211,'mechanical');
#210=APPLICATION_PROTOCOL_DEFINITION('international standard',
'automotive_design',2010,#211);
#211=APPLICATION_CONTEXT(
'core data for automotive mechanical design processes');
ENDSEC;
END-ISO-10303-21;
