# Supplementary material for: The HARE chip for efficient time-resolved serial synchrotron crystallography
Source: J Synchrotron Radiat. 2020 Feb 27;27(Pt 2):360–70. doi: 10.1107/S1600577520000685 (PMC7064102; doi:10.1107/S1600577520000685)
Supplement: Supplementary file 2 [file s-27-00360-sup2.zip › 03_SupMat3_cover/Halteblech.stp]

ISO-10303-21;
HEADER;
/* Generated by software containing ST-Developer
 * from STEP Tools, Inc. (www.steptools.com) 
 */
/* OPTION: strings as raw bytes, not using required /X/ escapes */

FILE_DESCRIPTION(
/* description */ ('Unknown',
'CAx-IF Rec.Pracs.---Representation and Presentation of Product Manufa
cturing Information (PMI)---4.0---2014-10-13',
'CAx-IF Rec.Pracs.---3D Tessellated Geometry---0.4---2014-09-14','2;1'),

/* implementation_level */ '2;1');

FILE_NAME(
/* name */ 'Halteblech',
/* time_stamp */ '2019-10-29T12:51:27+01:00',
/* author */ ('Unknown'),
/* organization */ ('Unknown'),
/* preprocessor_version */ 'ST-DEVELOPER v16.7',
/* originating_system */ 'DEX',
/* authorisation */ $);

FILE_SCHEMA (('AP242_MANAGED_MODEL_BASED_3D_ENGINEERING_MIM_LF { 1 0 10303 442 20130219 1 4 }'));
ENDSEC;

DATA;
#10=SHAPE_REPRESENTATION_RELATIONSHIP('','',#470,#11);
#11=ADVANCED_BREP_SHAPE_REPRESENTATION('',(#468),#748);
#12=CIRCLE('',#482,26.5);
#13=CIRCLE('',#483,26.5);
#14=CIRCLE('',#488,26.5);
#15=CIRCLE('',#489,26.5);
#16=CIRCLE('',#494,26.5);
#17=CIRCLE('',#495,26.5);
#18=CYLINDRICAL_SURFACE('',#481,26.5);
#19=CYLINDRICAL_SURFACE('',#487,26.5);
#20=CYLINDRICAL_SURFACE('',#493,26.5);
#21=ORIENTED_EDGE('',*,*,#147,.F.);
#22=ORIENTED_EDGE('',*,*,#148,.F.);
#23=ORIENTED_EDGE('',*,*,#149,.T.);
#24=ORIENTED_EDGE('',*,*,#150,.T.);
#25=ORIENTED_EDGE('',*,*,#151,.F.);
#26=ORIENTED_EDGE('',*,*,#150,.F.);
#27=ORIENTED_EDGE('',*,*,#152,.T.);
#28=ORIENTED_EDGE('',*,*,#153,.T.);
#29=ORIENTED_EDGE('',*,*,#154,.F.);
#30=ORIENTED_EDGE('',*,*,#153,.F.);
#31=ORIENTED_EDGE('',*,*,#155,.T.);
#32=ORIENTED_EDGE('',*,*,#156,.T.);
#33=ORIENTED_EDGE('',*,*,#157,.F.);
#34=ORIENTED_EDGE('',*,*,#158,.F.);
#35=ORIENTED_EDGE('',*,*,#159,.T.);
#36=ORIENTED_EDGE('',*,*,#160,.T.);
#37=ORIENTED_EDGE('',*,*,#161,.F.);
#38=ORIENTED_EDGE('',*,*,#160,.F.);
#39=ORIENTED_EDGE('',*,*,#162,.T.);
#40=ORIENTED_EDGE('',*,*,#163,.T.);
#41=ORIENTED_EDGE('',*,*,#164,.F.);
#42=ORIENTED_EDGE('',*,*,#163,.F.);
#43=ORIENTED_EDGE('',*,*,#165,.T.);
#44=ORIENTED_EDGE('',*,*,#166,.T.);
#45=ORIENTED_EDGE('',*,*,#167,.F.);
#46=ORIENTED_EDGE('',*,*,#166,.F.);
#47=ORIENTED_EDGE('',*,*,#168,.T.);
#48=ORIENTED_EDGE('',*,*,#169,.T.);
#49=ORIENTED_EDGE('',*,*,#170,.F.);
#50=ORIENTED_EDGE('',*,*,#169,.F.);
#51=ORIENTED_EDGE('',*,*,#171,.T.);
#52=ORIENTED_EDGE('',*,*,#172,.T.);
#53=ORIENTED_EDGE('',*,*,#173,.F.);
#54=ORIENTED_EDGE('',*,*,#172,.F.);
#55=ORIENTED_EDGE('',*,*,#174,.T.);
#56=ORIENTED_EDGE('',*,*,#175,.T.);
#57=ORIENTED_EDGE('',*,*,#176,.F.);
#58=ORIENTED_EDGE('',*,*,#175,.F.);
#59=ORIENTED_EDGE('',*,*,#177,.T.);
#60=ORIENTED_EDGE('',*,*,#178,.T.);
#61=ORIENTED_EDGE('',*,*,#179,.F.);
#62=ORIENTED_EDGE('',*,*,#178,.F.);
#63=ORIENTED_EDGE('',*,*,#180,.T.);
#64=ORIENTED_EDGE('',*,*,#181,.T.);
#65=ORIENTED_EDGE('',*,*,#182,.F.);
#66=ORIENTED_EDGE('',*,*,#181,.F.);
#67=ORIENTED_EDGE('',*,*,#183,.T.);
#68=ORIENTED_EDGE('',*,*,#184,.T.);
#69=ORIENTED_EDGE('',*,*,#185,.F.);
#70=ORIENTED_EDGE('',*,*,#184,.F.);
#71=ORIENTED_EDGE('',*,*,#186,.T.);
#72=ORIENTED_EDGE('',*,*,#187,.T.);
#73=ORIENTED_EDGE('',*,*,#188,.F.);
#74=ORIENTED_EDGE('',*,*,#187,.F.);
#75=ORIENTED_EDGE('',*,*,#189,.T.);
#76=ORIENTED_EDGE('',*,*,#190,.T.);
#77=ORIENTED_EDGE('',*,*,#191,.F.);
#78=ORIENTED_EDGE('',*,*,#190,.F.);
#79=ORIENTED_EDGE('',*,*,#192,.T.);
#80=ORIENTED_EDGE('',*,*,#193,.T.);
#81=ORIENTED_EDGE('',*,*,#194,.F.);
#82=ORIENTED_EDGE('',*,*,#193,.F.);
#83=ORIENTED_EDGE('',*,*,#195,.T.);
#84=ORIENTED_EDGE('',*,*,#196,.T.);
#85=ORIENTED_EDGE('',*,*,#197,.F.);
#86=ORIENTED_EDGE('',*,*,#196,.F.);
#87=ORIENTED_EDGE('',*,*,#198,.T.);
#88=ORIENTED_EDGE('',*,*,#199,.T.);
#89=ORIENTED_EDGE('',*,*,#200,.F.);
#90=ORIENTED_EDGE('',*,*,#199,.F.);
#91=ORIENTED_EDGE('',*,*,#201,.T.);
#92=ORIENTED_EDGE('',*,*,#202,.T.);
#93=ORIENTED_EDGE('',*,*,#203,.F.);
#94=ORIENTED_EDGE('',*,*,#202,.F.);
#95=ORIENTED_EDGE('',*,*,#204,.T.);
#96=ORIENTED_EDGE('',*,*,#205,.T.);
#97=ORIENTED_EDGE('',*,*,#206,.F.);
#98=ORIENTED_EDGE('',*,*,#205,.F.);
#99=ORIENTED_EDGE('',*,*,#207,.T.);
#100=ORIENTED_EDGE('',*,*,#158,.T.);
#101=ORIENTED_EDGE('',*,*,#208,.F.);
#102=ORIENTED_EDGE('',*,*,#156,.F.);
#103=ORIENTED_EDGE('',*,*,#209,.T.);
#104=ORIENTED_EDGE('',*,*,#148,.T.);
#105=ORIENTED_EDGE('',*,*,#159,.F.);
#106=ORIENTED_EDGE('',*,*,#207,.F.);
#107=ORIENTED_EDGE('',*,*,#204,.F.);
#108=ORIENTED_EDGE('',*,*,#201,.F.);
#109=ORIENTED_EDGE('',*,*,#198,.F.);
#110=ORIENTED_EDGE('',*,*,#195,.F.);
#111=ORIENTED_EDGE('',*,*,#192,.F.);
#112=ORIENTED_EDGE('',*,*,#189,.F.);
#113=ORIENTED_EDGE('',*,*,#186,.F.);
#114=ORIENTED_EDGE('',*,*,#183,.F.);
#115=ORIENTED_EDGE('',*,*,#180,.F.);
#116=ORIENTED_EDGE('',*,*,#177,.F.);
#117=ORIENTED_EDGE('',*,*,#174,.F.);
#118=ORIENTED_EDGE('',*,*,#171,.F.);
#119=ORIENTED_EDGE('',*,*,#168,.F.);
#120=ORIENTED_EDGE('',*,*,#165,.F.);
#121=ORIENTED_EDGE('',*,*,#162,.F.);
#122=ORIENTED_EDGE('',*,*,#149,.F.);
#123=ORIENTED_EDGE('',*,*,#209,.F.);
#124=ORIENTED_EDGE('',*,*,#155,.F.);
#125=ORIENTED_EDGE('',*,*,#152,.F.);
#126=ORIENTED_EDGE('',*,*,#157,.T.);
#127=ORIENTED_EDGE('',*,*,#161,.T.);
#128=ORIENTED_EDGE('',*,*,#164,.T.);
#129=ORIENTED_EDGE('',*,*,#167,.T.);
#130=ORIENTED_EDGE('',*,*,#170,.T.);
#131=ORIENTED_EDGE('',*,*,#173,.T.);
#132=ORIENTED_EDGE('',*,*,#176,.T.);
#133=ORIENTED_EDGE('',*,*,#179,.T.);
#134=ORIENTED_EDGE('',*,*,#182,.T.);
#135=ORIENTED_EDGE('',*,*,#185,.T.);
#136=ORIENTED_EDGE('',*,*,#188,.T.);
#137=ORIENTED_EDGE('',*,*,#191,.T.);
#138=ORIENTED_EDGE('',*,*,#194,.T.);
#139=ORIENTED_EDGE('',*,*,#197,.T.);
#140=ORIENTED_EDGE('',*,*,#200,.T.);
#141=ORIENTED_EDGE('',*,*,#203,.T.);
#142=ORIENTED_EDGE('',*,*,#206,.T.);
#143=ORIENTED_EDGE('',*,*,#147,.T.);
#144=ORIENTED_EDGE('',*,*,#151,.T.);
#145=ORIENTED_EDGE('',*,*,#154,.T.);
#146=ORIENTED_EDGE('',*,*,#208,.T.);
#147=EDGE_CURVE('',#210,#211,#252,.T.);
#148=EDGE_CURVE('',#212,#210,#253,.T.);
#149=EDGE_CURVE('',#212,#213,#254,.T.);
#150=EDGE_CURVE('',#213,#211,#255,.T.);
#151=EDGE_CURVE('',#211,#214,#256,.T.);
#152=EDGE_CURVE('',#213,#215,#257,.T.);
#153=EDGE_CURVE('',#215,#214,#258,.T.);
#154=EDGE_CURVE('',#214,#216,#259,.T.);
#155=EDGE_CURVE('',#215,#217,#260,.T.);
#156=EDGE_CURVE('',#217,#216,#261,.T.);
#157=EDGE_CURVE('',#218,#219,#262,.T.);
#158=EDGE_CURVE('',#220,#218,#263,.T.);
#159=EDGE_CURVE('',#220,#221,#264,.T.);
#160=EDGE_CURVE('',#221,#219,#265,.T.);
#161=EDGE_CURVE('',#219,#222,#266,.T.);
#162=EDGE_CURVE('',#221,#223,#267,.T.);
#163=EDGE_CURVE('',#223,#222,#268,.T.);
#164=EDGE_CURVE('',#222,#224,#269,.T.);
#165=EDGE_CURVE('',#223,#225,#270,.T.);
#166=EDGE_CURVE('',#225,#224,#271,.T.);
#167=EDGE_CURVE('',#224,#226,#272,.T.);
#168=EDGE_CURVE('',#225,#227,#273,.T.);
#169=EDGE_CURVE('',#227,#226,#274,.T.);
#170=EDGE_CURVE('',#226,#228,#275,.T.);
#171=EDGE_CURVE('',#227,#229,#276,.T.);
#172=EDGE_CURVE('',#229,#228,#277,.T.);
#173=EDGE_CURVE('',#228,#230,#278,.T.);
#174=EDGE_CURVE('',#229,#231,#279,.T.);
#175=EDGE_CURVE('',#231,#230,#280,.T.);
#176=EDGE_CURVE('',#230,#232,#12,.T.);
#177=EDGE_CURVE('',#231,#233,#13,.T.);
#178=EDGE_CURVE('',#233,#232,#281,.T.);
#179=EDGE_CURVE('',#232,#234,#282,.T.);
#180=EDGE_CURVE('',#233,#235,#283,.T.);
#181=EDGE_CURVE('',#235,#234,#284,.T.);
#182=EDGE_CURVE('',#234,#236,#285,.T.);
#183=EDGE_CURVE('',#235,#237,#286,.T.);
#184=EDGE_CURVE('',#237,#236,#287,.T.);
#185=EDGE_CURVE('',#236,#238,#288,.T.);
#186=EDGE_CURVE('',#237,#239,#289,.T.);
#187=EDGE_CURVE('',#239,#238,#290,.T.);
#188=EDGE_CURVE('',#238,#240,#14,.T.);
#189=EDGE_CURVE('',#239,#241,#15,.T.);
#190=EDGE_CURVE('',#241,#240,#291,.T.);
#191=EDGE_CURVE('',#240,#242,#292,.T.);
#192=EDGE_CURVE('',#241,#243,#293,.T.);
#193=EDGE_CURVE('',#243,#242,#294,.T.);
#194=EDGE_CURVE('',#242,#244,#295,.T.);
#195=EDGE_CURVE('',#243,#245,#296,.T.);
#196=EDGE_CURVE('',#245,#244,#297,.T.);
#197=EDGE_CURVE('',#244,#246,#298,.T.);
#198=EDGE_CURVE('',#245,#247,#299,.T.);
#199=EDGE_CURVE('',#247,#246,#300,.T.);
#200=EDGE_CURVE('',#246,#248,#16,.T.);
#201=EDGE_CURVE('',#247,#249,#17,.T.);
#202=EDGE_CURVE('',#249,#248,#301,.T.);
#203=EDGE_CURVE('',#248,#250,#302,.T.);
#204=EDGE_CURVE('',#249,#251,#303,.T.);
#205=EDGE_CURVE('',#251,#250,#304,.T.);
#206=EDGE_CURVE('',#250,#218,#305,.T.);
#207=EDGE_CURVE('',#251,#220,#306,.T.);
#208=EDGE_CURVE('',#216,#210,#307,.T.);
#209=EDGE_CURVE('',#217,#212,#308,.T.);
#210=VERTEX_POINT('',#621);
#211=VERTEX_POINT('',#622);
#212=VERTEX_POINT('',#624);
#213=VERTEX_POINT('',#626);
#214=VERTEX_POINT('',#630);
#215=VERTEX_POINT('',#632);
#216=VERTEX_POINT('',#636);
#217=VERTEX_POINT('',#638);
#218=VERTEX_POINT('',#642);
#219=VERTEX_POINT('',#643);
#220=VERTEX_POINT('',#645);
#221=VERTEX_POINT('',#647);
#222=VERTEX_POINT('',#651);
#223=VERTEX_POINT('',#653);
#224=VERTEX_POINT('',#657);
#225=VERTEX_POINT('',#659);
#226=VERTEX_POINT('',#663);
#227=VERTEX_POINT('',#665);
#228=VERTEX_POINT('',#669);
#229=VERTEX_POINT('',#671);
#230=VERTEX_POINT('',#675);
#231=VERTEX_POINT('',#677);
#232=VERTEX_POINT('',#681);
#233=VERTEX_POINT('',#683);
#234=VERTEX_POINT('',#687);
#235=VERTEX_POINT('',#689);
#236=VERTEX_POINT('',#693);
#237=VERTEX_POINT('',#695);
#238=VERTEX_POINT('',#699);
#239=VERTEX_POINT('',#701);
#240=VERTEX_POINT('',#705);
#241=VERTEX_POINT('',#707);
#242=VERTEX_POINT('',#711);
#243=VERTEX_POINT('',#713);
#244=VERTEX_POINT('',#717);
#245=VERTEX_POINT('',#719);
#246=VERTEX_POINT('',#723);
#247=VERTEX_POINT('',#725);
#248=VERTEX_POINT('',#729);
#249=VERTEX_POINT('',#731);
#250=VERTEX_POINT('',#735);
#251=VERTEX_POINT('',#737);
#252=LINE('',#620,#309);
#253=LINE('',#623,#310);
#254=LINE('',#625,#311);
#255=LINE('',#627,#312);
#256=LINE('',#629,#313);
#257=LINE('',#631,#314);
#258=LINE('',#633,#315);
#259=LINE('',#635,#316);
#260=LINE('',#637,#317);
#261=LINE('',#639,#318);
#262=LINE('',#641,#319);
#263=LINE('',#644,#320);
#264=LINE('',#646,#321);
#265=LINE('',#648,#322);
#266=LINE('',#650,#323);
#267=LINE('',#652,#324);
#268=LINE('',#654,#325);
#269=LINE('',#656,#326);
#270=LINE('',#658,#327);
#271=LINE('',#660,#328);
#272=LINE('',#662,#329);
#273=LINE('',#664,#330);
#274=LINE('',#666,#331);
#275=LINE('',#668,#332);
#276=LINE('',#670,#333);
#277=LINE('',#672,#334);
#278=LINE('',#674,#335);
#279=LINE('',#676,#336);
#280=LINE('',#678,#337);
#281=LINE('',#684,#338);
#282=LINE('',#686,#339);
#283=LINE('',#688,#340);
#284=LINE('',#690,#341);
#285=LINE('',#692,#342);
#286=LINE('',#694,#343);
#287=LINE('',#696,#344);
#288=LINE('',#698,#345);
#289=LINE('',#700,#346);
#290=LINE('',#702,#347);
#291=LINE('',#708,#348);
#292=LINE('',#710,#349);
#293=LINE('',#712,#350);
#294=LINE('',#714,#351);
#295=LINE('',#716,#352);
#296=LINE('',#718,#353);
#297=LINE('',#720,#354);
#298=LINE('',#722,#355);
#299=LINE('',#724,#356);
#300=LINE('',#726,#357);
#301=LINE('',#732,#358);
#302=LINE('',#734,#359);
#303=LINE('',#736,#360);
#304=LINE('',#738,#361);
#305=LINE('',#740,#362);
#306=LINE('',#741,#363);
#307=LINE('',#743,#364);
#308=LINE('',#744,#365);
#309=VECTOR('',#505,1000.);
#310=VECTOR('',#506,1000.);
#311=VECTOR('',#507,1000.);
#312=VECTOR('',#508,1000.);
#313=VECTOR('',#511,1000.);
#314=VECTOR('',#512,1000.);
#315=VECTOR('',#513,1000.);
#316=VECTOR('',#516,1000.);
#317=VECTOR('',#517,1000.);
#318=VECTOR('',#518,1000.);
#319=VECTOR('',#521,1000.);
#320=VECTOR('',#522,1000.);
#321=VECTOR('',#523,1000.);
#322=VECTOR('',#524,1000.);
#323=VECTOR('',#527,1000.);
#324=VECTOR('',#528,1000.);
#325=VECTOR('',#529,1000.);
#326=VECTOR('',#532,1000.);
#327=VECTOR('',#533,1000.);
#328=VECTOR('',#534,1000.);
#329=VECTOR('',#537,1000.);
#330=VECTOR('',#538,1000.);
#331=VECTOR('',#539,1000.);
#332=VECTOR('',#542,1000.);
#333=VECTOR('',#543,1000.);
#334=VECTOR('',#544,1000.);
#335=VECTOR('',#547,1000.);
#336=VECTOR('',#548,1000.);
#337=VECTOR('',#549,1000.);
#338=VECTOR('',#556,1000.);
#339=VECTOR('',#559,1000.);
#340=VECTOR('',#560,1000.);
#341=VECTOR('',#561,1000.);
#342=VECTOR('',#564,1000.);
#343=VECTOR('',#565,1000.);
#344=VECTOR('',#566,1000.);
#345=VECTOR('',#569,1000.);
#346=VECTOR('',#570,1000.);
#347=VECTOR('',#571,1000.);
#348=VECTOR('',#578,1000.);
#349=VECTOR('',#581,1000.);
#350=VECTOR('',#582,1000.);
#351=VECTOR('',#583,1000.);
#352=VECTOR('',#586,1000.);
#353=VECTOR('',#587,1000.);
#354=VECTOR('',#588,1000.);
#355=VECTOR('',#591,1000.);
#356=VECTOR('',#592,1000.);
#357=VECTOR('',#593,1000.);
#358=VECTOR('',#600,1000.);
#359=VECTOR('',#603,1000.);
#360=VECTOR('',#604,1000.);
#361=VECTOR('',#605,1000.);
#362=VECTOR('',#608,1000.);
#363=VECTOR('',#609,1000.);
#364=VECTOR('',#612,1000.);
#365=VECTOR('',#613,1000.);
#366=EDGE_LOOP('',(#21,#22,#23,#24));
#367=EDGE_LOOP('',(#25,#26,#27,#28));
#368=EDGE_LOOP('',(#29,#30,#31,#32));
#369=EDGE_LOOP('',(#33,#34,#35,#36));
#370=EDGE_LOOP('',(#37,#38,#39,#40));
#371=EDGE_LOOP('',(#41,#42,#43,#44));
#372=EDGE_LOOP('',(#45,#46,#47,#48));
#373=EDGE_LOOP('',(#49,#50,#51,#52));
#374=EDGE_LOOP('',(#53,#54,#55,#56));
#375=EDGE_LOOP('',(#57,#58,#59,#60));
#376=EDGE_LOOP('',(#61,#62,#63,#64));
#377=EDGE_LOOP('',(#65,#66,#67,#68));
#378=EDGE_LOOP('',(#69,#70,#71,#72));
#379=EDGE_LOOP('',(#73,#74,#75,#76));
#380=EDGE_LOOP('',(#77,#78,#79,#80));
#381=EDGE_LOOP('',(#81,#82,#83,#84));
#382=EDGE_LOOP('',(#85,#86,#87,#88));
#383=EDGE_LOOP('',(#89,#90,#91,#92));
#384=EDGE_LOOP('',(#93,#94,#95,#96));
#385=EDGE_LOOP('',(#97,#98,#99,#100));
#386=EDGE_LOOP('',(#101,#102,#103,#104));
#387=EDGE_LOOP('',(#105,#106,#107,#108,#109,#110,#111,#112,#113,#114,#115,
#116,#117,#118,#119,#120,#121));
#388=EDGE_LOOP('',(#122,#123,#124,#125));
#389=EDGE_LOOP('',(#126,#127,#128,#129,#130,#131,#132,#133,#134,#135,#136,
#137,#138,#139,#140,#141,#142));
#390=EDGE_LOOP('',(#143,#144,#145,#146));
#391=FACE_BOUND('',#366,.T.);
#392=FACE_BOUND('',#367,.T.);
#393=FACE_BOUND('',#368,.T.);
#394=FACE_BOUND('',#369,.T.);
#395=FACE_BOUND('',#370,.T.);
#396=FACE_BOUND('',#371,.T.);
#397=FACE_BOUND('',#372,.T.);
#398=FACE_BOUND('',#373,.T.);
#399=FACE_BOUND('',#374,.T.);
#400=FACE_BOUND('',#375,.T.);
#401=FACE_BOUND('',#376,.T.);
#402=FACE_BOUND('',#377,.T.);
#403=FACE_BOUND('',#378,.T.);
#404=FACE_BOUND('',#379,.T.);
#405=FACE_BOUND('',#380,.T.);
#406=FACE_BOUND('',#381,.T.);
#407=FACE_BOUND('',#382,.T.);
#408=FACE_BOUND('',#383,.T.);
#409=FACE_BOUND('',#384,.T.);
#410=FACE_BOUND('',#385,.T.);
#411=FACE_BOUND('',#386,.T.);
#412=FACE_BOUND('',#387,.T.);
#413=FACE_BOUND('',#388,.T.);
#414=FACE_BOUND('',#389,.T.);
#415=FACE_BOUND('',#390,.T.);
#416=PLANE('',#472);
#417=PLANE('',#473);
#418=PLANE('',#474);
#419=PLANE('',#475);
#420=PLANE('',#476);
#421=PLANE('',#477);
#422=PLANE('',#478);
#423=PLANE('',#479);
#424=PLANE('',#480);
#425=PLANE('',#484);
#426=PLANE('',#485);
#427=PLANE('',#486);
#428=PLANE('',#490);
#429=PLANE('',#491);
#430=PLANE('',#492);
#431=PLANE('',#496);
#432=PLANE('',#497);
#433=PLANE('',#498);
#434=PLANE('',#499);
#435=PLANE('',#500);
#436=ADVANCED_FACE('',(#391),#416,.T.);
#437=ADVANCED_FACE('',(#392),#417,.T.);
#438=ADVANCED_FACE('',(#393),#418,.T.);
#439=ADVANCED_FACE('',(#394),#419,.T.);
#440=ADVANCED_FACE('',(#395),#420,.T.);
#441=ADVANCED_FACE('',(#396),#421,.T.);
#442=ADVANCED_FACE('',(#397),#422,.T.);
#443=ADVANCED_FACE('',(#398),#423,.T.);
#444=ADVANCED_FACE('',(#399),#424,.T.);
#445=ADVANCED_FACE('',(#400),#18,.T.);
#446=ADVANCED_FACE('',(#401),#425,.T.);
#447=ADVANCED_FACE('',(#402),#426,.T.);
#448=ADVANCED_FACE('',(#403),#427,.T.);
#449=ADVANCED_FACE('',(#404),#19,.T.);
#450=ADVANCED_FACE('',(#405),#428,.T.);
#451=ADVANCED_FACE('',(#406),#429,.T.);
#452=ADVANCED_FACE('',(#407),#430,.T.);
#453=ADVANCED_FACE('',(#408),#20,.T.);
#454=ADVANCED_FACE('',(#409),#431,.T.);
#455=ADVANCED_FACE('',(#410),#432,.T.);
#456=ADVANCED_FACE('',(#411),#433,.T.);
#457=ADVANCED_FACE('',(#412,#413),#434,.F.);
#458=ADVANCED_FACE('',(#414,#415),#435,.T.);
#459=CLOSED_SHELL('',(#436,#437,#438,#439,#440,#441,#442,#443,#444,#445,
#446,#447,#448,#449,#450,#451,#452,#453,#454,#455,#456,#457,#458));
#460=STYLED_ITEM('',(#461),#468);
#461=PRESENTATION_STYLE_ASSIGNMENT((#462));
#462=SURFACE_STYLE_USAGE(.BOTH.,#463);
#463=SURFACE_SIDE_STYLE('',(#464));
#464=SURFACE_STYLE_FILL_AREA(#465);
#465=FILL_AREA_STYLE('',(#466));
#466=FILL_AREA_STYLE_COLOUR('',#467);
#467=COLOUR_RGB('',0.752941191196442,0.752941191196442,0.752941191196442);
#468=MANIFOLD_SOLID_BREP('',#459);
#469=SHAPE_DEFINITION_REPRESENTATION(#753,#470);
#470=SHAPE_REPRESENTATION('Halteblech',(#471),#748);
#471=AXIS2_PLACEMENT_3D('',#618,#501,#502);
#472=AXIS2_PLACEMENT_3D('',#619,#503,#504);
#473=AXIS2_PLACEMENT_3D('',#628,#509,#510);
#474=AXIS2_PLACEMENT_3D('',#634,#514,#515);
#475=AXIS2_PLACEMENT_3D('',#640,#519,#520);
#476=AXIS2_PLACEMENT_3D('',#649,#525,#526);
#477=AXIS2_PLACEMENT_3D('',#655,#530,#531);
#478=AXIS2_PLACEMENT_3D('',#661,#535,#536);
#479=AXIS2_PLACEMENT_3D('',#667,#540,#541);
#480=AXIS2_PLACEMENT_3D('',#673,#545,#546);
#481=AXIS2_PLACEMENT_3D('',#679,#550,#551);
#482=AXIS2_PLACEMENT_3D('',#680,#552,#553);
#483=AXIS2_PLACEMENT_3D('',#682,#554,#555);
#484=AXIS2_PLACEMENT_3D('',#685,#557,#558);
#485=AXIS2_PLACEMENT_3D('',#691,#562,#563);
#486=AXIS2_PLACEMENT_3D('',#697,#567,#568);
#487=AXIS2_PLACEMENT_3D('',#703,#572,#573);
#488=AXIS2_PLACEMENT_3D('',#704,#574,#575);
#489=AXIS2_PLACEMENT_3D('',#706,#576,#577);
#490=AXIS2_PLACEMENT_3D('',#709,#579,#580);
#491=AXIS2_PLACEMENT_3D('',#715,#584,#585);
#492=AXIS2_PLACEMENT_3D('',#721,#589,#590);
#493=AXIS2_PLACEMENT_3D('',#727,#594,#595);
#494=AXIS2_PLACEMENT_3D('',#728,#596,#597);
#495=AXIS2_PLACEMENT_3D('',#730,#598,#599);
#496=AXIS2_PLACEMENT_3D('',#733,#601,#602);
#497=AXIS2_PLACEMENT_3D('',#739,#606,#607);
#498=AXIS2_PLACEMENT_3D('',#742,#610,#611);
#499=AXIS2_PLACEMENT_3D('',#745,#614,#615);
#500=AXIS2_PLACEMENT_3D('',#746,#616,#617);
#501=DIRECTION('',(0.,0.,1.));
#502=DIRECTION('',(1.,0.,0.));
#503=DIRECTION('',(0.,0.,1.));
#504=DIRECTION('',(1.,0.,0.));
#505=DIRECTION('',(-1.,0.,0.));
#506=DIRECTION('',(0.,-1.,0.));
#507=DIRECTION('',(-1.,0.,0.));
#508=DIRECTION('',(0.,-1.,0.));
#509=DIRECTION('',(1.,0.,0.));
#510=DIRECTION('',(0.,0.,-1.));
#511=DIRECTION('',(0.,0.,1.));
#512=DIRECTION('',(0.,0.,1.));
#513=DIRECTION('',(0.,-1.,0.));
#514=DIRECTION('',(0.,0.,-1.));
#515=DIRECTION('',(-1.,0.,0.));
#516=DIRECTION('',(1.,0.,0.));
#517=DIRECTION('',(1.,0.,0.));
#518=DIRECTION('',(0.,-1.,0.));
#519=DIRECTION('',(0.707106781186548,0.,-0.707106781186548));
#520=DIRECTION('',(-0.707106781186548,0.,-0.707106781186548));
#521=DIRECTION('',(0.707106781186548,0.,0.707106781186548));
#522=DIRECTION('',(0.,-1.,0.));
#523=DIRECTION('',(0.707106781186548,0.,0.707106781186548));
#524=DIRECTION('',(0.,-1.,0.));
#525=DIRECTION('',(-0.707106781186547,0.,-0.707106781186548));
#526=DIRECTION('',(-0.707106781186548,0.,0.707106781186547));
#527=DIRECTION('',(0.707106781186548,0.,-0.707106781186547));
#528=DIRECTION('',(0.707106781186548,0.,-0.707106781186547));
#529=DIRECTION('',(0.,-1.,0.));
#530=DIRECTION('',(0.707106781186547,0.,-0.707106781186548));
#531=DIRECTION('',(-0.707106781186548,0.,-0.707106781186547));
#532=DIRECTION('',(0.707106781186548,0.,0.707106781186547));
#533=DIRECTION('',(0.707106781186548,0.,0.707106781186547));
#534=DIRECTION('',(0.,-1.,0.));
#535=DIRECTION('',(-0.707106781186548,0.,-0.707106781186548));
#536=DIRECTION('',(-0.707106781186548,0.,0.707106781186548));
#537=DIRECTION('',(0.707106781186548,0.,-0.707106781186548));
#538=DIRECTION('',(0.707106781186548,0.,-0.707106781186548));
#539=DIRECTION('',(0.,-1.,0.));
#540=DIRECTION('',(0.707106781186548,0.,-0.707106781186548));
#541=DIRECTION('',(-0.707106781186548,0.,-0.707106781186548));
#542=DIRECTION('',(0.707106781186548,0.,0.707106781186548));
#543=DIRECTION('',(0.707106781186545,0.,0.70710678118655));
#544=DIRECTION('',(0.,-1.,0.));
#545=DIRECTION('',(0.707106781186548,0.,0.707106781186548));
#546=DIRECTION('',(0.707106781186548,0.,-0.707106781186548));
#547=DIRECTION('',(-0.707106781186548,0.,0.707106781186548));
#548=DIRECTION('',(-0.707106781186548,0.,0.707106781186548));
#549=DIRECTION('',(0.,-1.,0.));
#550=DIRECTION('',(0.,-1.,0.));
#551=DIRECTION('',(0.,0.,-1.));
#552=DIRECTION('',(0.,-1.,0.));
#553=DIRECTION('',(-1.,0.,0.));
#554=DIRECTION('',(0.,-1.,0.));
#555=DIRECTION('',(-1.,0.,0.));
#556=DIRECTION('',(0.,-1.,0.));
#557=DIRECTION('',(0.707106781186545,0.,-0.70710678118655));
#558=DIRECTION('',(-0.70710678118655,0.,-0.707106781186545));
#559=DIRECTION('',(0.70710678118655,0.,0.707106781186545));
#560=DIRECTION('',(0.70710678118655,0.,0.707106781186545));
#561=DIRECTION('',(0.,-1.,0.));
#562=DIRECTION('',(0.70710678118655,0.,0.707106781186545));
#563=DIRECTION('',(0.707106781186545,0.,-0.70710678118655));
#564=DIRECTION('',(-0.707106781186545,0.,0.70710678118655));
#565=DIRECTION('',(-0.70710678118655,0.,0.707106781186545));
#566=DIRECTION('',(0.,-1.,0.));
#567=DIRECTION('',(-0.707106781186544,0.,0.707106781186551));
#568=DIRECTION('',(0.707106781186551,0.,0.707106781186544));
#569=DIRECTION('',(-0.707106781186551,0.,-0.707106781186544));
#570=DIRECTION('',(-0.707106781186551,0.,-0.707106781186544));
#571=DIRECTION('',(0.,-1.,0.));
#572=DIRECTION('',(0.,-1.,0.));
#573=DIRECTION('',(0.,0.,-1.));
#574=DIRECTION('',(0.,-1.,0.));
#575=DIRECTION('',(1.,0.,0.));
#576=DIRECTION('',(0.,-1.,0.));
#577=DIRECTION('',(1.,0.,0.));
#578=DIRECTION('',(0.,-1.,0.));
#579=DIRECTION('',(0.707106781186548,0.,0.707106781186548));
#580=DIRECTION('',(0.707106781186548,0.,-0.707106781186548));
#581=DIRECTION('',(-0.707106781186548,0.,0.707106781186548));
#582=DIRECTION('',(-0.707106781186548,0.,0.707106781186548));
#583=DIRECTION('',(0.,-1.,0.));
#584=DIRECTION('',(-0.707106781186548,0.,0.707106781186548));
#585=DIRECTION('',(0.707106781186548,0.,0.707106781186548));
#586=DIRECTION('',(-0.707106781186548,0.,-0.707106781186548));
#587=DIRECTION('',(-0.707106781186549,0.,-0.707106781186546));
#588=DIRECTION('',(0.,-1.,0.));
#589=DIRECTION('',(-0.707106781186545,0.,-0.70710678118655));
#590=DIRECTION('',(-0.70710678118655,0.,0.707106781186545));
#591=DIRECTION('',(0.70710678118655,0.,-0.707106781186545));
#592=DIRECTION('',(0.70710678118655,0.,-0.707106781186545));
#593=DIRECTION('',(0.,-1.,0.));
#594=DIRECTION('',(0.,-1.,0.));
#595=DIRECTION('',(0.,0.,-1.));
#596=DIRECTION('',(0.,-1.,0.));
#597=DIRECTION('',(1.,0.,0.));
#598=DIRECTION('',(0.,-1.,0.));
#599=DIRECTION('',(1.,0.,0.));
#600=DIRECTION('',(0.,-1.,0.));
#601=DIRECTION('',(-0.707106781186548,0.,0.707106781186548));
#602=DIRECTION('',(0.707106781186548,0.,0.707106781186548));
#603=DIRECTION('',(-0.707106781186548,0.,-0.707106781186548));
#604=DIRECTION('',(-0.707106781186548,0.,-0.707106781186548));
#605=DIRECTION('',(0.,-1.,0.));
#606=DIRECTION('',(-0.707106781186548,0.,-0.707106781186548));
#607=DIRECTION('',(-0.707106781186548,0.,0.707106781186548));
#608=DIRECTION('',(0.707106781186548,0.,-0.707106781186548));
#609=DIRECTION('',(0.707106781186548,0.,-0.707106781186548));
#610=DIRECTION('',(-1.,0.,0.));
#611=DIRECTION('',(0.,0.,1.));
#612=DIRECTION('',(0.,0.,-1.));
#613=DIRECTION('',(0.,0.,-1.));
#614=DIRECTION('',(0.,-1.,0.));
#615=DIRECTION('',(0.,0.,-1.));
#616=DIRECTION('',(0.,-1.,0.));
#617=DIRECTION('',(0.,0.,-1.));
#618=CARTESIAN_POINT('',(0.,0.,0.));
#619=CARTESIAN_POINT('',(14.5,0.2,-14.5));
#620=CARTESIAN_POINT('',(14.5,0.,-14.5));
#621=CARTESIAN_POINT('',(14.5,0.,-14.5));
#622=CARTESIAN_POINT('',(-14.5,0.,-14.5));
#623=CARTESIAN_POINT('',(14.5,0.2,-14.5));
#624=CARTESIAN_POINT('',(14.5,0.2,-14.5));
#625=CARTESIAN_POINT('',(14.5,0.2,-14.5));
#626=CARTESIAN_POINT('',(-14.5,0.2,-14.5));
#627=CARTESIAN_POINT('',(-14.5,0.2,-14.5));
#628=CARTESIAN_POINT('',(-14.5,0.2,-14.5));
#629=CARTESIAN_POINT('',(-14.5,0.,-14.5));
#630=CARTESIAN_POINT('',(-14.5,0.,14.5));
#631=CARTESIAN_POINT('',(-14.5,0.2,-14.5));
#632=CARTESIAN_POINT('',(-14.5,0.2,14.5));
#633=CARTESIAN_POINT('',(-14.5,0.2,14.5));
#634=CARTESIAN_POINT('',(-14.5,0.2,14.5));
#635=CARTESIAN_POINT('',(-14.5,0.,14.5));
#636=CARTESIAN_POINT('',(14.5,0.,14.5));
#637=CARTESIAN_POINT('',(-14.5,0.2,14.5));
#638=CARTESIAN_POINT('',(14.5,0.2,14.5));
#639=CARTESIAN_POINT('',(14.5,0.2,14.5));
#640=CARTESIAN_POINT('',(-18.6375441875515,0.2,-20.7588645311112));
#641=CARTESIAN_POINT('',(-18.6375441875515,0.,-20.7588645311112));
#642=CARTESIAN_POINT('',(-18.6375441875515,0.,-20.7588645311112));
#643=CARTESIAN_POINT('',(-17.6776695296637,0.,-19.7989898732233));
#644=CARTESIAN_POINT('',(-18.6375441875515,0.2,-20.7588645311112));
#645=CARTESIAN_POINT('',(-18.6375441875515,0.2,-20.7588645311112));
#646=CARTESIAN_POINT('',(-18.6375441875515,0.2,-20.7588645311112));
#647=CARTESIAN_POINT('',(-17.6776695296637,0.2,-19.7989898732233));
#648=CARTESIAN_POINT('',(-17.6776695296637,0.2,-19.7989898732233));
#649=CARTESIAN_POINT('',(-17.6776695296637,0.2,-19.7989898732233));
#650=CARTESIAN_POINT('',(-17.6776695296637,0.,-19.7989898732233));
#651=CARTESIAN_POINT('',(0.,0.,-37.476659402887));
#652=CARTESIAN_POINT('',(-17.6776695296637,0.2,-19.7989898732233));
#653=CARTESIAN_POINT('',(0.,0.2,-37.476659402887));
#654=CARTESIAN_POINT('',(0.,0.2,-37.476659402887));
#655=CARTESIAN_POINT('',(0.,0.2,-37.476659402887));
#656=CARTESIAN_POINT('',(0.,0.,-37.476659402887));
#657=CARTESIAN_POINT('',(17.6776695296637,0.,-19.7989898732233));
#658=CARTESIAN_POINT('',(0.,0.2,-37.476659402887));
#659=CARTESIAN_POINT('',(17.6776695296637,0.2,-19.7989898732233));
#660=CARTESIAN_POINT('',(17.6776695296637,0.2,-19.7989898732233));
#661=CARTESIAN_POINT('',(18.6375441875516,0.2,-20.7588645311112));
#662=CARTESIAN_POINT('',(18.6375441875516,0.,-20.7588645311112));
#663=CARTESIAN_POINT('',(18.6375441875516,0.,-20.7588645311112));
#664=CARTESIAN_POINT('',(18.6375441875516,0.2,-20.7588645311112));
#665=CARTESIAN_POINT('',(18.6375441875516,0.2,-20.7588645311112));
#666=CARTESIAN_POINT('',(18.6375441875516,0.2,-20.7588645311112));
#667=CARTESIAN_POINT('',(19.6982043593314,0.2,-19.6982043593314));
#668=CARTESIAN_POINT('',(19.6982043593314,0.,-19.6982043593314));
#669=CARTESIAN_POINT('',(20.7588645311112,0.,-18.6375441875516));
#670=CARTESIAN_POINT('',(19.6982043593314,0.2,-19.6982043593314));
#671=CARTESIAN_POINT('',(20.7588645311112,0.2,-18.6375441875516));
#672=CARTESIAN_POINT('',(20.7588645311112,0.2,-18.6375441875516));
#673=CARTESIAN_POINT('',(20.7588645311112,0.2,-18.6375441875516));
#674=CARTESIAN_POINT('',(20.7588645311112,0.,-18.6375441875516));
#675=CARTESIAN_POINT('',(19.7689471056495,0.,-17.6476267620899));
#676=CARTESIAN_POINT('',(20.7588645311112,0.2,-18.6375441875516));
#677=CARTESIAN_POINT('',(19.7689471056495,0.2,-17.6476267620899));
#678=CARTESIAN_POINT('',(19.7689471056495,0.2,-17.6476267620899));
#679=CARTESIAN_POINT('',(0.,0.2,0.));
#680=CARTESIAN_POINT('',(0.,0.,0.));
#681=CARTESIAN_POINT('',(19.7689471056495,0.,17.6476267620899));
#682=CARTESIAN_POINT('',(0.,0.2,0.));
#683=CARTESIAN_POINT('',(19.7689471056495,0.2,17.6476267620899));
#684=CARTESIAN_POINT('',(19.7689471056495,0.2,17.6476267620899));
#685=CARTESIAN_POINT('',(20.7588645311112,0.2,18.6375441875515));
#686=CARTESIAN_POINT('',(20.7588645311112,0.,18.6375441875515));
#687=CARTESIAN_POINT('',(20.7588645311112,0.,18.6375441875515));
#688=CARTESIAN_POINT('',(20.7588645311112,0.2,18.6375441875515));
#689=CARTESIAN_POINT('',(20.7588645311112,0.2,18.6375441875515));
#690=CARTESIAN_POINT('',(20.7588645311112,0.2,18.6375441875515));
#691=CARTESIAN_POINT('',(19.6982043593313,0.2,19.6982043593313));
#692=CARTESIAN_POINT('',(19.6982043593313,0.,19.6982043593313));
#693=CARTESIAN_POINT('',(18.6375441875515,0.,20.7588645311112));
#694=CARTESIAN_POINT('',(19.6982043593313,0.2,19.6982043593313));
#695=CARTESIAN_POINT('',(18.6375441875515,0.2,20.7588645311112));
#696=CARTESIAN_POINT('',(18.6375441875515,0.2,20.7588645311112));
#697=CARTESIAN_POINT('',(18.6375441875515,0.2,20.7588645311112));
#698=CARTESIAN_POINT('',(18.6375441875515,0.,20.7588645311112));
#699=CARTESIAN_POINT('',(17.6476267620899,0.,19.7689471056495));
#700=CARTESIAN_POINT('',(18.6375441875515,0.2,20.7588645311112));
#701=CARTESIAN_POINT('',(17.6476267620899,0.2,19.7689471056495));
#702=CARTESIAN_POINT('',(17.6476267620899,0.2,19.7689471056495));
#703=CARTESIAN_POINT('',(0.,0.2,0.));
#704=CARTESIAN_POINT('',(0.,0.,0.));
#705=CARTESIAN_POINT('',(-17.6476267620899,0.,19.7689471056495));
#706=CARTESIAN_POINT('',(0.,0.2,0.));
#707=CARTESIAN_POINT('',(-17.6476267620899,0.2,19.7689471056495));
#708=CARTESIAN_POINT('',(-17.6476267620899,0.2,19.7689471056495));
#709=CARTESIAN_POINT('',(-18.6375441875515,0.2,20.7588645311112));
#710=CARTESIAN_POINT('',(-18.6375441875515,0.,20.7588645311112));
#711=CARTESIAN_POINT('',(-18.6375441875515,0.,20.7588645311112));
#712=CARTESIAN_POINT('',(-18.6375441875515,0.2,20.7588645311112));
#713=CARTESIAN_POINT('',(-18.6375441875515,0.2,20.7588645311112));
#714=CARTESIAN_POINT('',(-18.6375441875515,0.2,20.7588645311112));
#715=CARTESIAN_POINT('',(-19.6982043593314,0.2,19.6982043593313));
#716=CARTESIAN_POINT('',(-19.6982043593314,0.,19.6982043593313));
#717=CARTESIAN_POINT('',(-20.7588645311112,0.,18.6375441875515));
#718=CARTESIAN_POINT('',(-19.6982043593314,0.2,19.6982043593313));
#719=CARTESIAN_POINT('',(-20.7588645311112,0.2,18.6375441875515));
#720=CARTESIAN_POINT('',(-20.7588645311112,0.2,18.6375441875515));
#721=CARTESIAN_POINT('',(-20.7588645311112,0.2,18.6375441875515));
#722=CARTESIAN_POINT('',(-20.7588645311112,0.,18.6375441875515));
#723=CARTESIAN_POINT('',(-19.7689471056495,0.,17.6476267620899));
#724=CARTESIAN_POINT('',(-20.7588645311112,0.2,18.6375441875515));
#725=CARTESIAN_POINT('',(-19.7689471056495,0.2,17.6476267620899));
#726=CARTESIAN_POINT('',(-19.7689471056495,0.2,17.6476267620899));
#727=CARTESIAN_POINT('',(0.,0.2,0.));
#728=CARTESIAN_POINT('',(0.,0.,0.));
#729=CARTESIAN_POINT('',(-19.7689471056495,0.,-17.6476267620899));
#730=CARTESIAN_POINT('',(0.,0.2,0.));
#731=CARTESIAN_POINT('',(-19.7689471056495,0.2,-17.6476267620899));
#732=CARTESIAN_POINT('',(-19.7689471056495,0.2,-17.6476267620899));
#733=CARTESIAN_POINT('',(-20.7588645311112,0.2,-18.6375441875516));
#734=CARTESIAN_POINT('',(-20.7588645311112,0.,-18.6375441875516));
#735=CARTESIAN_POINT('',(-20.7588645311112,0.,-18.6375441875516));
#736=CARTESIAN_POINT('',(-20.7588645311112,0.2,-18.6375441875516));
#737=CARTESIAN_POINT('',(-20.7588645311112,0.2,-18.6375441875516));
#738=CARTESIAN_POINT('',(-20.7588645311112,0.2,-18.6375441875516));
#739=CARTESIAN_POINT('',(-19.6982043593314,0.2,-19.6982043593314));
#740=CARTESIAN_POINT('',(-19.6982043593314,0.,-19.6982043593314));
#741=CARTESIAN_POINT('',(-19.6982043593314,0.2,-19.6982043593314));
#742=CARTESIAN_POINT('',(14.5,0.2,14.5));
#743=CARTESIAN_POINT('',(14.5,0.,14.5));
#744=CARTESIAN_POINT('',(14.5,0.2,14.5));
#745=CARTESIAN_POINT('',(0.,0.2,0.));
#746=CARTESIAN_POINT('',(0.,0.,0.));
#747=MECHANICAL_DESIGN_GEOMETRIC_PRESENTATION_REPRESENTATION('',(#460),
#748);
#748=(
GEOMETRIC_REPRESENTATION_CONTEXT(3)
GLOBAL_UNCERTAINTY_ASSIGNED_CONTEXT((#749))
GLOBAL_UNIT_ASSIGNED_CONTEXT((#752,#751,#750))
REPRESENTATION_CONTEXT('Halteblech','TOP_LEVEL_ASSEMBLY_PART')
);
#749=UNCERTAINTY_MEASURE_WITH_UNIT(LENGTH_MEASURE(0.005),#752,
'DISTANCE_ACCURACY_VALUE','Maximum Tolerance applied to model');
#750=(
NAMED_UNIT(*)
SI_UNIT($,.STERADIAN.)
SOLID_ANGLE_UNIT()
);
#751=(
NAMED_UNIT(*)
PLANE_ANGLE_UNIT()
SI_UNIT($,.RADIAN.)
);
#752=(
LENGTH_UNIT()
NAMED_UNIT(*)
SI_UNIT(.MILLI.,.METRE.)
);
#753=PRODUCT_DEFINITION_SHAPE('','',#754);
#754=PRODUCT_DEFINITION('','',#756,#755);
#755=PRODUCT_DEFINITION_CONTEXT('',#762,'design');
#756=PRODUCT_DEFINITION_FORMATION_WITH_SPECIFIED_SOURCE('','',#758,
 .NOT_KNOWN.);
#757=PRODUCT_RELATED_PRODUCT_CATEGORY('','',(#758));
#758=PRODUCT('Halteblech','Halteblech','Halteblech',(#760));
#759=PRODUCT_CATEGORY('','');
#760=PRODUCT_CONTEXT('',#762,'mechanical');
#761=APPLICATION_PROTOCOL_DEFINITION('international standard',
'ap242_managed_model_based_3d_engineering',2011,#762);
#762=APPLICATION_CONTEXT('managed model based 3d engineering');
ENDSEC;
END-ISO-10303-21;
