# Supplementary material for: The HARE chip for efficient time-resolved serial synchrotron crystallography
Source: J Synchrotron Radiat. 2020 Feb 27;27(Pt 2):360–70. doi: 10.1107/S1600577520000685 (PMC7064102; doi:10.1107/S1600577520000685)
Supplement: Supplementary file 2 [file s-27-00360-sup2.zip › 07_SupMAt7_loading device/Loading Device.stp]

ISO-10303-21;
HEADER;
/* Generated by software containing ST-Developer
 * from STEP Tools, Inc. (www.steptools.com) 
 */
/* OPTION: strings as raw bytes, not using required /X/ escapes */

FILE_DESCRIPTION(
/* description */ ('Unknown'),
/* implementation_level */ '2;1');

FILE_NAME(
/* name */ 'Loading Device',
/* time_stamp */ '2016-09-16T15:10:33+02:00',
/* author */ ('Unknown'),
/* organization */ ('Unknown'),
/* preprocessor_version */ 'ST-DEVELOPER v16.7',
/* originating_system */ 'DEX',
/* authorisation */ $);

FILE_SCHEMA (('AUTOMOTIVE_DESIGN {1 0 10303 214 3 1 1}'));
ENDSEC;

DATA;
#10=PROPERTY_DEFINITION_REPRESENTATION(#14,#12);
#11=PROPERTY_DEFINITION_REPRESENTATION(#15,#13);
#12=REPRESENTATION('',(#16),#19468);
#13=REPRESENTATION('',(#17),#19468);
#14=PROPERTY_DEFINITION('pmi validation property','',#19473);
#15=PROPERTY_DEFINITION('pmi validation property','',#19473);
#16=VALUE_REPRESENTATION_ITEM('number of annotations',COUNT_MEASURE(0.));
#17=VALUE_REPRESENTATION_ITEM('number of views',COUNT_MEASURE(0.));
#18=SHAPE_REPRESENTATION_RELATIONSHIP('','',#4414,#19);
#19=ADVANCED_BREP_SHAPE_REPRESENTATION('',(#4412),#19468);
#20=VERTEX_LOOP('',#1595);
#21=VERTEX_LOOP('',#1599);
#22=VERTEX_LOOP('',#1603);
#23=VERTEX_LOOP('',#1606);
#24=VERTEX_LOOP('',#1608);
#25=VERTEX_LOOP('',#1610);
#26=VERTEX_LOOP('',#1612);
#27=VERTEX_LOOP('',#1614);
#28=VERTEX_LOOP('',#1616);
#29=VERTEX_LOOP('',#1618);
#30=VERTEX_LOOP('',#1620);
#31=VERTEX_LOOP('',#1622);
#32=VERTEX_LOOP('',#1624);
#33=VERTEX_LOOP('',#1626);
#34=VERTEX_LOOP('',#1628);
#35=CONICAL_SURFACE('',#4539,0.5,1.02974425867665);
#36=CONICAL_SURFACE('',#4543,0.5,1.02974425867665);
#37=CONICAL_SURFACE('',#4547,0.5,1.02974425867665);
#38=CONICAL_SURFACE('',#4550,0.5,1.02974425867665);
#39=CONICAL_SURFACE('',#4554,0.5,1.02974425867665);
#40=CONICAL_SURFACE('',#4557,0.5,1.02974425867665);
#41=CONICAL_SURFACE('',#4561,0.5,1.02974425867665);
#42=CONICAL_SURFACE('',#4564,0.5,1.02974425867665);
#43=CONICAL_SURFACE('',#4568,0.5,1.02974425867665);
#44=CONICAL_SURFACE('',#4571,0.5,1.02974425867665);
#45=CONICAL_SURFACE('',#4575,0.5,1.02974425867665);
#46=CONICAL_SURFACE('',#4578,0.5,1.02974425867665);
#47=CONICAL_SURFACE('',#4582,0.5,1.02974425867665);
#48=CONICAL_SURFACE('',#4585,0.5,1.02974425867665);
#49=CONICAL_SURFACE('',#4588,0.5,1.02974425867665);
#50=CONICAL_SURFACE('',#4592,0.5,1.02974425867665);
#51=CONICAL_SURFACE('',#4595,0.5,1.02974425867665);
#52=CONICAL_SURFACE('',#4599,0.5,1.02974425867665);
#53=CONICAL_SURFACE('',#4602,0.5,1.02974425867665);
#54=CONICAL_SURFACE('',#4606,0.5,1.02974425867665);
#55=CONICAL_SURFACE('',#4609,0.5,1.02974425867665);
#56=CONICAL_SURFACE('',#4613,0.5,1.02974425867665);
#57=CONICAL_SURFACE('',#4616,0.5,1.02974425867665);
#58=CONICAL_SURFACE('',#4620,0.5,1.02974425867665);
#59=CONICAL_SURFACE('',#4623,0.5,1.02974425867665);
#60=CONICAL_SURFACE('',#4627,0.5,1.02974425867665);
#61=CONICAL_SURFACE('',#4630,0.5,1.02974425867665);
#62=CONICAL_SURFACE('',#4633,0.5,1.02974425867665);
#63=CONICAL_SURFACE('',#4636,0.5,1.02974425867665);
#64=CONICAL_SURFACE('',#4640,0.5,1.02974425867665);
#65=CONICAL_SURFACE('',#4643,0.5,1.02974425867665);
#66=CONICAL_SURFACE('',#4647,0.5,1.02974425867665);
#67=CONICAL_SURFACE('',#4650,0.5,1.02974425867665);
#68=CONICAL_SURFACE('',#4654,0.5,1.02974425867665);
#69=CONICAL_SURFACE('',#4657,0.5,1.02974425867665);
#70=CONICAL_SURFACE('',#4661,0.5,1.02974425867665);
#71=CONICAL_SURFACE('',#4664,0.5,1.02974425867665);
#72=CONICAL_SURFACE('',#4668,0.5,1.02974425867665);
#73=CONICAL_SURFACE('',#4671,0.5,1.02974425867665);
#74=CONICAL_SURFACE('',#4675,0.5,1.02974425867665);
#75=CONICAL_SURFACE('',#4678,0.5,1.02974425867665);
#76=CONICAL_SURFACE('',#4682,0.5,1.02974425867665);
#77=CONICAL_SURFACE('',#4685,0.5,1.02974425867665);
#78=CONICAL_SURFACE('',#4689,0.5,1.02974425867665);
#79=CONICAL_SURFACE('',#4692,0.5,1.02974425867665);
#80=CONICAL_SURFACE('',#4696,0.5,1.02974425867665);
#81=CONICAL_SURFACE('',#4699,0.5,1.02974425867665);
#82=CONICAL_SURFACE('',#4703,0.5,1.02974425867665);
#83=CONICAL_SURFACE('',#4706,0.5,1.02974425867665);
#84=CONICAL_SURFACE('',#4710,0.5,1.02974425867665);
#85=CONICAL_SURFACE('',#4713,0.5,1.02974425867665);
#86=CONICAL_SURFACE('',#4717,0.5,1.02974425867665);
#87=CONICAL_SURFACE('',#4720,0.5,1.02974425867665);
#88=CONICAL_SURFACE('',#4724,0.5,1.02974425867665);
#89=CONICAL_SURFACE('',#4736,2.25,1.02974425867665);
#90=CONICAL_SURFACE('',#4740,2.25,1.02974425867665);
#91=CONICAL_SURFACE('',#4744,2.25,1.02974425867665);
#92=CONICAL_SURFACE('',#4748,2.25,1.02974425867665);
#93=CONICAL_SURFACE('',#4749,2.4585,1.02974425867665);
#94=CONICAL_SURFACE('',#4751,2.4585,1.02974425867665);
#95=CONICAL_SURFACE('',#4753,2.4585,1.02974425867665);
#96=CONICAL_SURFACE('',#4755,2.4585,1.02974425867665);
#97=CONICAL_SURFACE('',#4759,1.,1.02974425867665);
#98=CONICAL_SURFACE('',#4762,1.,1.02974425867665);
#99=CONICAL_SURFACE('',#4765,1.,1.02974425867665);
#100=CONICAL_SURFACE('',#4768,1.,1.02974425867665);
#101=CONICAL_SURFACE('',#4771,1.,1.02974425867665);
#102=CONICAL_SURFACE('',#4774,1.,1.02974425867665);
#103=CONICAL_SURFACE('',#4777,1.,1.02974425867665);
#104=CONICAL_SURFACE('',#4780,1.,1.02974425867665);
#105=CONICAL_SURFACE('',#4783,1.,1.02974425867665);
#106=CONICAL_SURFACE('',#4786,1.,1.02974425867665);
#107=CONICAL_SURFACE('',#4789,1.,1.02974425867665);
#108=B_SPLINE_CURVE_WITH_KNOTS('',3,(#5819,#5820,#5821,#5822,#5823,#5824,
#5825,#5826,#5827,#5828,#5829,#5830,#5831,#5832,#5833,#5834,#5835,#5836,
#5837,#5838,#5839,#5840,#5841,#5842,#5843,#5844,#5845,#5846,#5847,#5848,
#5849,#5850,#5851,#5852,#5853,#5854,#5855,#5856,#5857,#5858,#5859,#5860,
#5861,#5862,#5863,#5864,#5865,#5866,#5867,#5868,#5869,#5870,#5871,#5872,
#5873,#5874,#5875,#5876,#5877,#5878,#5879,#5880,#5881,#5882,#5883,#5884,
#5885,#5886,#5887,#5888,#5889,#5890,#5891,#5892,#5893,#5894,#5895,#5896,
#5897,#5898,#5899,#5900,#5901,#5902,#5903,#5904,#5905,#5906,#5907,#5908,
#5909,#5910,#5911,#5912,#5913,#5914,#5915,#5916,#5917,#5918,#5919,#5920,
#5921,#5922,#5923,#5924,#5925,#5926,#5927,#5928,#5929,#5930,#5931,#5932,
#5933,#5934,#5935,#5936,#5937,#5938,#5939,#5940,#5941,#5942,#5943,#5944,
#5945,#5946,#5947,#5948,#5949,#5950,#5951,#5952,#5953,#5954,#5955,#5956,
#5957,#5958,#5959,#5960),.UNSPECIFIED.,.T.,.F.,(1,1,2,1,1,2,2,2,1,1,2,2,
2,1,1,2,2,1,1,1,2,2,2,1,1,1,2,2,1,1,1,2,2,2,1,1,2,2,2,1,1,2,2,1,1,2,2,2,
1,1,2,2,1,1,1,2,2,2,1,1,2,1,2,2,1,1,2,2,1,1,2,2,2,1,1,2,2,1,1,1,2,2,1,1,
2,1,2,2,1,1,2,1,2,1,1,2,1,1),(-0.0312500000000017,-0.0156250000000009,0.,
0.0156249999999996,0.0312499999999993,0.0468749999999989,0.0507812499999988,
0.0546874999999986,0.0624999999999984,0.0781249999999979,0.0937499999999973,
0.101562499999997,0.109374999999997,0.124999999999996,0.140624999999996,
0.156249999999995,0.160156249999995,0.164062499999995,0.171874999999995,
0.187499999999994,0.203124999999994,0.210937499999993,0.214843749999993,
0.218749999999993,0.234374999999992,0.249999999999991,0.265624999999991,
0.269531249999991,0.27343749999999,0.28124999999999,0.29687499999999,0.312499999999989,
0.316406249999989,0.320312499999989,0.328124999999989,0.343749999999988,
0.359374999999988,0.367187499999988,0.374999999999988,0.390624999999988,
0.406249999999987,0.421874999999987,0.429687499999987,0.437499999999987,
0.453124999999987,0.468749999999987,0.476562499999987,0.484374999999987,
0.499999999999987,0.515624999999987,0.531249999999987,0.535156249999987,
0.539062499999987,0.546874999999987,0.562499999999987,0.578124999999987,
0.582031249999987,0.585937499999987,0.593749999999987,0.609374999999987,
0.624999999999987,0.632812499999987,0.636718749999987,0.640624999999987,
0.656249999999987,0.671874999999988,0.687499999999988,0.695312499999988,
0.703124999999988,0.718749999999989,0.734374999999989,0.742187499999989,
0.749999999999989,0.765624999999989,0.78124999999999,0.79687499999999,0.80078124999999,
0.80468749999999,0.81249999999999,0.828124999999991,0.843749999999992,0.851562499999992,
0.859374999999993,0.874999999999993,0.890624999999994,0.898437499999994,
0.902343749999995,0.906249999999995,0.921874999999996,0.937499999999997,
0.953124999999997,0.957031249999998,0.960937499999998,0.968749999999998,
0.984374999999999,1.,1.015625,1.03125),.UNSPECIFIED.);
#109=B_SPLINE_CURVE_WITH_KNOTS('',3,(#5966,#5967,#5968,#5969,#5970,#5971,
#5972,#5973,#5974,#5975,#5976,#5977,#5978,#5979,#5980,#5981,#5982,#5983,
#5984,#5985,#5986,#5987,#5988,#5989,#5990,#5991,#5992,#5993,#5994,#5995,
#5996,#5997,#5998,#5999,#6000,#6001,#6002,#6003,#6004,#6005,#6006,#6007,
#6008,#6009,#6010,#6011,#6012,#6013,#6014,#6015,#6016,#6017,#6018,#6019,
#6020,#6021,#6022,#6023,#6024,#6025,#6026,#6027,#6028,#6029,#6030,#6031,
#6032,#6033,#6034,#6035,#6036,#6037,#6038,#6039,#6040,#6041,#6042,#6043,
#6044,#6045,#6046,#6047,#6048,#6049,#6050,#6051,#6052,#6053,#6054,#6055,
#6056,#6057,#6058,#6059,#6060,#6061,#6062,#6063,#6064,#6065,#6066,#6067,
#6068,#6069,#6070,#6071,#6072,#6073,#6074,#6075,#6076),.UNSPECIFIED.,.F.,
 .F.,(4,1,1,1,1,1,2,2,2,1,2,2,2,2,2,2,2,2,2,1,1,2,2,2,2,2,2,2,2,2,2,2,2,
2,2,2,2,2,2,2,1,2,1,2,2,2,1,2,2,2,2,2,2,2,2,2,1,1,2,2,1,1,4),(0.,0.0312499999999914,
0.0624999999999829,0.0937499999999743,0.124999999999966,0.156249999999957,
0.187499999999949,0.203124999999944,0.210937499999943,0.218749999999942,
0.249999999999938,0.281249999999934,0.296874999999932,0.30468749999993,
0.312499999999929,0.343749999999925,0.359374999999923,0.37499999999992,
0.378906249999921,0.382812499999922,0.390624999999923,0.406249999999925,
0.421874999999928,0.42968749999993,0.437499999999931,0.453124999999934,
0.457031249999935,0.460937499999935,0.468749999999938,0.484374999999944,
0.488281249999945,0.492187499999947,0.499999999999949,0.515624999999956,
0.519531249999957,0.523437499999958,0.531249999999961,0.546874999999966,
0.550781249999967,0.554687499999968,0.562499999999968,0.578124999999968,
0.585937499999968,0.589843749999968,0.593749999999968,0.609374999999968,
0.624999999999969,0.640624999999969,0.64843749999997,0.656249999999971,
0.687499999999973,0.718749999999975,0.734374999999975,0.749999999999976,
0.781249999999979,0.812499999999982,0.843749999999985,0.874999999999988,
0.90624999999999,0.921874999999992,0.937499999999994,0.968749999999997,
1.),.UNSPECIFIED.);
#110=B_SPLINE_CURVE_WITH_KNOTS('',3,(#6078,#6079,#6080,#6081,#6082,#6083,
#6084,#6085,#6086,#6087,#6088,#6089,#6090,#6091,#6092,#6093,#6094,#6095,
#6096,#6097,#6098,#6099,#6100,#6101,#6102,#6103,#6104,#6105,#6106,#6107,
#6108,#6109,#6110,#6111,#6112,#6113,#6114,#6115,#6116,#6117,#6118,#6119,
#6120,#6121,#6122,#6123,#6124,#6125,#6126),.UNSPECIFIED.,.F.,.F.,(4,2,2,
2,2,2,2,2,2,2,2,2,2,2,2,1,1,2,2,2,2,2,2,1,2,4),(0.,0.124999999999942,0.249999999999885,
0.312499999999857,0.374999999999829,0.406249999999816,0.437499999999802,
0.453124999999796,0.46874999999979,0.484374999999784,0.492187499999783,
0.496093749999783,0.499999999999784,0.507812499999788,0.51171874999979,
0.515624999999792,0.523437499999796,0.531249999999801,0.546874999999809,
0.562499999999818,0.593749999999833,0.624999999999849,0.687499999999874,
0.749999999999898,0.874999999999949,1.),.UNSPECIFIED.);
#111=B_SPLINE_CURVE_WITH_KNOTS('',3,(#6128,#6129,#6130,#6131,#6132,#6133,
#6134,#6135,#6136,#6137,#6138,#6139,#6140,#6141,#6142,#6143,#6144,#6145,
#6146,#6147,#6148,#6149,#6150,#6151,#6152,#6153,#6154,#6155,#6156,#6157,
#6158,#6159,#6160,#6161,#6162,#6163,#6164,#6165,#6166,#6167,#6168,#6169,
#6170,#6171,#6172,#6173,#6174,#6175,#6176,#6177,#6178,#6179,#6180,#6181,
#6182,#6183,#6184,#6185,#6186,#6187,#6188,#6189,#6190,#6191,#6192,#6193,
#6194,#6195,#6196,#6197,#6198,#6199,#6200,#6201,#6202,#6203,#6204,#6205,
#6206,#6207,#6208,#6209,#6210,#6211,#6212,#6213,#6214,#6215,#6216,#6217,
#6218,#6219,#6220,#6221,#6222,#6223,#6224,#6225,#6226,#6227,#6228,#6229,
#6230,#6231,#6232,#6233,#6234,#6235,#6236,#6237,#6238,#6239,#6240,#6241,
#6242,#6243,#6244,#6245,#6246,#6247,#6248,#6249,#6250,#6251,#6252,#6253,
#6254,#6255,#6256,#6257,#6258,#6259,#6260,#6261,#6262,#6263,#6264,#6265,
#6266,#6267,#6268,#6269),.UNSPECIFIED.,.T.,.F.,(1,1,2,1,1,2,2,2,1,1,2,2,
2,1,1,2,2,1,1,1,2,2,2,1,1,1,2,2,1,1,1,2,2,2,1,1,2,2,2,1,1,2,2,1,1,2,2,2,
1,1,2,2,1,1,1,2,2,2,1,1,2,1,2,2,1,1,2,2,1,1,2,2,2,1,1,2,2,1,1,1,2,2,1,1,
2,1,2,2,1,1,2,1,2,1,1,2,1,1),(-0.0312500000000201,-0.0156250000000101,0.,
0.0156249999999998,0.0312499999999997,0.0468749999999995,0.050781249999999,
0.0546874999999986,0.0624999999999978,0.0781249999999949,0.093749999999992,
0.101562499999991,0.109374999999989,0.124999999999986,0.140624999999983,
0.156249999999981,0.16015624999998,0.164062499999979,0.171874999999979,
0.18749999999998,0.203124999999982,0.210937499999983,0.214843749999984,
0.218749999999984,0.234374999999984,0.249999999999983,0.265624999999983,
0.269531249999982,0.27343749999998,0.281249999999976,0.296874999999968,
0.312499999999959,0.316406249999958,0.320312499999956,0.328124999999954,
0.343749999999952,0.359374999999949,0.367187499999947,0.374999999999945,
0.390624999999941,0.406249999999937,0.421874999999933,0.429687499999932,
0.43749999999993,0.453124999999928,0.468749999999925,0.476562499999924,
0.484374999999923,0.499999999999922,0.515624999999921,0.53124999999992,
0.535156249999921,0.539062499999921,0.546874999999922,0.562499999999925,
0.578124999999927,0.582031249999929,0.58593749999993,0.593749999999932,
0.609374999999935,0.624999999999938,0.632812499999939,0.636718749999939,
0.64062499999994,0.656249999999938,0.671874999999937,0.687499999999935,
0.695312499999936,0.703124999999936,0.718749999999937,0.734374999999939,
0.742187499999939,0.749999999999939,0.765624999999938,0.781249999999936,
0.796874999999935,0.800781249999935,0.804687499999935,0.812499999999937,
0.828124999999938,0.84374999999994,0.85156249999994,0.85937499999994,0.874999999999941,
0.890624999999943,0.898437499999944,0.902343749999945,0.906249999999946,
0.921874999999955,0.937499999999963,0.953124999999971,0.957031249999973,
0.960937499999975,0.96874999999998,0.98437499999999,1.,1.015625,1.03125),
 .UNSPECIFIED.);
#112=B_SPLINE_CURVE_WITH_KNOTS('',3,(#6275,#6276,#6277,#6278,#6279,#6280,
#6281,#6282,#6283,#6284,#6285,#6286,#6287,#6288,#6289,#6290,#6291,#6292,
#6293,#6294,#6295,#6296,#6297,#6298,#6299,#6300,#6301,#6302,#6303,#6304,
#6305,#6306,#6307,#6308,#6309,#6310,#6311,#6312,#6313,#6314,#6315,#6316,
#6317,#6318,#6319,#6320,#6321,#6322,#6323,#6324,#6325,#6326,#6327,#6328,
#6329,#6330,#6331,#6332,#6333,#6334,#6335,#6336,#6337,#6338,#6339,#6340,
#6341,#6342,#6343,#6344,#6345,#6346,#6347,#6348,#6349,#6350,#6351,#6352,
#6353,#6354,#6355,#6356,#6357,#6358,#6359,#6360,#6361,#6362,#6363,#6364,
#6365,#6366,#6367,#6368,#6369,#6370,#6371,#6372,#6373,#6374,#6375,#6376,
#6377,#6378,#6379,#6380,#6381,#6382,#6383,#6384,#6385),.UNSPECIFIED.,.F.,
 .F.,(4,1,1,1,1,1,2,2,2,1,2,2,2,2,2,2,2,2,2,1,1,2,2,2,2,2,2,2,2,2,2,2,2,
2,2,2,2,2,2,2,1,2,1,2,2,2,1,2,2,2,2,2,2,2,2,2,1,1,2,2,1,1,4),(0.,0.0312499999999955,
0.0624999999999911,0.0937499999999866,0.124999999999982,0.156249999999978,
0.187499999999973,0.203124999999971,0.210937499999971,0.21874999999997,
0.249999999999969,0.281249999999967,0.296874999999967,0.304687499999968,
0.312499999999968,0.343749999999976,0.35937499999998,0.374999999999984,
0.378906249999985,0.382812499999987,0.390624999999988,0.406249999999991,
0.421874999999993,0.429687499999994,0.437499999999995,0.453124999999999,
0.457031249999999,0.4609375,0.468750000000002,0.484375000000006,0.488281250000007,
0.492187500000008,0.500000000000009,0.51562500000001,0.51953125000001,0.52343750000001,
0.53125000000001,0.546875000000009,0.550781250000008,0.554687500000007,
0.562500000000005,0.578125000000001,0.585937499999999,0.589843749999998,
0.593749999999998,0.609374999999998,0.624999999999998,0.640624999999998,
0.648437499999997,0.656249999999997,0.687499999999997,0.718749999999997,
0.734374999999996,0.749999999999996,0.781249999999997,0.812499999999998,
0.843749999999998,0.874999999999999,0.90625,0.921875,0.937500000000001,
0.96875,1.),.UNSPECIFIED.);
#113=B_SPLINE_CURVE_WITH_KNOTS('',3,(#6387,#6388,#6389,#6390,#6391,#6392,
#6393,#6394,#6395,#6396,#6397,#6398,#6399,#6400,#6401,#6402,#6403,#6404,
#6405,#6406,#6407,#6408,#6409,#6410,#6411,#6412,#6413,#6414,#6415,#6416,
#6417,#6418,#6419,#6420,#6421,#6422,#6423,#6424,#6425,#6426,#6427,#6428,
#6429,#6430,#6431,#6432,#6433,#6434,#6435),.UNSPECIFIED.,.F.,.F.,(4,2,2,
2,2,2,2,2,2,2,2,2,2,2,2,1,1,2,2,2,2,2,2,1,2,4),(0.,0.125000000000024,0.250000000000047,
0.312500000000058,0.375000000000069,0.406250000000073,0.437500000000078,
0.453125000000079,0.46875000000008,0.484375000000081,0.492187500000081,
0.49609375000008,0.500000000000079,0.507812500000076,0.511718750000075,
0.515625000000073,0.523437500000071,0.531250000000068,0.546875000000065,
0.562500000000061,0.593750000000057,0.625000000000052,0.687500000000043,
0.750000000000033,0.875000000000017,1.),.UNSPECIFIED.);
#114=B_SPLINE_CURVE_WITH_KNOTS('',3,(#6437,#6438,#6439,#6440,#6441,#6442,
#6443,#6444,#6445,#6446,#6447,#6448,#6449,#6450,#6451,#6452,#6453,#6454,
#6455,#6456,#6457,#6458,#6459,#6460,#6461,#6462,#6463,#6464,#6465,#6466,
#6467,#6468,#6469,#6470,#6471,#6472,#6473,#6474,#6475,#6476,#6477,#6478,
#6479,#6480,#6481,#6482,#6483,#6484,#6485,#6486,#6487,#6488,#6489,#6490,
#6491,#6492,#6493,#6494,#6495,#6496,#6497,#6498,#6499,#6500,#6501,#6502,
#6503,#6504,#6505,#6506,#6507,#6508,#6509,#6510,#6511,#6512,#6513,#6514,
#6515,#6516,#6517,#6518,#6519,#6520,#6521,#6522,#6523,#6524,#6525,#6526,
#6527,#6528,#6529,#6530,#6531,#6532,#6533,#6534,#6535,#6536,#6537,#6538,
#6539,#6540,#6541,#6542,#6543,#6544,#6545,#6546,#6547,#6548,#6549,#6550,
#6551,#6552,#6553,#6554,#6555,#6556,#6557,#6558,#6559,#6560,#6561,#6562,
#6563,#6564,#6565,#6566,#6567,#6568,#6569,#6570,#6571,#6572,#6573,#6574,
#6575,#6576,#6577,#6578),.UNSPECIFIED.,.T.,.F.,(1,1,2,1,1,2,2,2,1,1,2,2,
2,1,1,2,2,1,1,1,2,2,2,1,1,1,2,2,1,1,1,2,2,2,1,1,2,2,2,1,1,2,2,1,1,2,2,2,
1,1,2,2,1,1,1,2,2,2,1,1,2,1,2,2,1,1,2,2,1,1,2,2,2,1,1,2,2,1,1,1,2,2,1,1,
2,1,2,2,1,1,2,1,2,1,1,2,1,1),(-0.0312500000000007,-0.0156250000000003,0.,
0.0156250000000013,0.0312500000000026,0.0468750000000039,0.050781250000004,
0.054687500000004,0.0625000000000052,0.0781250000000065,0.0937500000000077,
0.101562500000008,0.109375000000009,0.125000000000011,0.140625000000013,
0.156250000000014,0.160156250000015,0.164062500000016,0.171875000000017,
0.187500000000021,0.203125000000024,0.210937500000026,0.214843750000026,
0.218750000000027,0.234375000000028,0.250000000000029,0.265625000000031,
0.26953125000003,0.27343750000003,0.28125000000003,0.29687500000003,0.31250000000003,
0.31640625000003,0.320312500000029,0.328125000000027,0.343750000000024,
0.359375000000021,0.367187500000021,0.37500000000002,0.39062500000002,0.406250000000019,
0.421875000000018,0.429687500000018,0.437500000000019,0.453125000000019,
0.46875000000002,0.47656250000002,0.484375000000021,0.500000000000021,0.515625000000021,
0.531250000000021,0.535156250000022,0.539062500000022,0.546875000000023,
0.562500000000025,0.578125000000027,0.582031250000027,0.585937500000028,
0.59375000000003,0.609375000000033,0.625000000000037,0.632812500000038,
0.636718750000038,0.640625000000039,0.656250000000037,0.671875000000035,
0.687500000000034,0.695312500000033,0.703125000000032,0.71875000000003,
0.734375000000028,0.742187500000027,0.750000000000025,0.765625000000022,
0.781250000000019,0.796875000000017,0.800781250000017,0.804687500000017,
0.812500000000016,0.828125000000014,0.843750000000012,0.851562500000011,
0.859375000000011,0.875000000000009,0.890625000000007,0.898437500000006,
0.902343750000005,0.906250000000004,0.921875000000002,0.937500000000001,
0.953125,0.95703125,0.9609375,0.968749999999999,0.984375,1.,1.015625,1.03125),
 .UNSPECIFIED.);
#115=B_SPLINE_CURVE_WITH_KNOTS('',3,(#6584,#6585,#6586,#6587,#6588,#6589,
#6590,#6591,#6592,#6593,#6594,#6595,#6596,#6597,#6598,#6599,#6600,#6601,
#6602,#6603,#6604,#6605,#6606,#6607,#6608,#6609,#6610,#6611,#6612,#6613,
#6614,#6615,#6616,#6617,#6618,#6619,#6620,#6621,#6622,#6623,#6624,#6625,
#6626,#6627,#6628,#6629,#6630,#6631,#6632,#6633,#6634,#6635,#6636,#6637,
#6638,#6639,#6640,#6641,#6642,#6643,#6644,#6645,#6646,#6647,#6648,#6649,
#6650,#6651,#6652,#6653,#6654,#6655,#6656,#6657,#6658,#6659,#6660,#6661,
#6662,#6663,#6664,#6665,#6666,#6667,#6668,#6669,#6670,#6671,#6672,#6673,
#6674,#6675,#6676,#6677,#6678,#6679,#6680,#6681,#6682,#6683,#6684,#6685,
#6686,#6687,#6688,#6689,#6690,#6691,#6692,#6693,#6694),.UNSPECIFIED.,.F.,
 .F.,(4,1,1,1,1,1,2,2,2,1,2,2,2,2,2,2,2,2,2,1,1,2,2,2,2,2,2,2,2,2,2,2,2,
2,2,2,2,2,2,2,1,2,1,2,2,2,1,2,2,2,2,2,2,2,2,2,1,1,2,2,1,1,4),(0.,0.0312499999999911,
0.0624999999999821,0.0937499999999732,0.124999999999964,0.156249999999955,
0.187499999999946,0.203124999999942,0.210937499999939,0.218749999999936,
0.249999999999924,0.281249999999913,0.296874999999907,0.304687499999905,
0.312499999999902,0.343749999999896,0.359374999999894,0.374999999999891,
0.378906249999891,0.382812499999891,0.39062499999989,0.406249999999888,
0.421874999999885,0.429687499999884,0.437499999999883,0.45312499999988,
0.45703124999988,0.460937499999879,0.468749999999879,0.484374999999877,
0.488281249999877,0.492187499999877,0.499999999999877,0.515624999999878,
0.519531249999879,0.52343749999988,0.531249999999882,0.546874999999885,
0.550781249999885,0.554687499999886,0.562499999999887,0.578124999999888,
0.585937499999888,0.589843749999889,0.593749999999889,0.609374999999892,
0.624999999999895,0.640624999999897,0.648437499999899,0.656249999999902,
0.687499999999911,0.71874999999992,0.734374999999925,0.74999999999993,0.781249999999939,
0.812499999999948,0.843749999999957,0.874999999999966,0.906249999999975,
0.92187499999998,0.937499999999985,0.968749999999992,1.),.UNSPECIFIED.);
#116=B_SPLINE_CURVE_WITH_KNOTS('',3,(#6696,#6697,#6698,#6699,#6700,#6701,
#6702,#6703,#6704,#6705,#6706,#6707,#6708,#6709,#6710,#6711,#6712,#6713,
#6714,#6715,#6716,#6717,#6718,#6719,#6720,#6721,#6722,#6723,#6724,#6725,
#6726,#6727,#6728,#6729,#6730,#6731,#6732,#6733,#6734,#6735,#6736,#6737,
#6738,#6739,#6740,#6741,#6742,#6743,#6744),.UNSPECIFIED.,.F.,.F.,(4,2,2,
2,2,2,2,2,2,2,2,2,2,2,2,1,1,2,2,2,2,2,2,1,2,4),(0.,0.124999999999996,0.249999999999993,
0.312499999999993,0.374999999999994,0.406249999999992,0.43749999999999,
0.453124999999988,0.468749999999986,0.484374999999984,0.492187499999983,
0.496093749999982,0.499999999999981,0.507812499999981,0.511718749999981,
0.515624999999981,0.523437499999982,0.531249999999983,0.546874999999983,
0.562499999999984,0.593749999999984,0.624999999999985,0.687499999999988,
0.749999999999991,0.874999999999996,1.),.UNSPECIFIED.);
#117=B_SPLINE_CURVE_WITH_KNOTS('',3,(#6749,#6750,#6751,#6752,#6753,#6754,
#6755,#6756,#6757,#6758,#6759,#6760,#6761,#6762,#6763,#6764,#6765,#6766,
#6767,#6768,#6769,#6770,#6771,#6772,#6773,#6774,#6775,#6776,#6777,#6778,
#6779,#6780,#6781,#6782,#6783,#6784,#6785,#6786,#6787,#6788,#6789,#6790,
#6791,#6792,#6793,#6794,#6795,#6796,#6797,#6798,#6799,#6800,#6801,#6802,
#6803,#6804,#6805,#6806,#6807,#6808,#6809,#6810,#6811,#6812,#6813,#6814,
#6815,#6816,#6817,#6818,#6819,#6820,#6821,#6822,#6823,#6824,#6825,#6826,
#6827,#6828,#6829,#6830,#6831,#6832,#6833,#6834,#6835,#6836,#6837,#6838,
#6839,#6840,#6841,#6842,#6843,#6844,#6845,#6846,#6847,#6848,#6849,#6850,
#6851,#6852,#6853,#6854,#6855,#6856,#6857,#6858,#6859),.UNSPECIFIED.,.F.,
 .F.,(4,1,1,1,1,1,2,2,2,1,2,2,2,2,2,2,2,2,2,1,1,2,2,2,2,2,2,2,2,2,2,2,2,
2,2,2,2,2,2,2,1,2,1,2,2,2,1,2,2,2,2,2,2,2,2,2,1,1,2,2,1,1,4),(0.,0.0312499999999913,
0.0624999999999826,0.0937499999999739,0.124999999999965,0.156249999999956,
0.187499999999948,0.203124999999943,0.210937499999941,0.218749999999938,
0.249999999999929,0.28124999999992,0.296874999999916,0.304687499999914,
0.312499999999912,0.343749999999909,0.359374999999908,0.374999999999906,
0.378906249999907,0.382812499999907,0.390624999999907,0.406249999999908,
0.421874999999908,0.429687499999908,0.437499999999909,0.453124999999911,
0.457031249999911,0.460937499999911,0.468749999999911,0.484374999999912,
0.488281249999912,0.492187499999912,0.499999999999913,0.515624999999916,
0.519531249999917,0.523437499999918,0.531249999999919,0.546874999999921,
0.550781249999921,0.554687499999922,0.562499999999922,0.578124999999923,
0.585937499999923,0.589843749999924,0.593749999999925,0.60937499999993,
0.624999999999934,0.640624999999939,0.648437499999941,0.656249999999942,
0.687499999999948,0.718749999999953,0.734374999999956,0.749999999999958,
0.781249999999964,0.812499999999969,0.843749999999974,0.874999999999979,
0.906249999999984,0.921874999999987,0.93749999999999,0.968749999999995,
1.),.UNSPECIFIED.);
#118=B_SPLINE_CURVE_WITH_KNOTS('',3,(#6861,#6862,#6863,#6864,#6865,#6866,
#6867,#6868,#6869,#6870,#6871,#6872,#6873,#6874,#6875,#6876,#6877,#6878,
#6879,#6880,#6881,#6882,#6883,#6884,#6885,#6886,#6887,#6888,#6889,#6890,
#6891,#6892,#6893,#6894,#6895,#6896,#6897,#6898,#6899,#6900,#6901,#6902,
#6903,#6904,#6905,#6906,#6907,#6908,#6909),.UNSPECIFIED.,.F.,.F.,(4,2,2,
2,2,2,2,2,2,2,2,2,2,2,2,1,1,2,2,2,2,2,2,1,2,4),(0.,0.125000000000013,0.250000000000027,
0.312500000000032,0.375000000000038,0.406250000000038,0.437500000000039,
0.45312500000004,0.468750000000042,0.484375000000043,0.492187500000044,
0.496093750000045,0.500000000000046,0.507812500000049,0.511718750000051,
0.515625000000052,0.523437500000053,0.531250000000053,0.546875000000051,
0.562500000000049,0.593750000000046,0.625000000000043,0.687500000000036,
0.750000000000028,0.875000000000014,1.),.UNSPECIFIED.);
#119=B_SPLINE_CURVE_WITH_KNOTS('',3,(#6911,#6912,#6913,#6914,#6915,#6916,
#6917,#6918,#6919,#6920,#6921,#6922,#6923,#6924,#6925,#6926,#6927,#6928,
#6929,#6930,#6931,#6932,#6933,#6934,#6935,#6936,#6937,#6938,#6939,#6940,
#6941,#6942,#6943,#6944,#6945,#6946,#6947,#6948,#6949,#6950,#6951,#6952,
#6953,#6954,#6955,#6956,#6957,#6958,#6959,#6960,#6961,#6962,#6963,#6964,
#6965,#6966,#6967,#6968,#6969,#6970,#6971,#6972,#6973,#6974,#6975,#6976,
#6977,#6978,#6979,#6980,#6981,#6982,#6983,#6984,#6985,#6986,#6987,#6988,
#6989,#6990,#6991,#6992,#6993,#6994,#6995,#6996,#6997,#6998,#6999,#7000,
#7001,#7002,#7003,#7004,#7005,#7006,#7007,#7008,#7009,#7010,#7011,#7012,
#7013,#7014,#7015,#7016,#7017,#7018,#7019,#7020,#7021,#7022,#7023,#7024,
#7025,#7026,#7027,#7028,#7029,#7030,#7031,#7032,#7033,#7034,#7035,#7036,
#7037,#7038,#7039,#7040,#7041,#7042,#7043,#7044,#7045,#7046,#7047,#7048,
#7049,#7050,#7051,#7052),.UNSPECIFIED.,.T.,.F.,(1,1,2,1,1,2,2,2,1,1,2,2,
2,1,1,2,2,1,1,1,2,2,2,1,1,1,2,2,1,1,1,2,2,2,1,1,2,2,2,1,1,2,2,1,1,2,2,2,
1,1,2,2,1,1,1,2,2,2,1,1,2,1,2,2,1,1,2,2,1,1,2,2,2,1,1,2,2,1,1,1,2,2,1,1,
2,1,2,2,1,1,2,1,2,1,1,2,1,1),(-0.0312500000000017,-0.0156250000000008,0.,
0.0156249999999942,0.0312499999999883,0.0468749999999825,0.0507812499999812,
0.0546874999999798,0.0624999999999774,0.0781249999999723,0.0937499999999672,
0.101562499999965,0.109374999999962,0.124999999999957,0.140624999999951,
0.156249999999945,0.160156249999944,0.164062499999942,0.17187499999994,
0.187499999999935,0.203124999999931,0.210937499999929,0.214843749999929,
0.218749999999928,0.234374999999928,0.249999999999927,0.265624999999927,
0.269531249999927,0.273437499999928,0.281249999999928,0.29687499999993,
0.312499999999931,0.316406249999931,0.320312499999931,0.328124999999932,
0.343749999999934,0.359374999999935,0.367187499999936,0.374999999999936,
0.390624999999938,0.406249999999941,0.421874999999943,0.429687499999944,
0.437499999999945,0.453124999999947,0.468749999999949,0.47656249999995,
0.484374999999952,0.499999999999954,0.515624999999957,0.531249999999959,
0.53515624999996,0.53906249999996,0.546874999999961,0.562499999999964,0.578124999999968,
0.582031249999969,0.58593749999997,0.593749999999972,0.609374999999975,
0.624999999999978,0.632812499999979,0.63671874999998,0.640624999999981,
0.656249999999982,0.671874999999984,0.687499999999986,0.695312499999987,
0.703124999999988,0.71874999999999,0.734374999999991,0.742187499999992,
0.749999999999993,0.765624999999995,0.781249999999997,0.796874999999999,
0.800781249999999,0.8046875,0.812499999999999,0.828124999999998,0.843749999999998,
0.851562499999997,0.859374999999997,0.874999999999996,0.890624999999995,
0.898437499999995,0.902343749999995,0.906249999999995,0.921874999999996,
0.937499999999997,0.953124999999997,0.957031249999998,0.960937499999998,
0.968749999999998,0.984374999999999,1.,1.01562499999999,1.03124999999999),
 .UNSPECIFIED.);
#120=B_SPLINE_CURVE_WITH_KNOTS('',3,(#7058,#7059,#7060,#7061,#7062,#7063,
#7064,#7065,#7066,#7067,#7068,#7069,#7070,#7071,#7072,#7073,#7074,#7075,
#7076,#7077,#7078,#7079,#7080,#7081,#7082,#7083,#7084,#7085,#7086,#7087,
#7088,#7089,#7090,#7091,#7092,#7093,#7094,#7095,#7096,#7097,#7098,#7099,
#7100,#7101,#7102,#7103,#7104,#7105,#7106,#7107,#7108,#7109,#7110,#7111,
#7112,#7113,#7114,#7115,#7116,#7117,#7118,#7119,#7120,#7121,#7122,#7123,
#7124,#7125,#7126,#7127,#7128,#7129,#7130,#7131,#7132,#7133,#7134,#7135,
#7136,#7137,#7138,#7139,#7140,#7141,#7142,#7143,#7144,#7145,#7146,#7147,
#7148,#7149,#7150,#7151,#7152,#7153,#7154,#7155,#7156,#7157,#7158,#7159,
#7160,#7161,#7162,#7163,#7164,#7165,#7166,#7167,#7168),.UNSPECIFIED.,.F.,
 .F.,(4,1,1,1,1,1,2,2,2,1,2,2,2,2,2,2,2,2,2,1,1,2,2,2,2,2,2,2,2,2,2,2,2,
2,2,2,2,2,2,2,1,2,1,2,2,2,1,2,2,2,2,2,2,2,2,2,1,1,2,2,1,1,4),(0.,0.0312499999999886,
0.0624999999999773,0.0937499999999659,0.124999999999955,0.156249999999943,
0.187499999999932,0.203124999999925,0.210937499999923,0.21874999999992,
0.249999999999912,0.281249999999903,0.296874999999898,0.304687499999895,
0.312499999999893,0.343749999999881,0.359374999999875,0.37499999999987,
0.378906249999869,0.382812499999869,0.390624999999869,0.40624999999987,
0.421874999999871,0.429687499999872,0.437499999999873,0.453124999999875,
0.457031249999876,0.460937499999876,0.468749999999876,0.484374999999875,
0.488281249999875,0.492187499999875,0.499999999999875,0.515624999999877,
0.519531249999878,0.523437499999879,0.53124999999988,0.546874999999884,
0.550781249999885,0.554687499999887,0.562499999999889,0.578124999999895,
0.585937499999897,0.589843749999898,0.593749999999899,0.609374999999901,
0.624999999999902,0.640624999999903,0.648437499999904,0.656249999999906,
0.687499999999914,0.718749999999921,0.734374999999925,0.749999999999929,
0.781249999999938,0.812499999999948,0.843749999999957,0.874999999999966,
0.906249999999975,0.92187499999998,0.937499999999984,0.968749999999992,
1.),.UNSPECIFIED.);
#121=B_SPLINE_CURVE_WITH_KNOTS('',3,(#7170,#7171,#7172,#7173,#7174,#7175,
#7176,#7177,#7178,#7179,#7180,#7181,#7182,#7183,#7184,#7185,#7186,#7187,
#7188,#7189,#7190,#7191,#7192,#7193,#7194,#7195,#7196,#7197,#7198,#7199,
#7200,#7201,#7202,#7203,#7204,#7205,#7206,#7207,#7208,#7209,#7210,#7211,
#7212,#7213,#7214,#7215,#7216,#7217,#7218),.UNSPECIFIED.,.F.,.F.,(4,2,2,
2,2,2,2,2,2,2,2,2,2,2,2,1,1,2,2,2,2,2,2,1,2,4),(0.,0.124999999999998,0.249999999999995,
0.312499999999996,0.374999999999997,0.406249999999995,0.437499999999994,
0.453124999999995,0.468749999999996,0.484374999999998,0.492187499999998,
0.496093749999998,0.499999999999998,0.507812499999999,0.51171875,0.515625000000001,
0.523437499999999,0.531249999999998,0.546874999999997,0.562499999999996,
0.593749999999996,0.624999999999996,0.687499999999998,0.75,0.875,1.),
 .UNSPECIFIED.);
#122=B_SPLINE_CURVE_WITH_KNOTS('',3,(#7223,#7224,#7225,#7226,#7227,#7228,
#7229,#7230,#7231,#7232,#7233,#7234,#7235,#7236,#7237,#7238,#7239,#7240,
#7241,#7242,#7243,#7244,#7245,#7246,#7247,#7248,#7249,#7250,#7251,#7252,
#7253,#7254,#7255,#7256,#7257,#7258,#7259,#7260,#7261,#7262,#7263,#7264,
#7265,#7266,#7267,#7268,#7269,#7270,#7271,#7272,#7273,#7274,#7275,#7276,
#7277,#7278,#7279,#7280,#7281,#7282,#7283,#7284,#7285,#7286,#7287,#7288,
#7289,#7290,#7291,#7292,#7293,#7294,#7295,#7296,#7297,#7298,#7299,#7300,
#7301,#7302,#7303,#7304,#7305,#7306,#7307,#7308,#7309,#7310,#7311,#7312,
#7313,#7314,#7315,#7316,#7317,#7318,#7319,#7320,#7321,#7322,#7323,#7324,
#7325,#7326,#7327,#7328,#7329,#7330,#7331,#7332,#7333),.UNSPECIFIED.,.F.,
 .F.,(4,1,1,1,1,1,2,2,2,1,2,2,2,2,2,2,2,2,2,1,1,2,2,2,2,2,2,2,2,2,2,2,2,
2,2,2,2,2,2,2,1,2,1,2,2,2,1,2,2,2,2,2,2,2,2,2,1,1,2,2,1,1,4),(0.,0.0312499999999895,
0.062499999999979,0.0937499999999685,0.124999999999958,0.156249999999947,
0.187499999999937,0.203124999999932,0.21093749999993,0.218749999999928,
0.249999999999923,0.281249999999917,0.296874999999915,0.304687499999913,
0.312499999999911,0.343749999999904,0.359374999999901,0.374999999999897,
0.378906249999897,0.382812499999898,0.390624999999899,0.406249999999902,
0.421874999999906,0.429687499999908,0.43749999999991,0.453124999999913,
0.457031249999914,0.460937499999914,0.468749999999915,0.484374999999917,
0.488281249999917,0.492187499999917,0.499999999999917,0.515624999999917,
0.519531249999917,0.523437499999917,0.531249999999918,0.546874999999919,
0.55078124999992,0.554687499999921,0.562499999999922,0.578124999999925,
0.585937499999926,0.589843749999927,0.593749999999928,0.609374999999933,
0.624999999999938,0.640624999999943,0.648437499999945,0.656249999999947,
0.687499999999952,0.718749999999958,0.73437499999996,0.749999999999963,
0.781249999999968,0.812499999999973,0.843749999999978,0.874999999999983,
0.906249999999988,0.92187499999999,0.937499999999993,0.968749999999997,
1.),.UNSPECIFIED.);
#123=B_SPLINE_CURVE_WITH_KNOTS('',3,(#7335,#7336,#7337,#7338,#7339,#7340,
#7341,#7342,#7343,#7344,#7345,#7346,#7347,#7348,#7349,#7350,#7351,#7352,
#7353,#7354,#7355,#7356,#7357,#7358,#7359,#7360,#7361,#7362,#7363,#7364,
#7365,#7366,#7367,#7368,#7369,#7370,#7371,#7372,#7373,#7374,#7375,#7376,
#7377,#7378,#7379,#7380,#7381,#7382,#7383),.UNSPECIFIED.,.F.,.F.,(4,2,2,
2,2,2,2,2,2,2,2,2,2,2,2,1,1,2,2,2,2,2,2,1,2,4),(0.,0.124999999999979,0.249999999999958,
0.312499999999949,0.374999999999941,0.406249999999936,0.437499999999931,
0.453124999999927,0.468749999999923,0.484374999999919,0.492187499999917,
0.496093749999916,0.499999999999914,0.507812499999913,0.511718749999913,
0.515624999999912,0.523437499999913,0.531249999999913,0.546874999999916,
0.562499999999919,0.593749999999924,0.62499999999993,0.687499999999941,
0.749999999999952,0.874999999999976,1.),.UNSPECIFIED.);
#124=B_SPLINE_CURVE_WITH_KNOTS('',3,(#7385,#7386,#7387,#7388,#7389,#7390,
#7391,#7392,#7393,#7394,#7395,#7396,#7397,#7398,#7399,#7400,#7401,#7402,
#7403,#7404,#7405,#7406,#7407,#7408,#7409,#7410,#7411,#7412,#7413,#7414,
#7415,#7416,#7417,#7418,#7419,#7420,#7421,#7422,#7423,#7424,#7425,#7426,
#7427,#7428,#7429,#7430,#7431,#7432,#7433,#7434,#7435,#7436,#7437,#7438,
#7439,#7440,#7441,#7442,#7443,#7444,#7445,#7446,#7447,#7448,#7449,#7450,
#7451,#7452,#7453,#7454,#7455,#7456,#7457,#7458,#7459,#7460,#7461,#7462,
#7463,#7464,#7465,#7466,#7467,#7468,#7469,#7470,#7471,#7472,#7473,#7474,
#7475,#7476,#7477,#7478,#7479,#7480,#7481,#7482,#7483,#7484,#7485,#7486,
#7487,#7488,#7489,#7490,#7491,#7492,#7493,#7494,#7495,#7496,#7497,#7498,
#7499,#7500,#7501,#7502,#7503,#7504,#7505,#7506,#7507,#7508,#7509,#7510,
#7511,#7512,#7513,#7514,#7515,#7516,#7517,#7518,#7519,#7520,#7521,#7522,
#7523,#7524,#7525,#7526),.UNSPECIFIED.,.T.,.F.,(1,1,2,1,1,2,2,2,1,1,2,2,
2,1,1,2,2,1,1,1,2,2,2,1,1,1,2,2,1,1,1,2,2,2,1,1,2,2,2,1,1,2,2,1,1,2,2,2,
1,1,2,2,1,1,1,2,2,2,1,1,2,1,2,2,1,1,2,2,1,1,2,2,2,1,1,2,2,1,1,1,2,2,1,1,
2,1,2,2,1,1,2,1,2,1,1,2,1,1),(-0.0312500000000132,-0.0156250000000066,0.,
0.0156249999999962,0.0312499999999923,0.0468749999999885,0.0507812499999873,
0.0546874999999861,0.0624999999999847,0.0781249999999808,0.0937499999999769,
0.101562499999975,0.109374999999973,0.124999999999969,0.140624999999964,
0.15624999999996,0.160156249999959,0.164062499999958,0.171874999999957,
0.187499999999955,0.203124999999954,0.210937499999953,0.214843749999953,
0.218749999999953,0.234374999999953,0.249999999999952,0.265624999999952,
0.269531249999952,0.273437499999952,0.281249999999953,0.296874999999954,
0.312499999999954,0.316406249999954,0.320312499999954,0.328124999999953,
0.343749999999951,0.359374999999949,0.36718749999995,0.37499999999995,0.39062499999995,
0.40624999999995,0.42187499999995,0.42968749999995,0.437499999999951,0.453124999999952,
0.468749999999953,0.476562499999954,0.484374999999954,0.499999999999954,
0.515624999999955,0.531249999999955,0.535156249999956,0.539062499999957,
0.546874999999958,0.562499999999959,0.578124999999961,0.582031249999961,
0.585937499999962,0.593749999999963,0.609374999999965,0.624999999999968,
0.632812499999968,0.636718749999968,0.640624999999969,0.656249999999967,
0.671874999999964,0.687499999999962,0.695312499999961,0.70312499999996,
0.718749999999957,0.734374999999954,0.742187499999954,0.749999999999953,
0.765624999999951,0.781249999999949,0.796874999999947,0.800781249999948,
0.804687499999948,0.812499999999949,0.828124999999951,0.843749999999954,
0.851562499999955,0.859374999999957,0.87499999999996,0.890624999999963,
0.898437499999965,0.902343749999966,0.906249999999966,0.921874999999971,
0.937499999999976,0.953124999999981,0.957031249999982,0.960937499999984,
0.968749999999987,0.984374999999993,1.,1.015625,1.03124999999999),
 .UNSPECIFIED.);
#125=B_SPLINE_CURVE_WITH_KNOTS('',3,(#7532,#7533,#7534,#7535,#7536,#7537,
#7538,#7539,#7540,#7541,#7542,#7543,#7544,#7545,#7546,#7547,#7548,#7549,
#7550,#7551,#7552,#7553,#7554,#7555,#7556,#7557,#7558,#7559,#7560,#7561,
#7562,#7563,#7564,#7565,#7566,#7567,#7568,#7569,#7570,#7571,#7572,#7573,
#7574,#7575,#7576,#7577,#7578,#7579,#7580,#7581,#7582,#7583,#7584,#7585,
#7586,#7587,#7588,#7589,#7590,#7591,#7592,#7593,#7594,#7595,#7596,#7597,
#7598,#7599,#7600,#7601,#7602,#7603,#7604,#7605,#7606,#7607,#7608,#7609,
#7610,#7611,#7612,#7613,#7614,#7615,#7616,#7617,#7618,#7619,#7620,#7621,
#7622,#7623,#7624,#7625,#7626,#7627,#7628,#7629,#7630,#7631,#7632,#7633,
#7634,#7635,#7636,#7637,#7638,#7639,#7640,#7641,#7642),.UNSPECIFIED.,.F.,
 .F.,(4,1,1,1,1,1,2,2,2,1,2,2,2,2,2,2,2,2,2,1,1,2,2,2,2,2,2,2,2,2,2,2,2,
2,2,2,2,2,2,2,1,2,1,2,2,2,1,2,2,2,2,2,2,2,2,2,1,1,2,2,1,1,4),(0.,0.0312499999999961,
0.0624999999999921,0.0937499999999882,0.124999999999984,0.15624999999998,
0.187499999999976,0.203124999999975,0.210937499999973,0.218749999999971,
0.249999999999965,0.281249999999959,0.296874999999956,0.304687499999955,
0.312499999999954,0.343749999999957,0.359374999999958,0.374999999999959,
0.37890624999996,0.382812499999962,0.390624999999965,0.406249999999972,
0.42187499999998,0.429687499999984,0.437499999999988,0.453124999999997,
0.457031249999999,0.460937500000001,0.468750000000006,0.484375000000016,
0.488281250000018,0.49218750000002,0.500000000000024,0.515625000000031,
0.519531250000033,0.523437500000034,0.531250000000037,0.546875000000043,
0.550781250000044,0.554687500000045,0.562500000000048,0.578125000000053,
0.585937500000057,0.589843750000058,0.593750000000059,0.609375000000059,
0.62500000000006,0.640625000000061,0.64843750000006,0.65625000000006,0.687500000000055,
0.718750000000051,0.734375000000048,0.750000000000045,0.78125000000004,
0.812500000000035,0.843750000000029,0.875000000000024,0.906250000000018,
0.921875000000016,0.937500000000013,0.968750000000007,1.),.UNSPECIFIED.);
#126=B_SPLINE_CURVE_WITH_KNOTS('',3,(#7644,#7645,#7646,#7647,#7648,#7649,
#7650,#7651,#7652,#7653,#7654,#7655,#7656,#7657,#7658,#7659,#7660,#7661,
#7662,#7663,#7664,#7665,#7666,#7667,#7668,#7669,#7670,#7671,#7672,#7673,
#7674,#7675,#7676,#7677,#7678,#7679,#7680,#7681,#7682,#7683,#7684,#7685,
#7686,#7687,#7688,#7689,#7690,#7691,#7692),.UNSPECIFIED.,.F.,.F.,(4,2,2,
2,2,2,2,2,2,2,2,2,2,2,2,1,1,2,2,2,2,2,2,1,2,4),(0.,0.124999999999987,0.249999999999975,
0.312499999999968,0.374999999999961,0.406249999999957,0.437499999999954,
0.453124999999951,0.468749999999948,0.484374999999945,0.492187499999944,
0.496093749999943,0.499999999999943,0.507812499999943,0.511718749999943,
0.515624999999942,0.523437499999942,0.531249999999942,0.546874999999943,
0.562499999999944,0.593749999999949,0.624999999999954,0.687499999999962,
0.74999999999997,0.874999999999985,1.),.UNSPECIFIED.);
#127=B_SPLINE_CURVE_WITH_KNOTS('',3,(#7697,#7698,#7699,#7700,#7701,#7702,
#7703,#7704,#7705,#7706,#7707,#7708,#7709,#7710,#7711,#7712,#7713,#7714,
#7715,#7716,#7717,#7718,#7719,#7720,#7721,#7722,#7723,#7724,#7725,#7726,
#7727,#7728,#7729,#7730,#7731,#7732,#7733,#7734,#7735,#7736,#7737,#7738,
#7739,#7740,#7741,#7742,#7743,#7744,#7745,#7746,#7747,#7748,#7749,#7750,
#7751,#7752,#7753,#7754,#7755,#7756,#7757,#7758,#7759,#7760,#7761,#7762,
#7763,#7764,#7765,#7766,#7767,#7768,#7769,#7770,#7771,#7772,#7773,#7774,
#7775,#7776,#7777,#7778,#7779,#7780,#7781,#7782,#7783,#7784,#7785,#7786,
#7787,#7788,#7789,#7790,#7791,#7792,#7793,#7794,#7795,#7796,#7797,#7798,
#7799,#7800,#7801,#7802,#7803,#7804,#7805,#7806,#7807),.UNSPECIFIED.,.F.,
 .F.,(4,1,1,1,1,1,2,2,2,1,2,2,2,2,2,2,2,2,2,1,1,2,2,2,2,2,2,2,2,2,2,2,2,
2,2,2,2,2,2,2,1,2,1,2,2,2,1,2,2,2,2,2,2,2,2,2,1,1,2,2,1,1,4),(0.,0.0312499999999939,
0.0624999999999878,0.0937499999999817,0.124999999999976,0.15624999999997,
0.187499999999963,0.203124999999961,0.210937499999958,0.218749999999956,
0.249999999999948,0.281249999999939,0.296874999999935,0.304687499999934,
0.312499999999933,0.343749999999934,0.359374999999933,0.374999999999933,
0.378906249999934,0.382812499999935,0.390624999999938,0.406249999999944,
0.421874999999951,0.429687499999954,0.437499999999958,0.453124999999966,
0.457031249999968,0.460937499999969,0.468749999999974,0.484374999999982,
0.488281249999984,0.492187499999986,0.49999999999999,0.515624999999995,
0.519531249999997,0.523437499999998,0.531250000000001,0.546875000000005,
0.550781250000006,0.554687500000007,0.562500000000009,0.578125000000013,
0.585937500000016,0.589843750000017,0.593750000000018,0.609375000000017,
0.625000000000017,0.640625000000017,0.648437500000017,0.656250000000017,
0.687500000000016,0.718750000000015,0.734375000000014,0.750000000000014,
0.781250000000012,0.812500000000011,0.843750000000009,0.875000000000008,
0.906250000000006,0.921875000000006,0.937500000000005,0.968750000000003,
1.),.UNSPECIFIED.);
#128=B_SPLINE_CURVE_WITH_KNOTS('',3,(#7809,#7810,#7811,#7812,#7813,#7814,
#7815,#7816,#7817,#7818,#7819,#7820,#7821,#7822,#7823,#7824,#7825,#7826,
#7827,#7828,#7829,#7830,#7831,#7832,#7833,#7834,#7835,#7836,#7837,#7838,
#7839,#7840,#7841,#7842,#7843,#7844,#7845,#7846,#7847,#7848,#7849,#7850,
#7851,#7852,#7853,#7854,#7855,#7856,#7857),.UNSPECIFIED.,.F.,.F.,(4,2,2,
2,2,2,2,2,2,2,2,2,2,2,2,1,1,2,2,2,2,2,2,1,2,4),(0.,0.124999999999987,0.249999999999975,
0.312499999999968,0.374999999999961,0.406249999999957,0.437499999999954,
0.453124999999951,0.468749999999948,0.484374999999945,0.492187499999944,
0.496093749999943,0.499999999999943,0.507812499999943,0.511718749999943,
0.515624999999942,0.523437499999942,0.531249999999942,0.546874999999943,
0.562499999999944,0.593749999999949,0.624999999999954,0.687499999999962,
0.74999999999997,0.874999999999985,1.),.UNSPECIFIED.);
#129=B_SPLINE_CURVE_WITH_KNOTS('',3,(#7859,#7860,#7861,#7862,#7863,#7864,
#7865,#7866,#7867,#7868,#7869,#7870,#7871,#7872,#7873,#7874,#7875,#7876,
#7877,#7878,#7879,#7880,#7881,#7882,#7883,#7884,#7885,#7886,#7887,#7888,
#7889,#7890,#7891,#7892,#7893,#7894,#7895,#7896,#7897,#7898,#7899,#7900,
#7901,#7902,#7903,#7904,#7905,#7906,#7907,#7908,#7909,#7910,#7911,#7912,
#7913,#7914,#7915,#7916,#7917,#7918,#7919,#7920,#7921,#7922,#7923,#7924,
#7925,#7926,#7927,#7928,#7929,#7930,#7931,#7932,#7933,#7934,#7935,#7936,
#7937,#7938,#7939,#7940,#7941,#7942,#7943,#7944,#7945,#7946,#7947,#7948,
#7949,#7950,#7951,#7952,#7953,#7954,#7955,#7956,#7957,#7958,#7959,#7960,
#7961,#7962,#7963,#7964,#7965,#7966,#7967,#7968,#7969,#7970,#7971,#7972,
#7973,#7974,#7975,#7976,#7977,#7978,#7979,#7980,#7981,#7982,#7983,#7984,
#7985,#7986,#7987,#7988,#7989,#7990,#7991,#7992,#7993,#7994,#7995,#7996,
#7997,#7998,#7999,#8000),.UNSPECIFIED.,.T.,.F.,(1,1,2,1,1,2,2,2,1,1,2,2,
2,1,1,2,2,1,1,1,2,2,2,1,1,1,2,2,1,1,1,2,2,2,1,1,2,2,2,1,1,2,2,1,1,2,2,2,
1,1,2,2,1,1,1,2,2,2,1,1,2,1,2,2,1,1,2,2,1,1,2,2,2,1,1,2,2,1,1,1,2,2,1,1,
2,1,2,2,1,1,2,1,2,1,1,2,1,1),(-0.0312500000000012,-0.0156250000000006,0.,
0.0156250000000009,0.0312500000000018,0.0468750000000027,0.0507812500000027,
0.0546875000000026,0.0625000000000036,0.0781250000000044,0.0937500000000053,
0.101562500000006,0.109375000000006,0.125000000000006,0.140625000000007,
0.156250000000007,0.160156250000007,0.164062500000008,0.171875000000009,
0.187500000000012,0.203125000000015,0.210937500000017,0.214843750000018,
0.21875000000002,0.234375000000024,0.250000000000029,0.265625000000033,
0.269531250000034,0.273437500000035,0.281250000000036,0.296875000000038,
0.312500000000041,0.316406250000041,0.320312500000041,0.328125000000041,
0.343750000000041,0.359375000000041,0.367187500000041,0.375000000000041,
0.39062500000004,0.406250000000039,0.421875000000039,0.429687500000039,
0.437500000000038,0.453125000000038,0.468750000000038,0.476562500000039,
0.484375000000039,0.50000000000004,0.51562500000004,0.531250000000041,0.535156250000042,
0.539062500000042,0.546875000000043,0.562500000000046,0.578125000000049,
0.582031250000049,0.585937500000049,0.59375000000005,0.609375000000053,
0.625000000000055,0.632812500000056,0.636718750000057,0.640625000000057,
0.656250000000056,0.671875000000055,0.687500000000055,0.695312500000054,
0.703125000000053,0.718750000000052,0.73437500000005,0.742187500000049,
0.750000000000048,0.765625000000045,0.781250000000042,0.796875000000038,
0.800781250000037,0.804687500000036,0.812500000000033,0.828125000000028,
0.843750000000022,0.851562500000019,0.859375000000016,0.875000000000011,
0.890625000000006,0.898437500000003,0.902343750000002,0.906250000000002,
0.921875000000001,0.9375,0.953124999999999,0.957031249999999,0.960937499999999,
0.968749999999999,0.984374999999999,1.,1.015625,1.03125),.UNSPECIFIED.);
#130=B_SPLINE_CURVE_WITH_KNOTS('',3,(#8006,#8007,#8008,#8009,#8010,#8011,
#8012,#8013,#8014,#8015,#8016,#8017,#8018,#8019,#8020,#8021,#8022,#8023,
#8024,#8025,#8026,#8027,#8028,#8029,#8030,#8031,#8032,#8033,#8034,#8035,
#8036,#8037,#8038,#8039,#8040,#8041,#8042,#8043,#8044,#8045,#8046,#8047,
#8048,#8049,#8050,#8051,#8052,#8053,#8054,#8055,#8056,#8057,#8058,#8059,
#8060,#8061,#8062,#8063,#8064,#8065,#8066,#8067,#8068,#8069,#8070,#8071,
#8072,#8073,#8074,#8075,#8076,#8077,#8078,#8079,#8080,#8081,#8082,#8083,
#8084,#8085,#8086,#8087,#8088,#8089,#8090,#8091,#8092,#8093,#8094,#8095,
#8096,#8097,#8098,#8099,#8100,#8101,#8102,#8103,#8104,#8105,#8106,#8107,
#8108,#8109,#8110,#8111,#8112,#8113,#8114,#8115,#8116),.UNSPECIFIED.,.F.,
 .F.,(4,1,1,1,1,1,2,2,2,1,2,2,2,2,2,2,2,2,2,1,1,2,2,2,2,2,2,2,2,2,2,2,2,
2,2,2,2,2,2,2,1,2,1,2,2,2,1,2,2,2,2,2,2,2,2,2,1,1,2,2,1,1,4),(0.,0.0312500000000025,
0.0625000000000049,0.0937500000000074,0.12500000000001,0.156250000000012,
0.187500000000015,0.203125000000016,0.210937500000016,0.218750000000016,
0.250000000000016,0.281250000000017,0.296875000000017,0.304687500000016,
0.312500000000016,0.343750000000018,0.359375000000018,0.375000000000019,
0.37890625000002,0.382812500000021,0.390625000000022,0.406250000000025,
0.421875000000029,0.429687500000031,0.437500000000032,0.453125000000036,
0.457031250000037,0.460937500000039,0.46875000000004,0.484375000000043,
0.488281250000044,0.492187500000045,0.500000000000045,0.515625000000046,
0.519531250000046,0.523437500000047,0.531250000000047,0.546875000000049,
0.550781250000048,0.554687500000048,0.562500000000048,0.57812500000005,
0.585937500000051,0.589843750000051,0.593750000000052,0.60937500000005,
0.625000000000048,0.640625000000047,0.648437500000046,0.656250000000045,
0.68750000000004,0.718750000000035,0.734375000000033,0.75000000000003,0.781250000000027,
0.812500000000023,0.84375000000002,0.875000000000017,0.906250000000013,
0.921875000000011,0.93750000000001,0.968750000000005,1.),.UNSPECIFIED.);
#131=B_SPLINE_CURVE_WITH_KNOTS('',3,(#8118,#8119,#8120,#8121,#8122,#8123,
#8124,#8125,#8126,#8127,#8128,#8129,#8130,#8131,#8132,#8133,#8134,#8135,
#8136,#8137,#8138,#8139,#8140,#8141,#8142,#8143,#8144,#8145,#8146,#8147,
#8148,#8149,#8150,#8151,#8152,#8153,#8154,#8155,#8156,#8157,#8158,#8159,
#8160,#8161,#8162,#8163,#8164,#8165,#8166),.UNSPECIFIED.,.F.,.F.,(4,2,2,
2,2,2,2,2,2,2,2,2,2,2,2,1,1,2,2,2,2,2,2,1,2,4),(0.,0.124999999999979,0.249999999999957,
0.312499999999946,0.374999999999934,0.406249999999929,0.437499999999923,
0.453124999999922,0.468749999999921,0.48437499999992,0.49218749999992,0.49609374999992,
0.499999999999921,0.507812499999921,0.511718749999921,0.515624999999921,
0.523437499999924,0.531249999999926,0.546874999999929,0.562499999999931,
0.593749999999937,0.624999999999942,0.687499999999952,0.749999999999962,
0.874999999999981,1.),.UNSPECIFIED.);
#132=B_SPLINE_CURVE_WITH_KNOTS('',3,(#8171,#8172,#8173,#8174,#8175,#8176,
#8177,#8178,#8179,#8180,#8181,#8182,#8183,#8184,#8185,#8186,#8187,#8188,
#8189,#8190,#8191,#8192,#8193,#8194,#8195,#8196,#8197,#8198,#8199,#8200,
#8201,#8202,#8203,#8204,#8205,#8206,#8207,#8208,#8209,#8210,#8211,#8212,
#8213,#8214,#8215,#8216,#8217,#8218,#8219,#8220,#8221,#8222,#8223,#8224,
#8225,#8226,#8227,#8228,#8229,#8230,#8231,#8232,#8233,#8234,#8235,#8236,
#8237,#8238,#8239,#8240,#8241,#8242,#8243,#8244,#8245,#8246,#8247,#8248,
#8249,#8250,#8251,#8252,#8253,#8254,#8255,#8256,#8257,#8258,#8259,#8260,
#8261,#8262,#8263,#8264,#8265,#8266,#8267,#8268,#8269,#8270,#8271,#8272,
#8273,#8274,#8275,#8276,#8277,#8278,#8279,#8280,#8281),.UNSPECIFIED.,.F.,
 .F.,(4,1,1,1,1,1,2,2,2,1,2,2,2,2,2,2,2,2,2,1,1,2,2,2,2,2,2,2,2,2,2,2,2,
2,2,2,2,2,2,2,1,2,1,2,2,2,1,2,2,2,2,2,2,2,2,2,1,1,2,2,1,1,4),(0.,0.0312499999999887,
0.0624999999999774,0.0937499999999662,0.124999999999955,0.156249999999944,
0.187499999999932,0.203124999999927,0.210937499999923,0.21874999999992,
0.249999999999908,0.281249999999897,0.296874999999891,0.304687499999888,
0.312499999999886,0.343749999999881,0.359374999999879,0.374999999999877,
0.378906249999877,0.382812499999877,0.390624999999877,0.406249999999877,
0.421874999999876,0.429687499999876,0.437499999999876,0.453124999999876,
0.457031249999876,0.460937499999876,0.468749999999876,0.484374999999875,
0.488281249999875,0.492187499999875,0.499999999999875,0.515624999999877,
0.519531249999878,0.523437499999878,0.53124999999988,0.546874999999882,
0.550781249999882,0.554687499999883,0.562499999999885,0.578124999999889,
0.585937499999892,0.589843749999892,0.593749999999893,0.609374999999895,
0.624999999999897,0.640624999999899,0.648437499999901,0.656249999999903,
0.687499999999912,0.718749999999921,0.734374999999925,0.74999999999993,
0.781249999999938,0.812499999999947,0.843749999999956,0.874999999999965,
0.906249999999974,0.921874999999978,0.937499999999982,0.968749999999991,
1.),.UNSPECIFIED.);
#133=B_SPLINE_CURVE_WITH_KNOTS('',3,(#8283,#8284,#8285,#8286,#8287,#8288,
#8289,#8290,#8291,#8292,#8293,#8294,#8295,#8296,#8297,#8298,#8299,#8300,
#8301,#8302,#8303,#8304,#8305,#8306,#8307,#8308,#8309,#8310,#8311,#8312,
#8313,#8314,#8315,#8316,#8317,#8318,#8319,#8320,#8321,#8322,#8323,#8324,
#8325,#8326,#8327,#8328,#8329,#8330,#8331),.UNSPECIFIED.,.F.,.F.,(4,2,2,
2,2,2,2,2,2,2,2,2,2,2,2,1,1,2,2,2,2,2,2,1,2,4),(0.,0.124999999999982,0.249999999999964,
0.312499999999953,0.374999999999942,0.406249999999935,0.437499999999929,
0.453124999999925,0.468749999999922,0.484374999999918,0.492187499999917,
0.496093749999915,0.499999999999914,0.507812499999913,0.511718749999912,
0.515624999999912,0.523437499999912,0.531249999999913,0.546874999999917,
0.562499999999921,0.593749999999926,0.624999999999932,0.687499999999943,
0.749999999999954,0.874999999999977,1.),.UNSPECIFIED.);
#134=B_SPLINE_CURVE_WITH_KNOTS('',3,(#8333,#8334,#8335,#8336,#8337,#8338,
#8339,#8340,#8341,#8342,#8343,#8344,#8345,#8346,#8347,#8348,#8349,#8350,
#8351,#8352,#8353,#8354,#8355,#8356,#8357,#8358,#8359,#8360,#8361,#8362,
#8363,#8364,#8365,#8366,#8367,#8368,#8369,#8370,#8371,#8372,#8373,#8374,
#8375,#8376,#8377,#8378,#8379,#8380,#8381,#8382,#8383,#8384,#8385,#8386,
#8387,#8388,#8389,#8390,#8391,#8392,#8393,#8394,#8395,#8396,#8397,#8398,
#8399,#8400,#8401,#8402,#8403,#8404,#8405,#8406,#8407,#8408,#8409,#8410,
#8411,#8412,#8413,#8414,#8415,#8416,#8417,#8418,#8419,#8420,#8421,#8422,
#8423,#8424,#8425,#8426,#8427,#8428,#8429,#8430,#8431,#8432,#8433,#8434,
#8435,#8436,#8437,#8438,#8439,#8440,#8441,#8442,#8443,#8444,#8445,#8446,
#8447,#8448,#8449,#8450,#8451,#8452,#8453,#8454,#8455,#8456,#8457,#8458,
#8459,#8460,#8461,#8462,#8463,#8464,#8465,#8466,#8467,#8468,#8469,#8470,
#8471,#8472,#8473,#8474),.UNSPECIFIED.,.T.,.F.,(1,1,2,1,1,2,2,2,1,1,2,2,
2,1,1,2,2,1,1,1,2,2,2,1,1,1,2,2,1,1,1,2,2,2,1,1,2,2,2,1,1,2,2,1,1,2,2,2,
1,1,2,2,1,1,1,2,2,2,1,1,2,1,2,2,1,1,2,2,1,1,2,2,2,1,1,2,2,1,1,1,2,2,1,1,
2,1,2,2,1,1,2,1,2,1,1,2,1,1),(-0.0312500000000033,-0.0156250000000017,0.,
0.0156249999999936,0.0312499999999872,0.0468749999999808,0.0507812499999794,
0.0546874999999779,0.0624999999999752,0.0781249999999695,0.0937499999999639,
0.101562499999961,0.109374999999958,0.124999999999952,0.140624999999946,
0.15624999999994,0.160156249999938,0.164062499999936,0.171874999999933,
0.187499999999929,0.203124999999924,0.210937499999922,0.214843749999921,
0.218749999999921,0.23437499999992,0.249999999999919,0.265624999999917,
0.269531249999918,0.273437499999918,0.281249999999918,0.296874999999919,
0.31249999999992,0.31640624999992,0.32031249999992,0.32812499999992,0.343749999999921,
0.359374999999922,0.367187499999923,0.374999999999924,0.390624999999926,
0.406249999999928,0.421874999999929,0.42968749999993,0.437499999999931,
0.453124999999933,0.468749999999936,0.476562499999937,0.484374999999938,
0.49999999999994,0.515624999999942,0.531249999999944,0.535156249999945,
0.539062499999945,0.546874999999946,0.562499999999949,0.578124999999951,
0.582031249999952,0.585937499999953,0.593749999999954,0.609374999999957,
0.624999999999961,0.632812499999962,0.636718749999962,0.640624999999963,
0.656249999999965,0.671874999999968,0.687499999999971,0.695312499999972,
0.703124999999973,0.718749999999976,0.734374999999978,0.74218749999998,
0.749999999999981,0.765624999999984,0.781249999999986,0.796874999999989,
0.800781249999989,0.80468749999999,0.81249999999999,0.82812499999999,0.84374999999999,
0.85156249999999,0.85937499999999,0.87499999999999,0.890624999999989,0.89843749999999,
0.90234374999999,0.90624999999999,0.921874999999992,0.937499999999993,0.953124999999995,
0.957031249999995,0.960937499999996,0.968749999999997,0.984374999999998,
1.,1.01562499999999,1.03124999999999),.UNSPECIFIED.);
#135=B_SPLINE_CURVE_WITH_KNOTS('',3,(#8480,#8481,#8482,#8483,#8484,#8485,
#8486,#8487,#8488,#8489,#8490,#8491,#8492,#8493,#8494,#8495,#8496,#8497,
#8498,#8499,#8500,#8501,#8502,#8503,#8504,#8505,#8506,#8507,#8508,#8509,
#8510,#8511,#8512,#8513,#8514,#8515,#8516,#8517,#8518,#8519,#8520,#8521,
#8522,#8523,#8524,#8525,#8526,#8527,#8528,#8529,#8530,#8531,#8532,#8533,
#8534,#8535,#8536,#8537,#8538,#8539,#8540,#8541,#8542,#8543,#8544,#8545,
#8546,#8547,#8548,#8549,#8550,#8551,#8552,#8553,#8554,#8555,#8556,#8557,
#8558,#8559,#8560,#8561,#8562,#8563,#8564,#8565,#8566,#8567,#8568,#8569,
#8570,#8571,#8572,#8573,#8574,#8575,#8576,#8577,#8578,#8579,#8580,#8581,
#8582,#8583,#8584,#8585,#8586,#8587,#8588,#8589,#8590),.UNSPECIFIED.,.F.,
 .F.,(4,1,1,1,1,1,2,2,2,1,2,2,2,2,2,2,2,2,2,1,1,2,2,2,2,2,2,2,2,2,2,2,2,
2,2,2,2,2,2,2,1,2,1,2,2,2,1,2,2,2,2,2,2,2,2,2,1,1,2,2,1,1,4),(0.,0.0312499999999915,
0.0624999999999829,0.0937499999999744,0.124999999999966,0.156249999999957,
0.187499999999949,0.203124999999945,0.210937499999942,0.218749999999939,
0.249999999999929,0.28124999999992,0.296874999999915,0.304687499999913,
0.312499999999911,0.343749999999903,0.359374999999899,0.374999999999895,
0.378906249999895,0.382812499999894,0.390624999999892,0.406249999999888,
0.421874999999883,0.429687499999881,0.437499999999878,0.453124999999874,
0.457031249999874,0.460937499999873,0.468749999999873,0.484374999999872,
0.488281249999872,0.492187499999871,0.499999999999872,0.515624999999873,
0.519531249999874,0.523437499999875,0.531249999999876,0.54687499999988,
0.55078124999988,0.554687499999881,0.562499999999882,0.578124999999884,
0.585937499999885,0.589843749999886,0.593749999999887,0.609374999999889,
0.624999999999892,0.640624999999894,0.648437499999896,0.656249999999898,
0.687499999999907,0.718749999999917,0.734374999999922,0.749999999999927,
0.781249999999936,0.812499999999946,0.843749999999955,0.874999999999965,
0.906249999999974,0.921874999999979,0.937499999999984,0.968749999999992,
1.),.UNSPECIFIED.);
#136=B_SPLINE_CURVE_WITH_KNOTS('',3,(#8592,#8593,#8594,#8595,#8596,#8597,
#8598,#8599,#8600,#8601,#8602,#8603,#8604,#8605,#8606,#8607,#8608,#8609,
#8610,#8611,#8612,#8613,#8614,#8615,#8616,#8617,#8618,#8619,#8620,#8621,
#8622,#8623,#8624,#8625,#8626,#8627,#8628,#8629,#8630,#8631,#8632,#8633,
#8634,#8635,#8636,#8637,#8638,#8639,#8640),.UNSPECIFIED.,.F.,.F.,(4,2,2,
2,2,2,2,2,2,2,2,2,2,2,2,1,1,2,2,2,2,2,2,1,2,4),(0.,0.124999999999988,0.249999999999976,
0.31249999999997,0.374999999999964,0.406249999999959,0.437499999999954,
0.45312499999995,0.468749999999947,0.484374999999943,0.492187499999941,
0.49609374999994,0.499999999999938,0.507812499999938,0.511718749999937,
0.515624999999937,0.523437499999937,0.531249999999938,0.54687499999994,
0.562499999999943,0.593749999999949,0.624999999999954,0.687499999999963,
0.749999999999972,0.874999999999986,1.),.UNSPECIFIED.);
#137=B_SPLINE_CURVE_WITH_KNOTS('',3,(#8645,#8646,#8647,#8648,#8649,#8650,
#8651,#8652,#8653,#8654,#8655,#8656,#8657,#8658,#8659,#8660,#8661,#8662,
#8663,#8664,#8665,#8666,#8667,#8668,#8669,#8670,#8671,#8672,#8673,#8674,
#8675,#8676,#8677,#8678,#8679,#8680,#8681,#8682,#8683,#8684,#8685,#8686,
#8687,#8688,#8689,#8690,#8691,#8692,#8693,#8694,#8695,#8696,#8697,#8698,
#8699,#8700,#8701,#8702,#8703,#8704,#8705,#8706,#8707,#8708,#8709,#8710,
#8711,#8712,#8713,#8714,#8715,#8716,#8717,#8718,#8719,#8720,#8721,#8722,
#8723,#8724,#8725,#8726,#8727,#8728,#8729,#8730,#8731,#8732,#8733,#8734,
#8735,#8736,#8737,#8738,#8739,#8740,#8741,#8742,#8743,#8744,#8745,#8746,
#8747,#8748,#8749,#8750,#8751,#8752,#8753,#8754,#8755),.UNSPECIFIED.,.F.,
 .F.,(4,1,1,1,1,1,2,2,2,1,2,2,2,2,2,2,2,2,2,1,1,2,2,2,2,2,2,2,2,2,2,2,2,
2,2,2,2,2,2,2,1,2,1,2,2,2,1,2,2,2,2,2,2,2,2,2,1,1,2,2,1,1,4),(0.,0.0312499999999947,
0.0624999999999893,0.093749999999984,0.124999999999979,0.156249999999973,
0.187499999999968,0.203124999999965,0.210937499999964,0.218749999999963,
0.249999999999961,0.281249999999959,0.296874999999958,0.304687499999957,
0.312499999999956,0.343749999999951,0.359374999999949,0.374999999999946,
0.378906249999946,0.382812499999947,0.390624999999948,0.40624999999995,
0.421874999999952,0.429687499999954,0.437499999999956,0.453124999999958,
0.457031249999959,0.460937499999959,0.46874999999996,0.484374999999961,
0.488281249999961,0.492187499999961,0.499999999999962,0.515624999999965,
0.519531249999966,0.523437499999967,0.531249999999969,0.546874999999973,
0.550781249999973,0.554687499999973,0.562499999999975,0.578124999999978,
0.585937499999979,0.589843749999979,0.59374999999998,0.60937499999998,0.62499999999998,
0.64062499999998,0.648437499999981,0.656249999999981,0.687499999999982,
0.718749999999983,0.734374999999984,0.749999999999984,0.781249999999986,
0.812499999999988,0.84374999999999,0.874999999999992,0.906249999999994,
0.921874999999995,0.937499999999996,0.968749999999998,1.),.UNSPECIFIED.);
#138=B_SPLINE_CURVE_WITH_KNOTS('',3,(#8757,#8758,#8759,#8760,#8761,#8762,
#8763,#8764,#8765,#8766,#8767,#8768,#8769,#8770,#8771,#8772,#8773,#8774,
#8775,#8776,#8777,#8778,#8779,#8780,#8781,#8782,#8783,#8784,#8785,#8786,
#8787,#8788,#8789,#8790,#8791,#8792,#8793,#8794,#8795,#8796,#8797,#8798,
#8799,#8800,#8801,#8802,#8803,#8804,#8805),.UNSPECIFIED.,.F.,.F.,(4,2,2,
2,2,2,2,2,2,2,2,2,2,2,2,1,1,2,2,2,2,2,2,1,2,4),(0.,0.124999999999984,0.249999999999967,
0.31249999999996,0.374999999999953,0.406249999999949,0.437499999999944,
0.453124999999942,0.468749999999939,0.484374999999937,0.492187499999936,
0.496093749999935,0.499999999999933,0.507812499999931,0.51171874999993,
0.515624999999929,0.523437499999928,0.531249999999928,0.54687499999993,
0.562499999999931,0.593749999999934,0.624999999999937,0.687499999999947,
0.749999999999957,0.874999999999978,1.),.UNSPECIFIED.);
#139=B_SPLINE_CURVE_WITH_KNOTS('',3,(#8807,#8808,#8809,#8810,#8811,#8812,
#8813,#8814,#8815,#8816,#8817,#8818,#8819,#8820,#8821,#8822,#8823,#8824,
#8825,#8826,#8827,#8828,#8829,#8830,#8831,#8832,#8833,#8834,#8835,#8836,
#8837,#8838,#8839,#8840,#8841,#8842,#8843,#8844,#8845,#8846,#8847,#8848,
#8849,#8850,#8851,#8852,#8853,#8854,#8855,#8856,#8857,#8858,#8859,#8860,
#8861,#8862,#8863,#8864,#8865,#8866,#8867,#8868,#8869,#8870,#8871,#8872,
#8873,#8874,#8875,#8876,#8877,#8878,#8879,#8880,#8881,#8882,#8883,#8884,
#8885,#8886,#8887,#8888,#8889,#8890,#8891,#8892,#8893,#8894,#8895,#8896,
#8897,#8898,#8899,#8900,#8901,#8902,#8903,#8904,#8905,#8906,#8907,#8908,
#8909,#8910,#8911,#8912,#8913,#8914,#8915,#8916,#8917,#8918,#8919,#8920,
#8921,#8922,#8923,#8924,#8925,#8926,#8927,#8928,#8929,#8930,#8931,#8932,
#8933,#8934,#8935,#8936,#8937,#8938,#8939,#8940,#8941,#8942,#8943,#8944,
#8945,#8946,#8947,#8948),.UNSPECIFIED.,.T.,.F.,(1,1,2,1,1,2,2,2,1,1,2,2,
2,1,1,2,2,1,1,1,2,2,2,1,1,1,2,2,1,1,1,2,2,2,1,1,2,2,2,1,1,2,2,1,1,2,2,2,
1,1,2,2,1,1,1,2,2,2,1,1,2,1,2,2,1,1,2,2,1,1,2,2,2,1,1,2,2,1,1,1,2,2,1,1,
2,1,2,2,1,1,2,1,2,1,1,2,1,1),(-0.0312500000000061,-0.015625000000003,0.,
0.0156249999999996,0.0312499999999992,0.0468749999999988,0.0507812499999985,
0.0546874999999981,0.0624999999999984,0.078124999999998,0.0937499999999975,
0.101562499999997,0.109374999999997,0.124999999999996,0.140624999999995,
0.156249999999994,0.160156249999994,0.164062499999994,0.171874999999995,
0.187499999999996,0.203124999999998,0.210937499999999,0.21484375,0.218750000000001,
0.234375000000004,0.250000000000007,0.26562500000001,0.269531250000011,
0.273437500000011,0.281250000000012,0.296875000000013,0.312500000000015,
0.316406250000015,0.320312500000015,0.328125000000014,0.343750000000012,
0.359375000000009,0.367187500000008,0.375000000000007,0.390625000000005,
0.406250000000002,0.421874999999999,0.429687499999998,0.437499999999997,
0.453124999999995,0.468749999999994,0.476562499999993,0.484374999999992,
0.499999999999989,0.515624999999987,0.531249999999985,0.535156249999985,
0.539062499999985,0.546874999999985,0.562499999999984,0.578124999999984,
0.582031249999985,0.585937499999985,0.593749999999985,0.609374999999986,
0.624999999999986,0.632812499999986,0.636718749999986,0.640624999999987,
0.656249999999986,0.671874999999986,0.687499999999986,0.695312499999986,
0.703124999999986,0.718749999999985,0.734374999999985,0.742187499999985,
0.749999999999985,0.765624999999984,0.781249999999984,0.796874999999983,
0.800781249999984,0.804687499999984,0.812499999999984,0.828124999999985,
0.843749999999986,0.851562499999986,0.859374999999987,0.874999999999987,
0.890624999999988,0.898437499999988,0.902343749999988,0.906249999999988,
0.921874999999989,0.93749999999999,0.953124999999992,0.957031249999992,
0.960937499999993,0.968749999999994,0.984374999999997,1.,1.015625,1.03125),
 .UNSPECIFIED.);
#140=B_SPLINE_CURVE_WITH_KNOTS('',3,(#8954,#8955,#8956,#8957,#8958,#8959,
#8960,#8961,#8962,#8963,#8964,#8965,#8966,#8967,#8968,#8969,#8970,#8971,
#8972,#8973,#8974,#8975,#8976,#8977,#8978,#8979,#8980,#8981,#8982,#8983,
#8984,#8985,#8986,#8987,#8988,#8989,#8990,#8991,#8992,#8993,#8994,#8995,
#8996,#8997,#8998,#8999,#9000,#9001,#9002,#9003,#9004,#9005,#9006,#9007,
#9008,#9009,#9010,#9011,#9012,#9013,#9014,#9015,#9016,#9017,#9018,#9019,
#9020,#9021,#9022,#9023,#9024,#9025,#9026,#9027,#9028,#9029,#9030,#9031,
#9032,#9033,#9034,#9035,#9036,#9037,#9038,#9039,#9040,#9041,#9042,#9043,
#9044,#9045,#9046,#9047,#9048,#9049,#9050,#9051,#9052,#9053,#9054,#9055,
#9056,#9057,#9058,#9059,#9060,#9061,#9062,#9063,#9064),.UNSPECIFIED.,.F.,
 .F.,(4,1,1,1,1,1,2,2,2,1,2,2,2,2,2,2,2,2,2,1,1,2,2,2,2,2,2,2,2,2,2,2,2,
2,2,2,2,2,2,2,1,2,1,2,2,2,1,2,2,2,2,2,2,2,2,2,1,1,2,2,1,1,4),(0.,0.0312499999999939,
0.0624999999999878,0.0937499999999817,0.124999999999976,0.15624999999997,
0.187499999999963,0.203124999999961,0.210937499999958,0.218749999999956,
0.249999999999948,0.281249999999939,0.296874999999935,0.304687499999934,
0.312499999999933,0.343749999999934,0.359374999999933,0.374999999999933,
0.378906249999934,0.382812499999935,0.390624999999938,0.406249999999944,
0.421874999999951,0.429687499999954,0.437499999999958,0.453124999999966,
0.457031249999968,0.460937499999969,0.468749999999974,0.484374999999982,
0.488281249999984,0.492187499999986,0.49999999999999,0.515624999999995,
0.519531249999997,0.523437499999998,0.531250000000001,0.546875000000005,
0.550781250000006,0.554687500000007,0.562500000000009,0.578125000000013,
0.585937500000016,0.589843750000017,0.593750000000018,0.609375000000017,
0.625000000000017,0.640625000000017,0.648437500000017,0.656250000000017,
0.687500000000016,0.718750000000015,0.734375000000014,0.750000000000014,
0.781250000000012,0.812500000000011,0.843750000000009,0.875000000000008,
0.906250000000006,0.921875000000006,0.937500000000005,0.968750000000003,
1.),.UNSPECIFIED.);
#141=B_SPLINE_CURVE_WITH_KNOTS('',3,(#9066,#9067,#9068,#9069,#9070,#9071,
#9072,#9073,#9074,#9075,#9076,#9077,#9078,#9079,#9080,#9081,#9082,#9083,
#9084,#9085,#9086,#9087,#9088,#9089,#9090,#9091,#9092,#9093,#9094,#9095,
#9096,#9097,#9098,#9099,#9100,#9101,#9102,#9103,#9104,#9105,#9106,#9107,
#9108,#9109,#9110,#9111,#9112,#9113,#9114),.UNSPECIFIED.,.F.,.F.,(4,2,2,
2,2,2,2,2,2,2,2,2,2,2,2,1,1,2,2,2,2,2,2,1,2,4),(0.,0.124999999999987,0.249999999999975,
0.312499999999968,0.374999999999961,0.406249999999957,0.437499999999954,
0.453124999999951,0.468749999999948,0.484374999999945,0.492187499999944,
0.496093749999943,0.499999999999943,0.507812499999943,0.511718749999943,
0.515624999999942,0.523437499999942,0.531249999999942,0.546874999999943,
0.562499999999944,0.593749999999949,0.624999999999954,0.687499999999962,
0.74999999999997,0.874999999999985,1.),.UNSPECIFIED.);
#142=B_SPLINE_CURVE_WITH_KNOTS('',3,(#9119,#9120,#9121,#9122,#9123,#9124,
#9125,#9126,#9127,#9128,#9129,#9130,#9131,#9132,#9133,#9134,#9135,#9136,
#9137,#9138,#9139,#9140,#9141,#9142,#9143,#9144,#9145,#9146,#9147,#9148,
#9149,#9150,#9151,#9152,#9153,#9154,#9155,#9156,#9157,#9158,#9159,#9160,
#9161,#9162,#9163,#9164,#9165,#9166,#9167,#9168,#9169,#9170,#9171,#9172,
#9173,#9174,#9175,#9176,#9177,#9178,#9179,#9180,#9181,#9182,#9183,#9184,
#9185,#9186,#9187,#9188,#9189,#9190,#9191,#9192,#9193,#9194,#9195,#9196,
#9197,#9198,#9199,#9200,#9201,#9202,#9203,#9204,#9205,#9206,#9207,#9208,
#9209,#9210,#9211,#9212,#9213,#9214,#9215,#9216,#9217,#9218,#9219,#9220,
#9221,#9222,#9223,#9224,#9225,#9226,#9227,#9228,#9229),.UNSPECIFIED.,.F.,
 .F.,(4,1,1,1,1,1,2,2,2,1,2,2,2,2,2,2,2,2,2,1,1,2,2,2,2,2,2,2,2,2,2,2,2,
2,2,2,2,2,2,2,1,2,1,2,2,2,1,2,2,2,2,2,2,2,2,2,1,1,2,2,1,1,4),(0.,0.0312499999999963,
0.0624999999999926,0.0937499999999889,0.124999999999985,0.156249999999981,
0.187499999999978,0.203124999999975,0.210937499999975,0.218749999999974,
0.249999999999974,0.281249999999974,0.296874999999974,0.304687499999973,
0.312499999999973,0.343749999999971,0.359374999999971,0.37499999999997,
0.378906249999971,0.382812499999972,0.390624999999974,0.406249999999975,
0.421874999999977,0.429687499999979,0.437499999999981,0.453124999999984,
0.457031249999984,0.460937499999984,0.468749999999985,0.484374999999985,
0.488281249999985,0.492187499999986,0.499999999999986,0.515624999999987,
0.519531249999987,0.523437499999987,0.531249999999987,0.546874999999988,
0.550781249999988,0.554687499999987,0.562499999999988,0.578124999999989,
0.58593749999999,0.58984374999999,0.59374999999999,0.609374999999991,0.624999999999993,
0.640624999999994,0.648437499999994,0.656249999999994,0.687499999999995,
0.718749999999996,0.734374999999997,0.749999999999997,0.781249999999998,
0.812499999999999,0.843749999999999,0.875,0.906250000000001,0.921875000000001,
0.937500000000002,0.968750000000001,1.),.UNSPECIFIED.);
#143=B_SPLINE_CURVE_WITH_KNOTS('',3,(#9231,#9232,#9233,#9234,#9235,#9236,
#9237,#9238,#9239,#9240,#9241,#9242,#9243,#9244,#9245,#9246,#9247,#9248,
#9249,#9250,#9251,#9252,#9253,#9254,#9255,#9256,#9257,#9258,#9259,#9260,
#9261,#9262,#9263,#9264,#9265,#9266,#9267,#9268,#9269,#9270,#9271,#9272,
#9273,#9274,#9275,#9276,#9277,#9278,#9279),.UNSPECIFIED.,.F.,.F.,(4,2,2,
2,2,2,2,2,2,2,2,2,2,2,2,1,1,2,2,2,2,2,2,1,2,4),(0.,0.125000000000027,0.250000000000053,
0.31250000000007,0.375000000000086,0.406250000000093,0.4375000000001,0.453125000000101,
0.468750000000101,0.484375000000101,0.4921875000001,0.496093750000098,0.500000000000096,
0.507812500000098,0.511718750000098,0.515625000000099,0.5234375000001,0.5312500000001,
0.546875000000096,0.562500000000093,0.593750000000084,0.625000000000075,
0.687500000000062,0.75000000000005,0.875000000000025,1.),.UNSPECIFIED.);
#144=B_SPLINE_CURVE_WITH_KNOTS('',3,(#9284,#9285,#9286,#9287,#9288,#9289,
#9290,#9291,#9292,#9293,#9294,#9295,#9296,#9297,#9298,#9299,#9300,#9301,
#9302,#9303,#9304,#9305,#9306,#9307,#9308,#9309,#9310,#9311,#9312,#9313,
#9314,#9315,#9316,#9317,#9318,#9319,#9320,#9321,#9322,#9323,#9324,#9325,
#9326,#9327,#9328,#9329,#9330,#9331,#9332,#9333,#9334,#9335,#9336,#9337,
#9338,#9339,#9340,#9341,#9342,#9343,#9344,#9345,#9346,#9347,#9348,#9349,
#9350,#9351,#9352,#9353,#9354,#9355,#9356,#9357,#9358,#9359,#9360,#9361,
#9362,#9363,#9364,#9365,#9366,#9367,#9368,#9369,#9370,#9371,#9372,#9373,
#9374,#9375,#9376,#9377,#9378,#9379,#9380,#9381,#9382,#9383,#9384,#9385,
#9386,#9387,#9388,#9389,#9390,#9391,#9392,#9393,#9394),.UNSPECIFIED.,.F.,
 .F.,(4,1,1,1,1,1,2,2,2,1,2,2,2,2,2,2,2,2,2,1,1,2,2,2,2,2,2,2,2,2,2,2,2,
2,2,2,2,2,2,2,1,2,1,2,2,2,1,2,2,2,2,2,2,2,2,2,1,1,2,2,1,1,4),(0.,0.0312499999999978,
0.0624999999999955,0.0937499999999933,0.124999999999991,0.156249999999989,
0.187499999999987,0.203124999999985,0.210937499999984,0.218749999999983,
0.249999999999981,0.281249999999978,0.296874999999977,0.304687499999977,
0.312499999999977,0.34374999999998,0.359374999999982,0.374999999999984,
0.378906249999985,0.382812499999986,0.390624999999989,0.406249999999994,
0.421874999999999,0.429687500000002,0.437500000000004,0.453125000000007,
0.457031250000007,0.460937500000007,0.468750000000008,0.48437500000001,
0.488281250000011,0.492187500000011,0.500000000000012,0.515625000000014,
0.519531250000015,0.523437500000015,0.531250000000015,0.546875000000017,
0.550781250000017,0.554687500000017,0.562500000000019,0.578125000000022,
0.585937500000024,0.589843750000024,0.593750000000025,0.609375000000025,
0.625000000000025,0.640625000000025,0.648437500000025,0.656250000000024,
0.687500000000021,0.718750000000018,0.734375000000016,0.750000000000014,
0.781250000000013,0.812500000000011,0.843750000000009,0.875000000000007,
0.906250000000005,0.921875000000005,0.937500000000004,0.968750000000002,
1.),.UNSPECIFIED.);
#145=B_SPLINE_CURVE_WITH_KNOTS('',3,(#9396,#9397,#9398,#9399,#9400,#9401,
#9402,#9403,#9404,#9405,#9406,#9407,#9408,#9409,#9410,#9411,#9412,#9413,
#9414,#9415,#9416,#9417,#9418,#9419,#9420,#9421,#9422,#9423,#9424,#9425,
#9426,#9427,#9428,#9429,#9430,#9431,#9432,#9433,#9434,#9435,#9436,#9437,
#9438,#9439,#9440,#9441,#9442,#9443,#9444),.UNSPECIFIED.,.F.,.F.,(4,2,2,
2,2,2,2,2,2,2,2,2,2,2,2,1,1,2,2,2,2,2,2,1,2,4),(0.,0.125000000000062,0.250000000000125,
0.312500000000159,0.375000000000193,0.406250000000212,0.437500000000232,
0.453125000000238,0.468750000000244,0.484375000000251,0.492187500000252,
0.496093750000252,0.500000000000252,0.507812500000251,0.511718750000251,
0.51562500000025,0.523437500000248,0.531250000000246,0.546875000000238,
0.562500000000231,0.593750000000213,0.625000000000195,0.687500000000161,
0.750000000000127,0.875000000000064,1.),.UNSPECIFIED.);
#146=B_SPLINE_CURVE_WITH_KNOTS('',3,(#9446,#9447,#9448,#9449,#9450,#9451,
#9452,#9453,#9454,#9455,#9456,#9457,#9458,#9459,#9460,#9461,#9462,#9463,
#9464,#9465,#9466,#9467,#9468,#9469,#9470,#9471,#9472,#9473,#9474,#9475,
#9476,#9477,#9478,#9479,#9480,#9481,#9482,#9483,#9484,#9485,#9486,#9487,
#9488,#9489,#9490,#9491,#9492,#9493,#9494,#9495,#9496,#9497,#9498,#9499,
#9500,#9501,#9502,#9503,#9504,#9505,#9506,#9507,#9508,#9509,#9510,#9511,
#9512,#9513,#9514,#9515,#9516,#9517,#9518,#9519,#9520,#9521,#9522,#9523,
#9524,#9525,#9526,#9527,#9528,#9529,#9530,#9531,#9532,#9533,#9534,#9535,
#9536,#9537,#9538,#9539,#9540,#9541,#9542,#9543,#9544,#9545,#9546,#9547,
#9548,#9549,#9550,#9551,#9552,#9553,#9554,#9555,#9556,#9557,#9558,#9559,
#9560,#9561,#9562,#9563,#9564,#9565,#9566,#9567,#9568,#9569,#9570,#9571,
#9572,#9573,#9574,#9575,#9576,#9577,#9578,#9579,#9580,#9581,#9582,#9583,
#9584,#9585,#9586,#9587),.UNSPECIFIED.,.T.,.F.,(1,1,2,1,1,2,2,2,1,1,2,2,
2,1,1,2,2,1,1,1,2,2,2,1,1,1,2,2,1,1,1,2,2,2,1,1,2,2,2,1,1,2,2,1,1,2,2,2,
1,1,2,2,1,1,1,2,2,2,1,1,2,1,2,2,1,1,2,2,1,1,2,2,2,1,1,2,2,1,1,1,2,2,1,1,
2,1,2,2,1,1,2,1,2,1,1,2,1,1),(-0.0312499999999967,-0.0156249999999983,0.,
0.0156249999999978,0.0312499999999956,0.0468749999999934,0.0507812499999928,
0.0546874999999922,0.0624999999999916,0.0781249999999903,0.0937499999999891,
0.101562499999988,0.109374999999988,0.124999999999987,0.140624999999985,
0.156249999999984,0.160156249999985,0.164062499999985,0.171874999999985,
0.187499999999987,0.203124999999988,0.210937499999988,0.214843749999988,
0.218749999999988,0.234374999999985,0.249999999999982,0.265624999999979,
0.269531249999979,0.273437499999978,0.281249999999979,0.296874999999979,
0.312499999999979,0.316406249999979,0.32031249999998,0.328124999999982,
0.343749999999987,0.359374999999991,0.367187499999993,0.374999999999995,
0.390624999999998,0.406250000000001,0.421875000000004,0.429687500000006,
0.437500000000007,0.45312500000001,0.468750000000013,0.476562500000014,
0.484375000000016,0.500000000000018,0.515625000000021,0.531250000000024,
0.535156250000024,0.539062500000025,0.546875000000025,0.562500000000026,
0.578125000000026,0.582031250000026,0.585937500000026,0.593750000000026,
0.609375000000028,0.62500000000003,0.63281250000003,0.63671875000003,0.64062500000003,
0.656250000000029,0.671875000000028,0.687500000000027,0.695312500000027,
0.703125000000027,0.718750000000026,0.734375000000025,0.742187500000024,
0.750000000000022,0.765625000000021,0.78125000000002,0.796875000000018,
0.800781250000018,0.804687500000018,0.812500000000017,0.828125000000016,
0.843750000000014,0.851562500000014,0.859375000000014,0.875000000000014,
0.890625000000014,0.898437500000013,0.902343750000012,0.906250000000012,
0.921875000000009,0.937500000000007,0.953125000000005,0.957031250000005,
0.960937500000004,0.968750000000003,0.984375000000002,1.,1.015625,1.03125),
 .UNSPECIFIED.);
#147=B_SPLINE_CURVE_WITH_KNOTS('',3,(#9593,#9594,#9595,#9596,#9597,#9598,
#9599,#9600,#9601,#9602,#9603,#9604,#9605,#9606,#9607,#9608,#9609,#9610,
#9611,#9612,#9613,#9614,#9615,#9616,#9617,#9618,#9619,#9620,#9621,#9622,
#9623,#9624,#9625,#9626,#9627,#9628,#9629,#9630,#9631,#9632,#9633,#9634,
#9635,#9636,#9637,#9638,#9639,#9640,#9641,#9642,#9643,#9644,#9645,#9646,
#9647,#9648,#9649,#9650,#9651,#9652,#9653,#9654,#9655,#9656,#9657,#9658,
#9659,#9660,#9661,#9662,#9663,#9664,#9665,#9666,#9667,#9668,#9669,#9670,
#9671,#9672,#9673,#9674,#9675,#9676,#9677,#9678,#9679,#9680,#9681,#9682,
#9683,#9684,#9685,#9686,#9687,#9688,#9689,#9690,#9691,#9692,#9693,#9694,
#9695,#9696,#9697,#9698,#9699,#9700,#9701,#9702,#9703),.UNSPECIFIED.,.F.,
 .F.,(4,1,1,1,1,1,2,2,2,1,2,2,2,2,2,2,2,2,2,1,1,2,2,2,2,2,2,2,2,2,2,2,2,
2,2,2,2,2,2,2,1,2,1,2,2,2,1,2,2,2,2,2,2,2,2,2,1,1,2,2,1,1,4),(0.,0.0312499999999935,
0.0624999999999871,0.0937499999999806,0.124999999999974,0.156249999999968,
0.187499999999961,0.203124999999958,0.210937499999957,0.218749999999956,
0.249999999999953,0.281249999999951,0.296874999999949,0.304687499999949,
0.312499999999949,0.343749999999954,0.359374999999955,0.374999999999957,
0.378906249999958,0.382812499999959,0.390624999999961,0.406249999999966,
0.42187499999997,0.429687499999972,0.437499999999974,0.45312499999998,0.45703124999998,
0.460937499999981,0.468749999999983,0.484374999999985,0.488281249999985,
0.492187499999986,0.499999999999986,0.515624999999988,0.519531249999988,
0.523437499999988,0.531249999999988,0.546874999999988,0.550781249999987,
0.554687499999987,0.562499999999987,0.578124999999991,0.585937499999992,
0.589843749999992,0.593749999999993,0.609374999999992,0.624999999999992,
0.640624999999992,0.648437499999992,0.656249999999992,0.687499999999993,
0.718749999999993,0.734374999999993,0.749999999999993,0.781249999999994,
0.812499999999995,0.843749999999997,0.874999999999998,0.906249999999999,
0.921875,0.9375,0.96875,1.),.UNSPECIFIED.);
#148=B_SPLINE_CURVE_WITH_KNOTS('',3,(#9705,#9706,#9707,#9708,#9709,#9710,
#9711,#9712,#9713,#9714,#9715,#9716,#9717,#9718,#9719,#9720,#9721,#9722,
#9723,#9724,#9725,#9726,#9727,#9728,#9729,#9730,#9731,#9732,#9733,#9734,
#9735,#9736,#9737,#9738,#9739,#9740,#9741,#9742,#9743,#9744,#9745,#9746,
#9747,#9748,#9749,#9750,#9751,#9752,#9753),.UNSPECIFIED.,.F.,.F.,(4,2,2,
2,2,2,2,2,2,2,2,2,2,2,2,1,1,2,2,2,2,2,2,1,2,4),(0.,0.124999999999976,0.249999999999953,
0.312499999999942,0.374999999999931,0.406249999999926,0.437499999999921,
0.453124999999917,0.468749999999914,0.48437499999991,0.492187499999911,
0.496093749999912,0.499999999999912,0.507812499999913,0.511718749999914,
0.515624999999914,0.523437499999915,0.531249999999915,0.546874999999915,
0.562499999999915,0.593749999999918,0.624999999999921,0.687499999999934,
0.749999999999946,0.874999999999973,1.),.UNSPECIFIED.);
#149=B_SPLINE_CURVE_WITH_KNOTS('',3,(#9758,#9759,#9760,#9761,#9762,#9763,
#9764,#9765,#9766,#9767,#9768,#9769,#9770,#9771,#9772,#9773,#9774,#9775,
#9776,#9777,#9778,#9779,#9780,#9781,#9782,#9783,#9784,#9785,#9786,#9787,
#9788,#9789,#9790,#9791,#9792,#9793,#9794,#9795,#9796,#9797,#9798,#9799,
#9800,#9801,#9802,#9803,#9804,#9805,#9806,#9807,#9808,#9809,#9810,#9811,
#9812,#9813,#9814,#9815,#9816,#9817,#9818,#9819,#9820,#9821,#9822,#9823,
#9824,#9825,#9826,#9827,#9828,#9829,#9830,#9831,#9832,#9833,#9834,#9835,
#9836,#9837,#9838,#9839,#9840,#9841,#9842,#9843,#9844,#9845,#9846,#9847,
#9848,#9849,#9850,#9851,#9852,#9853,#9854,#9855,#9856,#9857,#9858,#9859,
#9860,#9861,#9862,#9863,#9864,#9865,#9866,#9867,#9868),.UNSPECIFIED.,.F.,
 .F.,(4,1,1,1,1,1,2,2,2,1,2,2,2,2,2,2,2,2,2,1,1,2,2,2,2,2,2,2,2,2,2,2,2,
2,2,2,2,2,2,2,1,2,1,2,2,2,1,2,2,2,2,2,2,2,2,2,1,1,2,2,1,1,4),(0.,0.0312499999999985,
0.062499999999997,0.0937499999999955,0.124999999999994,0.156249999999993,
0.187499999999991,0.203124999999989,0.210937499999989,0.218749999999989,
0.249999999999991,0.281249999999993,0.296874999999994,0.304687499999994,
0.312499999999994,0.343749999999993,0.359374999999993,0.374999999999994,
0.378906249999995,0.382812499999997,0.390625,0.406250000000005,0.421875000000011,
0.429687500000014,0.437500000000017,0.453125000000024,0.457031250000025,
0.460937500000027,0.468750000000027,0.484375000000028,0.488281250000028,
0.492187500000029,0.500000000000029,0.515625000000032,0.519531250000033,
0.523437500000033,0.531250000000034,0.546875000000036,0.550781250000036,
0.554687500000036,0.562500000000035,0.578125000000034,0.585937500000033,
0.589843750000033,0.593750000000032,0.609375000000031,0.62500000000003,
0.640625000000029,0.648437500000028,0.656250000000026,0.687500000000024,
0.718750000000022,0.734375000000021,0.75000000000002,0.781250000000017,
0.812500000000015,0.843750000000013,0.875000000000011,0.906250000000009,
0.921875000000008,0.937500000000007,0.968750000000004,1.),.UNSPECIFIED.);
#150=B_SPLINE_CURVE_WITH_KNOTS('',3,(#9870,#9871,#9872,#9873,#9874,#9875,
#9876,#9877,#9878,#9879,#9880,#9881,#9882,#9883,#9884,#9885,#9886,#9887,
#9888,#9889,#9890,#9891,#9892,#9893,#9894,#9895,#9896,#9897,#9898,#9899,
#9900,#9901,#9902,#9903,#9904,#9905,#9906,#9907,#9908,#9909,#9910,#9911,
#9912,#9913,#9914,#9915,#9916,#9917,#9918),.UNSPECIFIED.,.F.,.F.,(4,2,2,
2,2,2,2,2,2,2,2,2,2,2,2,1,1,2,2,2,2,2,2,1,2,4),(0.,0.125000000000032,0.250000000000065,
0.312500000000082,0.3750000000001,0.406250000000107,0.437500000000115,0.45312500000012,
0.468750000000124,0.484375000000129,0.492187500000133,0.496093750000135,
0.500000000000137,0.50781250000014,0.511718750000142,0.515625000000143,
0.523437500000141,0.531250000000139,0.546875000000135,0.562500000000131,
0.59375000000012,0.625000000000109,0.68750000000009,0.75000000000007,0.875000000000035,
1.),.UNSPECIFIED.);
#151=B_SPLINE_CURVE_WITH_KNOTS('',3,(#9920,#9921,#9922,#9923,#9924,#9925,
#9926,#9927,#9928,#9929,#9930,#9931,#9932,#9933,#9934,#9935,#9936,#9937,
#9938,#9939,#9940,#9941,#9942,#9943,#9944,#9945,#9946,#9947,#9948,#9949,
#9950,#9951,#9952,#9953,#9954,#9955,#9956,#9957,#9958,#9959,#9960,#9961,
#9962,#9963,#9964,#9965,#9966,#9967,#9968,#9969,#9970,#9971,#9972,#9973,
#9974,#9975,#9976,#9977,#9978,#9979,#9980,#9981,#9982,#9983,#9984,#9985,
#9986,#9987,#9988,#9989,#9990,#9991,#9992,#9993,#9994,#9995,#9996,#9997,
#9998,#9999,#10000,#10001,#10002,#10003,#10004,#10005,#10006,#10007,#10008,
#10009,#10010,#10011,#10012,#10013,#10014,#10015,#10016,#10017,#10018,#10019,
#10020,#10021,#10022,#10023,#10024,#10025,#10026,#10027,#10028,#10029,#10030,
#10031,#10032,#10033,#10034,#10035,#10036,#10037,#10038,#10039,#10040,#10041,
#10042,#10043,#10044,#10045,#10046,#10047,#10048,#10049,#10050,#10051,#10052,
#10053,#10054,#10055,#10056,#10057,#10058,#10059,#10060,#10061),
 .UNSPECIFIED.,.T.,.F.,(1,1,2,1,1,2,2,2,1,1,2,2,2,1,1,2,2,1,1,1,2,2,2,1,
1,1,2,2,1,1,1,2,2,2,1,1,2,2,2,1,1,2,2,1,1,2,2,2,1,1,2,2,1,1,1,2,2,2,1,1,
2,1,2,2,1,1,2,2,1,1,2,2,2,1,1,2,2,1,1,1,2,2,1,1,2,1,2,2,1,1,2,1,2,1,1,2,
1,1),(-0.031250000000007,-0.0156250000000034,0.,0.0156250000000002,0.0312500000000005,
0.0468750000000007,0.0507812500000003,0.0546875,0.0624999999999994,0.0781249999999969,
0.0937499999999944,0.101562499999994,0.109374999999993,0.124999999999991,
0.140624999999989,0.156249999999987,0.160156249999987,0.164062499999986,
0.171874999999987,0.187499999999989,0.203124999999992,0.210937499999994,
0.214843749999994,0.218749999999995,0.234374999999996,0.249999999999996,
0.265624999999996,0.269531249999995,0.273437499999994,0.281249999999994,
0.296874999999991,0.312499999999988,0.316406249999988,0.320312499999988,
0.328124999999989,0.343749999999991,0.359374999999994,0.367187499999994,
0.374999999999994,0.390624999999996,0.406249999999997,0.421874999999998,
0.429687499999999,0.4375,0.453125000000003,0.468750000000006,0.476562500000007,
0.484375000000008,0.50000000000001,0.515625000000011,0.531250000000013,
0.535156250000013,0.539062500000013,0.546875000000013,0.562500000000015,
0.578125000000016,0.582031250000016,0.585937500000016,0.593750000000018,
0.60937500000002,0.625000000000023,0.632812500000023,0.636718750000024,
0.640625000000024,0.656250000000024,0.671875000000025,0.687500000000025,
0.695312500000026,0.703125000000028,0.718750000000028,0.734375000000029,
0.742187500000028,0.750000000000028,0.765625000000025,0.781250000000022,
0.796875000000019,0.800781250000018,0.804687500000016,0.812500000000015,
0.82812500000001,0.843750000000005,0.851562500000002,0.859374999999999,
0.874999999999994,0.890624999999988,0.898437499999986,0.902343749999986,
0.906249999999986,0.921874999999987,0.937499999999989,0.95312499999999,
0.957031249999991,0.960937499999992,0.968749999999993,0.984374999999997,
1.,1.015625,1.03125),.UNSPECIFIED.);
#152=B_SPLINE_CURVE_WITH_KNOTS('',3,(#10067,#10068,#10069,#10070,#10071,
#10072,#10073,#10074,#10075,#10076,#10077,#10078,#10079,#10080,#10081,#10082,
#10083,#10084,#10085,#10086,#10087,#10088,#10089,#10090,#10091,#10092,#10093,
#10094,#10095,#10096,#10097,#10098,#10099,#10100,#10101,#10102,#10103,#10104,
#10105,#10106,#10107,#10108,#10109,#10110,#10111,#10112,#10113,#10114,#10115,
#10116,#10117,#10118,#10119,#10120,#10121,#10122,#10123,#10124,#10125,#10126,
#10127,#10128,#10129,#10130,#10131,#10132,#10133,#10134,#10135,#10136,#10137,
#10138,#10139,#10140,#10141,#10142,#10143,#10144,#10145,#10146,#10147,#10148,
#10149,#10150,#10151,#10152,#10153,#10154,#10155,#10156,#10157,#10158,#10159,
#10160,#10161,#10162,#10163,#10164,#10165,#10166,#10167,#10168,#10169,#10170,
#10171,#10172,#10173,#10174,#10175,#10176,#10177),.UNSPECIFIED.,.F.,.F.,
(4,1,1,1,1,1,2,2,2,1,2,2,2,2,2,2,2,2,2,1,1,2,2,2,2,2,2,2,2,2,2,2,2,2,2,
2,2,2,2,2,1,2,1,2,2,2,1,2,2,2,2,2,2,2,2,2,1,1,2,2,1,1,4),(0.,0.0312499999999959,
0.0624999999999918,0.0937499999999876,0.124999999999984,0.156249999999979,
0.187499999999975,0.203124999999973,0.210937499999972,0.21874999999997,
0.249999999999965,0.28124999999996,0.296874999999957,0.304687499999956,
0.312499999999956,0.343749999999958,0.359374999999959,0.37499999999996,
0.37890624999996,0.38281249999996,0.390624999999962,0.406249999999965,0.421874999999968,
0.42968749999997,0.437499999999972,0.453124999999976,0.457031249999976,
0.460937499999976,0.468749999999975,0.484374999999973,0.488281249999972,
0.492187499999971,0.49999999999997,0.515624999999968,0.519531249999967,
0.523437499999966,0.531249999999964,0.546874999999961,0.550781249999959,
0.554687499999958,0.562499999999957,0.578124999999956,0.585937499999955,
0.589843749999955,0.593749999999955,0.609374999999954,0.624999999999952,
0.640624999999951,0.648437499999951,0.656249999999951,0.687499999999954,
0.718749999999958,0.73437499999996,0.749999999999961,0.781249999999967,
0.812499999999972,0.843749999999977,0.874999999999982,0.906249999999987,
0.92187499999999,0.937499999999992,0.968749999999996,1.),.UNSPECIFIED.);
#153=B_SPLINE_CURVE_WITH_KNOTS('',3,(#10179,#10180,#10181,#10182,#10183,
#10184,#10185,#10186,#10187,#10188,#10189,#10190,#10191,#10192,#10193,#10194,
#10195,#10196,#10197,#10198,#10199,#10200,#10201,#10202,#10203,#10204,#10205,
#10206,#10207,#10208,#10209,#10210,#10211,#10212,#10213,#10214,#10215,#10216,
#10217,#10218,#10219,#10220,#10221,#10222,#10223,#10224,#10225,#10226,#10227),
 .UNSPECIFIED.,.F.,.F.,(4,2,2,2,2,2,2,2,2,2,2,2,2,2,2,1,1,2,2,2,2,2,2,1,
2,4),(0.,0.124999999999977,0.249999999999954,0.312499999999943,0.374999999999931,
0.406249999999926,0.43749999999992,0.453124999999917,0.468749999999913,
0.484374999999909,0.492187499999909,0.496093749999909,0.499999999999909,
0.507812499999912,0.511718749999914,0.515624999999916,0.523437499999919,
0.531249999999923,0.546874999999926,0.562499999999929,0.593749999999935,
0.624999999999941,0.687499999999951,0.749999999999962,0.874999999999981,
1.),.UNSPECIFIED.);
#154=B_SPLINE_CURVE_WITH_KNOTS('',3,(#10232,#10233,#10234,#10235,#10236,
#10237,#10238,#10239,#10240,#10241,#10242,#10243,#10244,#10245,#10246,#10247,
#10248,#10249,#10250,#10251,#10252,#10253,#10254,#10255,#10256,#10257,#10258,
#10259,#10260,#10261,#10262,#10263,#10264,#10265,#10266,#10267,#10268,#10269,
#10270,#10271,#10272,#10273,#10274,#10275,#10276,#10277,#10278,#10279,#10280,
#10281,#10282,#10283,#10284,#10285,#10286,#10287,#10288,#10289,#10290,#10291,
#10292,#10293,#10294,#10295,#10296,#10297,#10298,#10299,#10300,#10301,#10302,
#10303,#10304,#10305,#10306,#10307,#10308,#10309,#10310,#10311,#10312,#10313,
#10314,#10315,#10316,#10317,#10318,#10319,#10320,#10321,#10322,#10323,#10324,
#10325,#10326,#10327,#10328,#10329,#10330,#10331,#10332,#10333,#10334,#10335,
#10336,#10337,#10338,#10339,#10340,#10341,#10342),.UNSPECIFIED.,.F.,.F.,
(4,1,1,1,1,1,2,2,2,1,2,2,2,2,2,2,2,2,2,1,1,2,2,2,2,2,2,2,2,2,2,2,2,2,2,
2,2,2,2,2,1,2,1,2,2,2,1,2,2,2,2,2,2,2,2,2,1,1,2,2,1,1,4),(0.,0.0312499999999934,
0.0624999999999869,0.0937499999999803,0.124999999999974,0.156249999999967,
0.187499999999961,0.203124999999958,0.210937499999955,0.218749999999953,
0.249999999999944,0.281249999999935,0.29687499999993,0.304687499999929,
0.312499999999927,0.343749999999923,0.359374999999921,0.37499999999992,
0.37890624999992,0.382812499999919,0.390624999999918,0.406249999999915,
0.421874999999912,0.429687499999911,0.437499999999909,0.453124999999908,
0.457031249999907,0.460937499999907,0.468749999999907,0.484374999999905,
0.488281249999905,0.492187499999905,0.499999999999904,0.515624999999903,
0.519531249999902,0.523437499999902,0.531249999999902,0.546874999999901,
0.550781249999901,0.554687499999901,0.562499999999901,0.5781249999999,0.5859374999999,
0.5898437499999,0.5937499999999,0.609374999999903,0.624999999999906,0.640624999999909,
0.64843749999991,0.65624999999991,0.687499999999917,0.718749999999924,0.734374999999928,
0.749999999999932,0.78124999999994,0.812499999999949,0.843749999999958,
0.874999999999967,0.906249999999976,0.92187499999998,0.937499999999985,
0.968749999999992,1.),.UNSPECIFIED.);
#155=B_SPLINE_CURVE_WITH_KNOTS('',3,(#10344,#10345,#10346,#10347,#10348,
#10349,#10350,#10351,#10352,#10353,#10354,#10355,#10356,#10357,#10358,#10359,
#10360,#10361,#10362,#10363,#10364,#10365,#10366,#10367,#10368,#10369,#10370,
#10371,#10372,#10373,#10374,#10375,#10376,#10377,#10378,#10379,#10380,#10381,
#10382,#10383,#10384,#10385,#10386,#10387,#10388,#10389,#10390,#10391,#10392),
 .UNSPECIFIED.,.F.,.F.,(4,2,2,2,2,2,2,2,2,2,2,2,2,2,2,1,1,2,2,2,2,2,2,1,
2,4),(0.,0.124999999999998,0.249999999999996,0.312499999999997,0.374999999999997,
0.406249999999995,0.437499999999994,0.453124999999992,0.468749999999991,
0.484374999999989,0.492187499999988,0.496093749999987,0.499999999999987,
0.507812499999987,0.511718749999987,0.515624999999988,0.523437499999988,
0.531249999999989,0.546874999999989,0.562499999999989,0.593749999999991,
0.624999999999994,0.687499999999995,0.749999999999997,0.874999999999999,
1.),.UNSPECIFIED.);
#156=B_SPLINE_CURVE_WITH_KNOTS('',3,(#10394,#10395,#10396,#10397,#10398,
#10399,#10400,#10401,#10402,#10403,#10404,#10405,#10406,#10407,#10408,#10409,
#10410,#10411,#10412,#10413,#10414,#10415,#10416,#10417,#10418,#10419,#10420,
#10421,#10422,#10423,#10424,#10425,#10426,#10427,#10428,#10429,#10430,#10431,
#10432,#10433,#10434,#10435,#10436,#10437,#10438,#10439,#10440,#10441,#10442,
#10443,#10444,#10445,#10446,#10447,#10448,#10449,#10450,#10451,#10452,#10453,
#10454,#10455,#10456,#10457,#10458,#10459,#10460,#10461,#10462,#10463,#10464,
#10465,#10466,#10467,#10468,#10469,#10470,#10471,#10472,#10473,#10474,#10475,
#10476,#10477,#10478,#10479,#10480,#10481,#10482,#10483,#10484,#10485,#10486,
#10487,#10488,#10489,#10490,#10491,#10492,#10493,#10494,#10495,#10496,#10497,
#10498,#10499,#10500,#10501,#10502,#10503,#10504,#10505,#10506,#10507,#10508,
#10509,#10510,#10511,#10512,#10513,#10514,#10515,#10516,#10517,#10518,#10519,
#10520,#10521,#10522,#10523,#10524,#10525,#10526,#10527,#10528,#10529,#10530,
#10531,#10532,#10533,#10534,#10535),.UNSPECIFIED.,.T.,.F.,(1,1,2,1,1,2,
2,2,1,1,2,2,2,1,1,2,2,1,1,1,2,2,2,1,1,1,2,2,1,1,1,2,2,2,1,1,2,2,2,1,1,2,
2,1,1,2,2,2,1,1,2,2,1,1,1,2,2,2,1,1,2,1,2,2,1,1,2,2,1,1,2,2,2,1,1,2,2,1,
1,1,2,2,1,1,2,1,2,2,1,1,2,1,2,1,1,2,1,1),(-0.0312500000000068,-0.0156250000000033,
0.,0.015625000000002,0.031250000000004,0.0468750000000061,0.0507812500000062,
0.0546875000000064,0.0625000000000074,0.078125000000009,0.0937500000000105,
0.101562500000011,0.109375000000012,0.125000000000014,0.140625000000015,
0.156250000000017,0.160156250000017,0.164062500000016,0.171875000000017,
0.187500000000017,0.203125000000017,0.210937500000017,0.214843750000016,
0.218750000000016,0.234375000000016,0.250000000000016,0.265625000000016,
0.269531250000015,0.273437500000015,0.281250000000015,0.296875000000016,
0.312500000000017,0.316406250000017,0.320312500000017,0.328125000000018,
0.343750000000019,0.35937500000002,0.367187500000021,0.375000000000022,
0.390625000000023,0.406250000000024,0.421875000000024,0.429687500000025,
0.437500000000025,0.453125000000026,0.468750000000027,0.476562500000028,
0.484375000000029,0.50000000000003,0.515625000000032,0.531250000000034,
0.535156250000033,0.539062500000033,0.546875000000033,0.562500000000032,
0.578125000000032,0.582031250000032,0.585937500000032,0.593750000000032,
0.609375000000032,0.625000000000031,0.632812500000031,0.63671875000003,
0.64062500000003,0.656250000000026,0.671875000000023,0.68750000000002,0.695312500000018,
0.703125000000016,0.718750000000013,0.73437500000001,0.742187500000008,
0.750000000000006,0.765625000000002,0.781249999999999,0.796874999999995,
0.800781249999995,0.804687499999994,0.812499999999993,0.828124999999991,
0.843749999999988,0.851562499999987,0.859374999999986,0.874999999999985,
0.890624999999983,0.898437499999982,0.902343749999983,0.906249999999983,
0.921874999999985,0.937499999999987,0.95312499999999,0.957031249999991,
0.960937499999992,0.968749999999993,0.984374999999997,1.,1.015625,1.03125),
 .UNSPECIFIED.);
#157=B_SPLINE_CURVE_WITH_KNOTS('',3,(#10541,#10542,#10543,#10544,#10545,
#10546,#10547,#10548,#10549,#10550,#10551,#10552,#10553,#10554,#10555,#10556,
#10557,#10558,#10559,#10560,#10561,#10562,#10563,#10564,#10565,#10566,#10567,
#10568,#10569,#10570,#10571,#10572,#10573,#10574,#10575,#10576,#10577,#10578,
#10579,#10580,#10581,#10582,#10583,#10584,#10585,#10586,#10587,#10588,#10589,
#10590,#10591,#10592,#10593,#10594,#10595,#10596,#10597,#10598,#10599,#10600,
#10601,#10602,#10603,#10604,#10605,#10606,#10607,#10608,#10609,#10610,#10611,
#10612,#10613,#10614,#10615,#10616,#10617,#10618,#10619,#10620,#10621,#10622,
#10623,#10624,#10625,#10626,#10627,#10628,#10629,#10630,#10631,#10632,#10633,
#10634,#10635,#10636,#10637,#10638,#10639,#10640,#10641,#10642,#10643,#10644,
#10645,#10646,#10647,#10648,#10649,#10650,#10651),.UNSPECIFIED.,.F.,.F.,
(4,1,1,1,1,1,2,2,2,1,2,2,2,2,2,2,2,2,2,1,1,2,2,2,2,2,2,2,2,2,2,2,2,2,2,
2,2,2,2,2,1,2,1,2,2,2,1,2,2,2,2,2,2,2,2,2,1,1,2,2,1,1,4),(0.,0.0312499999999975,
0.0624999999999951,0.0937499999999926,0.12499999999999,0.156249999999988,
0.187499999999985,0.203124999999984,0.210937499999983,0.218749999999981,
0.249999999999977,0.281249999999972,0.29687499999997,0.304687499999968,
0.312499999999966,0.343749999999963,0.359374999999961,0.374999999999959,
0.378906249999959,0.382812499999959,0.39062499999996,0.406249999999962,
0.421874999999965,0.429687499999967,0.437499999999969,0.453124999999972,
0.457031249999973,0.460937499999973,0.468749999999974,0.484374999999977,
0.488281249999978,0.492187499999978,0.499999999999979,0.51562499999998,
0.51953124999998,0.523437499999981,0.531249999999982,0.546874999999983,
0.550781249999983,0.554687499999983,0.562499999999984,0.578124999999986,
0.585937499999987,0.589843749999987,0.593749999999988,0.609374999999989,
0.624999999999991,0.640624999999993,0.648437499999994,0.656249999999994,
0.687499999999994,0.718749999999993,0.734374999999993,0.749999999999993,
0.781249999999994,0.812499999999995,0.843749999999997,0.874999999999998,
0.906249999999999,0.921875,0.9375,0.96875,1.),.UNSPECIFIED.);
#158=B_SPLINE_CURVE_WITH_KNOTS('',3,(#10653,#10654,#10655,#10656,#10657,
#10658,#10659,#10660,#10661,#10662,#10663,#10664,#10665,#10666,#10667,#10668,
#10669,#10670,#10671,#10672,#10673,#10674,#10675,#10676,#10677,#10678,#10679,
#10680,#10681,#10682,#10683,#10684,#10685,#10686,#10687,#10688,#10689,#10690,
#10691,#10692,#10693,#10694,#10695,#10696,#10697,#10698,#10699,#10700,#10701),
 .UNSPECIFIED.,.F.,.F.,(4,2,2,2,2,2,2,2,2,2,2,2,2,2,2,1,1,2,2,2,2,2,2,1,
2,4),(0.,0.125000000000018,0.250000000000036,0.312500000000046,0.375000000000056,
0.406250000000061,0.437500000000066,0.45312500000007,0.468750000000074,
0.484375000000078,0.492187500000079,0.496093750000079,0.500000000000079,
0.50781250000008,0.511718750000079,0.515625000000078,0.523437500000077,
0.531250000000076,0.546875000000073,0.56250000000007,0.593750000000064,
0.625000000000058,0.687500000000049,0.75000000000004,0.87500000000002,1.),
 .UNSPECIFIED.);
#159=B_SPLINE_CURVE_WITH_KNOTS('',3,(#10706,#10707,#10708,#10709,#10710,
#10711,#10712,#10713,#10714,#10715,#10716,#10717,#10718,#10719,#10720,#10721,
#10722,#10723,#10724,#10725,#10726,#10727,#10728,#10729,#10730,#10731,#10732,
#10733,#10734,#10735,#10736,#10737,#10738,#10739,#10740,#10741,#10742,#10743,
#10744,#10745,#10746,#10747,#10748,#10749,#10750,#10751,#10752,#10753,#10754,
#10755,#10756,#10757,#10758,#10759,#10760,#10761,#10762,#10763,#10764,#10765,
#10766,#10767,#10768,#10769,#10770,#10771,#10772,#10773,#10774,#10775,#10776,
#10777,#10778,#10779,#10780,#10781,#10782,#10783,#10784,#10785,#10786,#10787,
#10788,#10789,#10790,#10791,#10792,#10793,#10794,#10795,#10796,#10797,#10798,
#10799,#10800,#10801,#10802,#10803,#10804,#10805,#10806,#10807,#10808,#10809,
#10810,#10811,#10812,#10813,#10814,#10815,#10816),.UNSPECIFIED.,.F.,.F.,
(4,1,1,1,1,1,2,2,2,1,2,2,2,2,2,2,2,2,2,1,1,2,2,2,2,2,2,2,2,2,2,2,2,2,2,
2,2,2,2,2,1,2,1,2,2,2,1,2,2,2,2,2,2,2,2,2,1,1,2,2,1,1,4),(0.,0.031249999999999,
0.0624999999999979,0.0937499999999969,0.124999999999996,0.156249999999995,
0.187499999999994,0.203124999999993,0.210937499999992,0.218749999999991,
0.24999999999999,0.281249999999989,0.296874999999988,0.304687499999988,
0.312499999999989,0.343749999999994,0.359374999999997,0.375,0.378906250000001,
0.382812500000002,0.390625000000003,0.406250000000005,0.421875000000007,
0.429687500000008,0.437500000000009,0.453125000000011,0.457031250000011,
0.460937500000011,0.468750000000011,0.484375000000009,0.488281250000009,
0.492187500000008,0.500000000000008,0.515625000000006,0.519531250000006,
0.523437500000006,0.531250000000005,0.546875000000004,0.550781250000004,
0.554687500000004,0.562500000000004,0.578125000000006,0.585937500000007,
0.589843750000007,0.593750000000007,0.609375000000005,0.625000000000003,
0.640625000000001,0.6484375,0.65625,0.6875,0.71875,0.734375,0.75,0.78125,
0.8125,0.84375,0.875,0.90625,0.921875,0.9375,0.96875,1.),.UNSPECIFIED.);
#160=B_SPLINE_CURVE_WITH_KNOTS('',3,(#10818,#10819,#10820,#10821,#10822,
#10823,#10824,#10825,#10826,#10827,#10828,#10829,#10830,#10831,#10832,#10833,
#10834,#10835,#10836,#10837,#10838,#10839,#10840,#10841,#10842,#10843,#10844,
#10845,#10846,#10847,#10848,#10849,#10850,#10851,#10852,#10853,#10854,#10855,
#10856,#10857,#10858,#10859,#10860,#10861,#10862,#10863,#10864,#10865,#10866),
 .UNSPECIFIED.,.F.,.F.,(4,2,2,2,2,2,2,2,2,2,2,2,2,2,2,1,1,2,2,2,2,2,2,1,
2,4),(0.,0.125000000000035,0.25000000000007,0.312500000000086,0.375000000000103,
0.406250000000112,0.43750000000012,0.453125000000123,0.468750000000126,
0.484375000000128,0.492187500000129,0.49609375000013,0.500000000000131,
0.507812500000131,0.511718750000131,0.51562500000013,0.523437500000128,
0.531250000000126,0.546875000000122,0.562500000000118,0.593750000000109,
0.625000000000101,0.687500000000084,0.750000000000068,0.875000000000034,
1.),.UNSPECIFIED.);
#161=B_SPLINE_CURVE_WITH_KNOTS('',3,(#10868,#10869,#10870,#10871,#10872,
#10873,#10874,#10875,#10876,#10877,#10878,#10879,#10880,#10881,#10882,#10883,
#10884,#10885,#10886,#10887,#10888,#10889,#10890,#10891,#10892,#10893,#10894,
#10895,#10896,#10897,#10898,#10899,#10900,#10901,#10902,#10903,#10904,#10905,
#10906,#10907,#10908,#10909,#10910,#10911,#10912,#10913,#10914,#10915,#10916,
#10917,#10918,#10919,#10920,#10921,#10922,#10923,#10924,#10925,#10926,#10927,
#10928,#10929,#10930,#10931,#10932,#10933,#10934,#10935,#10936,#10937,#10938,
#10939,#10940,#10941,#10942,#10943,#10944,#10945,#10946,#10947,#10948,#10949,
#10950,#10951,#10952,#10953,#10954,#10955,#10956,#10957,#10958,#10959,#10960,
#10961,#10962,#10963,#10964,#10965,#10966,#10967,#10968,#10969,#10970,#10971,
#10972,#10973,#10974,#10975,#10976,#10977,#10978,#10979,#10980,#10981,#10982,
#10983,#10984,#10985,#10986,#10987,#10988,#10989,#10990,#10991,#10992,#10993,
#10994,#10995,#10996,#10997,#10998,#10999,#11000,#11001,#11002,#11003,#11004,
#11005,#11006,#11007,#11008,#11009),.UNSPECIFIED.,.T.,.F.,(1,1,2,1,1,2,
2,2,1,1,2,2,2,1,1,2,2,1,1,1,2,2,2,1,1,1,2,2,1,1,1,2,2,2,1,1,2,2,2,1,1,2,
2,1,1,2,2,2,1,1,2,2,1,1,1,2,2,2,1,1,2,1,2,2,1,1,2,2,1,1,2,2,2,1,1,2,2,1,
1,1,2,2,1,1,2,1,2,2,1,1,2,1,2,1,1,2,1,1),(-0.0312500000000033,-0.0156250000000017,
0.,0.0156250000000007,0.0312500000000014,0.046875000000002,0.0507812500000022,
0.0546875000000025,0.0625000000000029,0.0781250000000037,0.0937500000000044,
0.101562500000005,0.109375000000005,0.125000000000006,0.140625000000007,
0.156250000000007,0.160156250000007,0.164062500000007,0.171875000000008,
0.187500000000009,0.203125000000009,0.210937500000009,0.21484375000001,
0.21875000000001,0.23437500000001,0.25000000000001,0.265625000000011,0.269531250000011,
0.273437500000011,0.28125000000001,0.296875000000009,0.312500000000008,
0.316406250000008,0.320312500000008,0.328125000000007,0.343750000000006,
0.359375000000004,0.367187500000003,0.375000000000003,0.390625000000001,
0.406249999999999,0.421874999999998,0.429687499999997,0.437499999999996,
0.453124999999995,0.468749999999994,0.476562499999993,0.484374999999992,
0.499999999999991,0.51562499999999,0.531249999999988,0.535156249999988,
0.539062499999988,0.546874999999987,0.562499999999987,0.578124999999986,
0.582031249999986,0.585937499999986,0.593749999999985,0.609374999999985,
0.624999999999984,0.632812499999984,0.636718749999984,0.640624999999983,
0.656249999999983,0.671874999999983,0.687499999999983,0.695312499999983,
0.703124999999983,0.718749999999983,0.734374999999984,0.742187499999984,
0.749999999999984,0.765624999999984,0.781249999999984,0.796874999999985,
0.800781249999985,0.804687499999985,0.812499999999985,0.828124999999986,
0.843749999999987,0.851562499999987,0.859374999999988,0.874999999999988,
0.890624999999989,0.89843749999999,0.90234374999999,0.906249999999991,0.921874999999992,
0.937499999999993,0.953124999999995,0.957031249999995,0.960937499999996,
0.968749999999997,0.984374999999998,1.,1.015625,1.03125),.UNSPECIFIED.);
#162=B_SPLINE_CURVE_WITH_KNOTS('',3,(#11015,#11016,#11017,#11018,#11019,
#11020,#11021,#11022,#11023,#11024,#11025,#11026,#11027,#11028,#11029,#11030,
#11031,#11032,#11033,#11034,#11035,#11036,#11037,#11038,#11039,#11040,#11041,
#11042,#11043,#11044,#11045,#11046,#11047,#11048,#11049,#11050,#11051,#11052,
#11053,#11054,#11055,#11056,#11057,#11058,#11059,#11060,#11061,#11062,#11063,
#11064,#11065,#11066,#11067,#11068,#11069,#11070,#11071,#11072,#11073,#11074,
#11075,#11076,#11077,#11078,#11079,#11080,#11081,#11082,#11083,#11084,#11085,
#11086,#11087,#11088,#11089,#11090,#11091,#11092,#11093,#11094,#11095,#11096,
#11097,#11098,#11099,#11100,#11101,#11102,#11103,#11104,#11105,#11106,#11107,
#11108,#11109,#11110,#11111,#11112,#11113,#11114,#11115,#11116,#11117,#11118,
#11119,#11120,#11121,#11122,#11123,#11124,#11125),.UNSPECIFIED.,.F.,.F.,
(4,1,1,1,1,1,2,2,2,1,2,2,2,2,2,2,2,2,2,1,1,2,2,2,2,2,2,2,2,2,2,2,2,2,2,
2,2,2,2,2,1,2,1,2,2,2,1,2,2,2,2,2,2,2,2,2,1,1,2,2,1,1,4),(0.,0.0312500000000007,
0.0625000000000013,0.093750000000002,0.125000000000003,0.156250000000003,
0.187500000000004,0.203125000000004,0.210937500000004,0.218750000000005,
0.250000000000008,0.281250000000011,0.296875000000013,0.304687500000013,
0.312500000000013,0.343750000000013,0.359375000000013,0.375000000000013,
0.378906250000014,0.382812500000014,0.390625000000014,0.406250000000013,
0.421875000000013,0.429687500000013,0.437500000000014,0.453125000000014,
0.457031250000015,0.460937500000015,0.468750000000016,0.484375000000017,
0.488281250000018,0.492187500000018,0.500000000000018,0.515625000000019,
0.519531250000019,0.523437500000019,0.53125000000002,0.546875000000022,
0.550781250000022,0.554687500000022,0.562500000000022,0.578125000000023,
0.585937500000023,0.589843750000022,0.593750000000022,0.609375000000021,
0.625000000000021,0.64062500000002,0.648437500000019,0.656250000000019,
0.687500000000017,0.718750000000016,0.734375000000015,0.750000000000014,
0.781250000000013,0.812500000000011,0.84375000000001,0.875000000000008,
0.906250000000007,0.921875000000006,0.937500000000006,0.968750000000003,
1.),.UNSPECIFIED.);
#163=B_SPLINE_CURVE_WITH_KNOTS('',3,(#11127,#11128,#11129,#11130,#11131,
#11132,#11133,#11134,#11135,#11136,#11137,#11138,#11139,#11140,#11141,#11142,
#11143,#11144,#11145,#11146,#11147,#11148,#11149,#11150,#11151,#11152,#11153,
#11154,#11155,#11156,#11157,#11158,#11159,#11160,#11161,#11162,#11163,#11164,
#11165,#11166,#11167,#11168,#11169,#11170,#11171,#11172,#11173,#11174,#11175),
 .UNSPECIFIED.,.F.,.F.,(4,2,2,2,2,2,2,2,2,2,2,2,2,2,2,1,1,2,2,2,2,2,2,1,
2,4),(0.,0.125000000000016,0.250000000000032,0.312500000000041,0.37500000000005,
0.406250000000054,0.437500000000058,0.453125000000058,0.468750000000058,
0.484375000000059,0.492187500000059,0.496093750000059,0.500000000000059,
0.507812500000058,0.511718750000058,0.515625000000058,0.523437500000057,
0.531250000000056,0.546875000000054,0.562500000000052,0.593750000000049,
0.625000000000046,0.687500000000039,0.750000000000032,0.875000000000016,
1.),.UNSPECIFIED.);
#164=B_SPLINE_CURVE_WITH_KNOTS('',3,(#11180,#11181,#11182,#11183,#11184,
#11185,#11186,#11187,#11188,#11189,#11190,#11191,#11192,#11193,#11194,#11195,
#11196,#11197,#11198,#11199,#11200,#11201,#11202,#11203,#11204,#11205,#11206,
#11207,#11208,#11209,#11210,#11211,#11212,#11213,#11214,#11215,#11216,#11217,
#11218,#11219,#11220,#11221,#11222,#11223,#11224,#11225,#11226,#11227,#11228,
#11229,#11230,#11231,#11232,#11233,#11234,#11235,#11236,#11237,#11238,#11239,
#11240,#11241,#11242,#11243,#11244,#11245,#11246,#11247,#11248,#11249,#11250,
#11251,#11252,#11253,#11254,#11255,#11256,#11257,#11258,#11259,#11260,#11261,
#11262,#11263,#11264,#11265,#11266,#11267,#11268,#11269,#11270,#11271,#11272,
#11273,#11274,#11275,#11276,#11277,#11278,#11279,#11280,#11281,#11282,#11283,
#11284,#11285,#11286,#11287,#11288,#11289,#11290),.UNSPECIFIED.,.F.,.F.,
(4,1,1,1,1,1,2,2,2,1,2,2,2,2,2,2,2,2,2,1,1,2,2,2,2,2,2,2,2,2,2,2,2,2,2,
2,2,2,2,2,1,2,1,2,2,2,1,2,2,2,2,2,2,2,2,2,1,1,2,2,1,1,4),(0.,0.0312499999999946,
0.0624999999999892,0.0937499999999839,0.124999999999978,0.156249999999973,
0.187499999999968,0.203124999999964,0.210937499999963,0.218749999999962,
0.24999999999996,0.281249999999958,0.296874999999957,0.304687499999956,
0.312499999999955,0.343749999999952,0.359374999999949,0.374999999999947,
0.378906249999947,0.382812499999947,0.390624999999948,0.406249999999951,
0.421874999999953,0.429687499999955,0.437499999999957,0.453124999999961,
0.457031249999962,0.460937499999962,0.468749999999963,0.484374999999964,
0.488281249999964,0.492187499999965,0.499999999999965,0.515624999999965,
0.519531249999965,0.523437499999965,0.531249999999965,0.546874999999965,
0.550781249999965,0.554687499999965,0.562499999999965,0.578124999999966,
0.585937499999966,0.589843749999966,0.593749999999965,0.609374999999965,
0.624999999999964,0.640624999999964,0.648437499999964,0.656249999999964,
0.687499999999967,0.718749999999969,0.734374999999971,0.749999999999972,
0.781249999999976,0.81249999999998,0.843749999999984,0.874999999999987,
0.906249999999991,0.921874999999993,0.937499999999995,0.968749999999998,
1.),.UNSPECIFIED.);
#165=B_SPLINE_CURVE_WITH_KNOTS('',3,(#11292,#11293,#11294,#11295,#11296,
#11297,#11298,#11299,#11300,#11301,#11302,#11303,#11304,#11305,#11306,#11307,
#11308,#11309,#11310,#11311,#11312,#11313,#11314,#11315,#11316,#11317,#11318,
#11319,#11320,#11321,#11322,#11323,#11324,#11325,#11326,#11327,#11328,#11329,
#11330,#11331,#11332,#11333,#11334,#11335,#11336,#11337,#11338,#11339,#11340),
 .UNSPECIFIED.,.F.,.F.,(4,2,2,2,2,2,2,2,2,2,2,2,2,2,2,1,1,2,2,2,2,2,2,1,
2,4),(0.,0.125000000000022,0.250000000000044,0.312500000000056,0.375000000000068,
0.406250000000074,0.437500000000079,0.453125000000083,0.468750000000086,
0.48437500000009,0.492187500000092,0.496093750000093,0.500000000000095,
0.507812500000096,0.511718750000096,0.515625000000096,0.523437500000095,
0.531250000000094,0.54687500000009,0.562500000000087,0.59375000000008,0.625000000000072,
0.68750000000006,0.750000000000049,0.875000000000024,1.),.UNSPECIFIED.);
#166=B_SPLINE_CURVE_WITH_KNOTS('',3,(#11342,#11343,#11344,#11345,#11346,
#11347,#11348,#11349,#11350,#11351,#11352,#11353,#11354,#11355,#11356,#11357,
#11358,#11359,#11360,#11361,#11362,#11363,#11364,#11365,#11366,#11367,#11368,
#11369,#11370,#11371,#11372,#11373,#11374,#11375,#11376,#11377,#11378,#11379,
#11380,#11381,#11382,#11383,#11384,#11385,#11386,#11387,#11388,#11389,#11390,
#11391,#11392,#11393,#11394,#11395,#11396,#11397,#11398,#11399,#11400,#11401,
#11402,#11403,#11404,#11405,#11406,#11407,#11408,#11409,#11410,#11411,#11412,
#11413,#11414,#11415,#11416,#11417,#11418,#11419,#11420,#11421,#11422,#11423,
#11424,#11425,#11426,#11427,#11428,#11429,#11430,#11431,#11432,#11433,#11434,
#11435,#11436,#11437,#11438,#11439,#11440,#11441,#11442,#11443,#11444,#11445,
#11446,#11447,#11448,#11449,#11450,#11451,#11452,#11453,#11454,#11455,#11456,
#11457,#11458,#11459,#11460,#11461,#11462,#11463,#11464,#11465,#11466,#11467,
#11468,#11469,#11470,#11471,#11472,#11473,#11474,#11475,#11476,#11477,#11478,
#11479,#11480,#11481,#11482,#11483),.UNSPECIFIED.,.T.,.F.,(1,1,2,1,1,2,
2,2,1,1,2,2,2,1,1,2,2,1,1,1,2,2,2,1,1,1,2,2,1,1,1,2,2,2,1,1,2,2,2,1,1,2,
2,1,1,2,2,2,1,1,2,2,1,1,1,2,2,2,1,1,2,1,2,2,1,1,2,2,1,1,2,2,2,1,1,2,2,1,
1,1,2,2,1,1,2,1,2,2,1,1,2,1,2,1,1,2,1,1),(-0.0312500000000068,-0.0156250000000033,
0.,0.015625000000002,0.031250000000004,0.0468750000000061,0.0507812500000062,
0.0546875000000064,0.0625000000000074,0.078125000000009,0.0937500000000105,
0.101562500000011,0.109375000000012,0.125000000000014,0.140625000000015,
0.156250000000017,0.160156250000017,0.164062500000016,0.171875000000017,
0.187500000000017,0.203125000000017,0.210937500000017,0.214843750000016,
0.218750000000016,0.234375000000016,0.250000000000016,0.265625000000016,
0.269531250000015,0.273437500000015,0.281250000000015,0.296875000000016,
0.312500000000017,0.316406250000017,0.320312500000017,0.328125000000018,
0.343750000000019,0.35937500000002,0.367187500000021,0.375000000000022,
0.390625000000023,0.406250000000024,0.421875000000024,0.429687500000025,
0.437500000000025,0.453125000000026,0.468750000000027,0.476562500000028,
0.484375000000029,0.50000000000003,0.515625000000032,0.531250000000034,
0.535156250000033,0.539062500000033,0.546875000000033,0.562500000000032,
0.578125000000032,0.582031250000032,0.585937500000032,0.593750000000032,
0.609375000000032,0.625000000000031,0.632812500000031,0.63671875000003,
0.64062500000003,0.656250000000026,0.671875000000023,0.68750000000002,0.695312500000018,
0.703125000000016,0.718750000000013,0.73437500000001,0.742187500000008,
0.750000000000006,0.765625000000002,0.781249999999999,0.796874999999995,
0.800781249999995,0.804687499999994,0.812499999999993,0.828124999999991,
0.843749999999988,0.851562499999987,0.859374999999986,0.874999999999985,
0.890624999999983,0.898437499999982,0.902343749999983,0.906249999999983,
0.921874999999985,0.937499999999987,0.95312499999999,0.957031249999991,
0.960937499999992,0.968749999999993,0.984374999999997,1.,1.015625,1.03125),
 .UNSPECIFIED.);
#167=B_SPLINE_CURVE_WITH_KNOTS('',3,(#11489,#11490,#11491,#11492,#11493,
#11494,#11495,#11496,#11497,#11498,#11499,#11500,#11501,#11502,#11503,#11504,
#11505,#11506,#11507,#11508,#11509,#11510,#11511,#11512,#11513,#11514,#11515,
#11516,#11517,#11518,#11519,#11520,#11521,#11522,#11523,#11524,#11525,#11526,
#11527,#11528,#11529,#11530,#11531,#11532,#11533,#11534,#11535,#11536,#11537,
#11538,#11539,#11540,#11541,#11542,#11543,#11544,#11545,#11546,#11547,#11548,
#11549,#11550,#11551,#11552,#11553,#11554,#11555,#11556,#11557,#11558,#11559,
#11560,#11561,#11562,#11563,#11564,#11565,#11566,#11567,#11568,#11569,#11570,
#11571,#11572,#11573,#11574,#11575,#11576,#11577,#11578,#11579,#11580,#11581,
#11582,#11583,#11584,#11585,#11586,#11587,#11588,#11589,#11590,#11591,#11592,
#11593,#11594,#11595,#11596,#11597,#11598,#11599),.UNSPECIFIED.,.F.,.F.,
(4,1,1,1,1,1,2,2,2,1,2,2,2,2,2,2,2,2,2,1,1,2,2,2,2,2,2,2,2,2,2,2,2,2,2,
2,2,2,2,2,1,2,1,2,2,2,1,2,2,2,2,2,2,2,2,2,1,1,2,2,1,1,4),(0.,0.031249999999984,
0.0624999999999681,0.0937499999999521,0.124999999999936,0.15624999999992,
0.187499999999904,0.203124999999896,0.210937499999893,0.21874999999989,
0.249999999999877,0.281249999999864,0.296874999999857,0.304687499999854,
0.312499999999851,0.343749999999845,0.359374999999842,0.37499999999984,
0.37890624999984,0.38281249999984,0.39062499999984,0.406249999999841,0.421874999999842,
0.429687499999842,0.437499999999841,0.453124999999842,0.457031249999842,
0.460937499999843,0.468749999999843,0.484374999999845,0.488281249999844,
0.492187499999844,0.499999999999845,0.515624999999845,0.519531249999846,
0.523437499999846,0.531249999999846,0.546874999999847,0.550781249999847,
0.554687499999848,0.562499999999848,0.578124999999849,0.585937499999849,
0.589843749999849,0.593749999999849,0.609374999999853,0.624999999999856,
0.64062499999986,0.648437499999862,0.656249999999865,0.687499999999878,
0.718749999999891,0.734374999999897,0.749999999999903,0.781249999999916,
0.812499999999928,0.84374999999994,0.874999999999953,0.906249999999965,
0.921874999999971,0.937499999999978,0.968749999999989,1.),.UNSPECIFIED.);
#168=B_SPLINE_CURVE_WITH_KNOTS('',3,(#11601,#11602,#11603,#11604,#11605,
#11606,#11607,#11608,#11609,#11610,#11611,#11612,#11613,#11614,#11615,#11616,
#11617,#11618,#11619,#11620,#11621,#11622,#11623,#11624,#11625,#11626,#11627,
#11628,#11629,#11630,#11631,#11632,#11633,#11634,#11635,#11636,#11637,#11638,
#11639,#11640,#11641,#11642,#11643,#11644,#11645,#11646,#11647,#11648,#11649),
 .UNSPECIFIED.,.F.,.F.,(4,2,2,2,2,2,2,2,2,2,2,2,2,2,2,1,1,2,2,2,2,2,2,1,
2,4),(0.,0.124999999999997,0.249999999999994,0.312499999999993,0.374999999999992,
0.406249999999991,0.43749999999999,0.453124999999988,0.468749999999986,
0.484374999999984,0.492187499999984,0.496093749999984,0.499999999999983,
0.507812499999984,0.511718749999984,0.515624999999985,0.523437499999986,
0.531249999999986,0.546874999999988,0.562499999999989,0.593749999999989,
0.624999999999989,0.687499999999991,0.749999999999992,0.874999999999996,
1.),.UNSPECIFIED.);
#169=B_SPLINE_CURVE_WITH_KNOTS('',3,(#11654,#11655,#11656,#11657,#11658,
#11659,#11660,#11661,#11662,#11663,#11664,#11665,#11666,#11667,#11668,#11669,
#11670,#11671,#11672,#11673,#11674,#11675,#11676,#11677,#11678,#11679,#11680,
#11681,#11682,#11683,#11684,#11685,#11686,#11687,#11688,#11689,#11690,#11691,
#11692,#11693,#11694,#11695,#11696,#11697,#11698,#11699,#11700,#11701,#11702,
#11703,#11704,#11705,#11706,#11707,#11708,#11709,#11710,#11711,#11712,#11713,
#11714,#11715,#11716,#11717,#11718,#11719,#11720,#11721,#11722,#11723,#11724,
#11725,#11726,#11727,#11728,#11729,#11730,#11731,#11732,#11733,#11734,#11735,
#11736,#11737,#11738,#11739,#11740,#11741,#11742,#11743,#11744,#11745,#11746,
#11747,#11748,#11749,#11750,#11751,#11752,#11753,#11754,#11755,#11756,#11757,
#11758,#11759,#11760,#11761,#11762,#11763,#11764),.UNSPECIFIED.,.F.,.F.,
(4,1,1,1,1,1,2,2,2,1,2,2,2,2,2,2,2,2,2,1,1,2,2,2,2,2,2,2,2,2,2,2,2,2,2,
2,2,2,2,2,1,2,1,2,2,2,1,2,2,2,2,2,2,2,2,2,1,1,2,2,1,1,4),(0.,0.031249999999991,
0.0624999999999819,0.0937499999999729,0.124999999999964,0.156249999999955,
0.187499999999946,0.203124999999942,0.21093749999994,0.218749999999938,
0.249999999999932,0.281249999999926,0.296874999999923,0.304687499999923,
0.312499999999922,0.343749999999925,0.359374999999927,0.37499999999993,
0.37890624999993,0.382812499999931,0.390624999999932,0.406249999999935,
0.421874999999938,0.42968749999994,0.437499999999942,0.453124999999945,
0.457031249999946,0.460937499999946,0.468749999999947,0.484374999999948,
0.488281249999948,0.492187499999949,0.49999999999995,0.515624999999951,
0.519531249999951,0.523437499999951,0.531249999999952,0.546874999999954,
0.550781249999954,0.554687499999955,0.562499999999956,0.578124999999959,
0.58593749999996,0.589843749999961,0.593749999999961,0.609374999999962,
0.624999999999963,0.640624999999964,0.648437499999964,0.656249999999964,
0.687499999999967,0.71874999999997,0.734374999999972,0.749999999999974,
0.781249999999977,0.812499999999981,0.843749999999984,0.874999999999988,
0.906249999999991,0.921874999999993,0.937499999999995,0.968749999999998,
1.),.UNSPECIFIED.);
#170=B_SPLINE_CURVE_WITH_KNOTS('',3,(#11766,#11767,#11768,#11769,#11770,
#11771,#11772,#11773,#11774,#11775,#11776,#11777,#11778,#11779,#11780,#11781,
#11782,#11783,#11784,#11785,#11786,#11787,#11788,#11789,#11790,#11791,#11792,
#11793,#11794,#11795,#11796,#11797,#11798,#11799,#11800,#11801,#11802,#11803,
#11804,#11805,#11806,#11807,#11808,#11809,#11810,#11811,#11812,#11813,#11814),
 .UNSPECIFIED.,.F.,.F.,(4,2,2,2,2,2,2,2,2,2,2,2,2,2,2,1,1,2,2,2,2,2,2,1,
2,4),(0.,0.12499999999999,0.24999999999998,0.312499999999975,0.37499999999997,
0.406249999999968,0.437499999999966,0.453124999999966,0.468749999999966,
0.484374999999966,0.492187499999966,0.496093749999966,0.499999999999967,
0.507812499999967,0.511718749999968,0.515624999999968,0.523437499999969,
0.53124999999997,0.546874999999971,0.562499999999972,0.593749999999975,
0.624999999999978,0.687499999999982,0.749999999999986,0.874999999999993,
1.),.UNSPECIFIED.);
#171=B_SPLINE_CURVE_WITH_KNOTS('',3,(#11816,#11817,#11818,#11819,#11820,
#11821,#11822,#11823,#11824,#11825,#11826,#11827,#11828,#11829,#11830,#11831,
#11832,#11833,#11834,#11835,#11836,#11837,#11838,#11839,#11840,#11841,#11842,
#11843,#11844,#11845,#11846,#11847,#11848,#11849,#11850,#11851,#11852,#11853,
#11854,#11855,#11856,#11857,#11858,#11859,#11860,#11861,#11862,#11863,#11864,
#11865,#11866,#11867,#11868,#11869,#11870,#11871,#11872,#11873,#11874,#11875,
#11876,#11877,#11878,#11879,#11880,#11881,#11882,#11883,#11884,#11885,#11886,
#11887,#11888,#11889,#11890,#11891,#11892,#11893,#11894,#11895,#11896,#11897,
#11898,#11899,#11900,#11901,#11902,#11903,#11904,#11905,#11906,#11907,#11908,
#11909,#11910,#11911,#11912,#11913,#11914,#11915,#11916,#11917,#11918,#11919,
#11920,#11921,#11922,#11923,#11924,#11925,#11926,#11927,#11928,#11929,#11930,
#11931,#11932,#11933,#11934,#11935,#11936,#11937,#11938,#11939,#11940,#11941,
#11942,#11943,#11944,#11945,#11946,#11947,#11948,#11949,#11950,#11951,#11952,
#11953,#11954,#11955,#11956,#11957),.UNSPECIFIED.,.T.,.F.,(1,1,2,1,1,2,
2,2,1,1,2,2,2,1,1,2,2,1,1,1,2,2,2,1,1,1,2,2,1,1,1,2,2,2,1,1,2,2,2,1,1,2,
2,1,1,2,2,2,1,1,2,2,1,1,1,2,2,2,1,1,2,1,2,2,1,1,2,2,1,1,2,2,2,1,1,2,2,1,
1,1,2,2,1,1,2,1,2,2,1,1,2,1,2,1,1,2,1,1),(-0.0312499999999999,-0.015625,
0.,0.0156249999999985,0.031249999999997,0.0468749999999955,0.0507812499999955,
0.0546874999999955,0.0624999999999946,0.0781249999999937,0.0937499999999929,
0.101562499999992,0.109374999999992,0.124999999999991,0.14062499999999,
0.156249999999989,0.160156249999989,0.164062499999989,0.171874999999988,
0.187499999999988,0.203124999999987,0.210937499999986,0.214843749999986,
0.218749999999986,0.234374999999985,0.249999999999984,0.265624999999983,
0.269531249999983,0.273437499999982,0.281249999999982,0.296874999999981,
0.31249999999998,0.31640624999998,0.320312499999979,0.328124999999979,0.343749999999977,
0.359374999999976,0.367187499999976,0.374999999999975,0.390624999999974,
0.406249999999973,0.421874999999973,0.429687499999972,0.437499999999972,
0.453124999999972,0.468749999999972,0.476562499999972,0.484374999999972,
0.499999999999971,0.51562499999997,0.53124999999997,0.53515624999997,0.53906249999997,
0.546874999999971,0.562499999999972,0.578124999999973,0.582031249999973,
0.585937499999973,0.593749999999973,0.609374999999973,0.624999999999973,
0.632812499999973,0.636718749999973,0.640624999999973,0.656249999999974,
0.671874999999975,0.687499999999976,0.695312499999976,0.703124999999977,
0.718749999999978,0.734374999999979,0.74218749999998,0.749999999999981,
0.765624999999982,0.781249999999984,0.796874999999985,0.800781249999986,
0.804687499999986,0.812499999999987,0.82812499999999,0.843749999999993,
0.851562499999995,0.859374999999996,0.874999999999998,0.890625000000001,
0.898437500000002,0.902343750000002,0.906250000000002,0.921875000000002,
0.937500000000001,0.953125,0.95703125,0.9609375,0.96875,0.984375,1.,1.015625,
1.03125),.UNSPECIFIED.);
#172=B_SPLINE_CURVE_WITH_KNOTS('',3,(#11963,#11964,#11965,#11966,#11967,
#11968,#11969,#11970,#11971,#11972,#11973,#11974,#11975,#11976,#11977,#11978,
#11979,#11980,#11981,#11982,#11983,#11984,#11985,#11986,#11987,#11988,#11989,
#11990,#11991,#11992,#11993,#11994,#11995,#11996,#11997,#11998,#11999,#12000,
#12001,#12002,#12003,#12004,#12005,#12006,#12007,#12008,#12009,#12010,#12011,
#12012,#12013,#12014,#12015,#12016,#12017,#12018,#12019,#12020,#12021,#12022,
#12023,#12024,#12025,#12026,#12027,#12028,#12029,#12030,#12031,#12032,#12033,
#12034,#12035,#12036,#12037,#12038,#12039,#12040,#12041,#12042,#12043,#12044,
#12045,#12046,#12047,#12048,#12049,#12050,#12051,#12052,#12053,#12054,#12055,
#12056,#12057,#12058,#12059,#12060,#12061,#12062,#12063,#12064,#12065,#12066,
#12067,#12068,#12069,#12070,#12071,#12072,#12073),.UNSPECIFIED.,.F.,.F.,
(4,1,1,1,1,1,2,2,2,1,2,2,2,2,2,2,2,2,2,1,1,2,2,2,2,2,2,2,2,2,2,2,2,2,2,
2,2,2,2,2,1,2,1,2,2,2,1,2,2,2,2,2,2,2,2,2,1,1,2,2,1,1,4),(0.,0.0312500000000012,
0.0625000000000024,0.0937500000000035,0.125000000000005,0.156250000000006,
0.187500000000007,0.203125000000008,0.210937500000007,0.218750000000007,
0.250000000000006,0.281250000000005,0.296875000000005,0.304687500000004,
0.312500000000003,0.343750000000003,0.359375000000003,0.375000000000003,
0.378906250000003,0.382812500000004,0.390625000000005,0.406250000000009,
0.421875000000012,0.429687500000013,0.437500000000015,0.453125000000017,
0.457031250000017,0.460937500000017,0.468750000000017,0.484375000000018,
0.488281250000018,0.492187500000018,0.500000000000018,0.515625000000018,
0.519531250000018,0.523437500000018,0.531250000000018,0.546875000000018,
0.550781250000018,0.554687500000018,0.562500000000018,0.578125000000019,
0.585937500000019,0.589843750000019,0.593750000000019,0.60937500000002,
0.625000000000021,0.640625000000022,0.648437500000021,0.656250000000021,
0.687500000000019,0.718750000000016,0.734375000000014,0.750000000000013,
0.781250000000012,0.81250000000001,0.843750000000009,0.875000000000008,
0.906250000000007,0.921875000000006,0.937500000000005,0.968750000000003,
1.),.UNSPECIFIED.);
#173=B_SPLINE_CURVE_WITH_KNOTS('',3,(#12075,#12076,#12077,#12078,#12079,
#12080,#12081,#12082,#12083,#12084,#12085,#12086,#12087,#12088,#12089,#12090,
#12091,#12092,#12093,#12094,#12095,#12096,#12097,#12098,#12099,#12100,#12101,
#12102,#12103,#12104,#12105,#12106,#12107,#12108,#12109,#12110,#12111,#12112,
#12113,#12114,#12115,#12116,#12117,#12118,#12119,#12120,#12121,#12122,#12123),
 .UNSPECIFIED.,.F.,.F.,(4,2,2,2,2,2,2,2,2,2,2,2,2,2,2,1,1,2,2,2,2,2,2,1,
2,4),(0.,0.125000000000012,0.250000000000023,0.31250000000003,0.375000000000037,
0.406250000000041,0.437500000000044,0.453125000000047,0.46875000000005,
0.484375000000053,0.492187500000054,0.496093750000054,0.500000000000055,
0.507812500000054,0.511718750000054,0.515625000000054,0.523437500000053,
0.531250000000053,0.546875000000051,0.56250000000005,0.593750000000048,
0.625000000000045,0.687500000000038,0.75000000000003,0.875000000000015,
1.),.UNSPECIFIED.);
#174=B_SPLINE_CURVE_WITH_KNOTS('',3,(#12128,#12129,#12130,#12131,#12132,
#12133,#12134,#12135,#12136,#12137,#12138,#12139,#12140,#12141,#12142,#12143,
#12144,#12145,#12146,#12147,#12148,#12149,#12150,#12151,#12152,#12153,#12154,
#12155,#12156,#12157,#12158,#12159,#12160,#12161,#12162,#12163,#12164,#12165,
#12166,#12167,#12168,#12169,#12170,#12171,#12172,#12173,#12174,#12175,#12176,
#12177,#12178,#12179,#12180,#12181,#12182,#12183,#12184,#12185,#12186,#12187,
#12188,#12189,#12190,#12191,#12192,#12193,#12194,#12195,#12196,#12197,#12198,
#12199,#12200,#12201,#12202,#12203,#12204,#12205,#12206,#12207,#12208,#12209,
#12210,#12211,#12212,#12213,#12214,#12215,#12216,#12217,#12218,#12219,#12220,
#12221,#12222,#12223,#12224,#12225,#12226,#12227,#12228,#12229,#12230,#12231,
#12232,#12233,#12234,#12235,#12236,#12237,#12238),.UNSPECIFIED.,.F.,.F.,
(4,1,1,1,1,1,2,2,2,1,2,2,2,2,2,2,2,2,2,1,1,2,2,2,2,2,2,2,2,2,2,2,2,2,2,
2,2,2,2,2,1,2,1,2,2,2,1,2,2,2,2,2,2,2,2,2,1,1,2,2,1,1,4),(0.,0.0312499999999957,
0.0624999999999913,0.093749999999987,0.124999999999983,0.156249999999978,
0.187499999999974,0.203124999999972,0.21093749999997,0.218749999999968,
0.249999999999964,0.281249999999959,0.296874999999957,0.304687499999956,
0.312499999999956,0.343749999999956,0.359374999999958,0.374999999999959,
0.37890624999996,0.38281249999996,0.390624999999963,0.406249999999968,0.421874999999973,
0.429687499999975,0.437499999999978,0.453124999999983,0.457031249999984,
0.460937499999985,0.468749999999986,0.484374999999989,0.488281249999989,
0.492187499999989,0.49999999999999,0.515624999999992,0.519531249999992,
0.523437499999992,0.531249999999993,0.546874999999995,0.550781249999995,
0.554687499999995,0.562499999999996,0.578124999999997,0.585937499999998,
0.589843749999998,0.593749999999998,0.609375,0.625000000000001,0.640625000000003,
0.648437500000003,0.656250000000003,0.687500000000002,0.718750000000001,
0.734375,0.75,0.78125,0.8125,0.84375,0.875,0.90625,0.921875,0.9375,0.96875,
1.),.UNSPECIFIED.);
#175=B_SPLINE_CURVE_WITH_KNOTS('',3,(#12240,#12241,#12242,#12243,#12244,
#12245,#12246,#12247,#12248,#12249,#12250,#12251,#12252,#12253,#12254,#12255,
#12256,#12257,#12258,#12259,#12260,#12261,#12262,#12263,#12264,#12265,#12266,
#12267,#12268,#12269,#12270,#12271,#12272,#12273,#12274,#12275,#12276,#12277,
#12278,#12279,#12280,#12281,#12282,#12283,#12284,#12285,#12286,#12287,#12288),
 .UNSPECIFIED.,.F.,.F.,(4,2,2,2,2,2,2,2,2,2,2,2,2,2,2,1,1,2,2,2,2,2,2,1,
2,4),(0.,0.125000000000013,0.250000000000027,0.312500000000032,0.375000000000037,
0.40625000000004,0.437500000000043,0.453125000000043,0.468750000000043,
0.484375000000044,0.492187500000044,0.496093750000043,0.500000000000043,
0.507812500000042,0.511718750000041,0.515625000000041,0.52343750000004,
0.531250000000039,0.546875000000038,0.562500000000036,0.593750000000033,
0.62500000000003,0.687500000000025,0.750000000000021,0.875000000000011,
1.),.UNSPECIFIED.);
#176=B_SPLINE_CURVE_WITH_KNOTS('',3,(#12293,#12294,#12295,#12296,#12297,
#12298,#12299,#12300,#12301,#12302,#12303,#12304,#12305,#12306,#12307,#12308,
#12309,#12310,#12311,#12312,#12313,#12314,#12315,#12316,#12317,#12318,#12319,
#12320,#12321,#12322,#12323,#12324,#12325,#12326,#12327,#12328,#12329,#12330,
#12331,#12332,#12333,#12334,#12335,#12336,#12337,#12338,#12339,#12340,#12341,
#12342,#12343,#12344,#12345,#12346,#12347,#12348,#12349,#12350,#12351,#12352,
#12353,#12354,#12355,#12356,#12357,#12358,#12359,#12360,#12361,#12362,#12363,
#12364,#12365,#12366,#12367,#12368,#12369,#12370,#12371,#12372,#12373,#12374,
#12375,#12376,#12377,#12378,#12379,#12380,#12381,#12382,#12383,#12384,#12385,
#12386,#12387,#12388,#12389,#12390,#12391,#12392,#12393,#12394,#12395,#12396,
#12397,#12398,#12399,#12400,#12401,#12402,#12403),.UNSPECIFIED.,.F.,.F.,
(4,1,1,1,1,1,2,2,2,1,2,2,2,2,2,2,2,2,2,1,1,2,2,2,2,2,2,2,2,2,2,2,2,2,2,
2,2,2,2,2,1,2,1,2,2,2,1,2,2,2,2,2,2,2,2,2,1,1,2,2,1,1,4),(0.,0.0312499999999992,
0.0624999999999983,0.0937499999999975,0.124999999999997,0.156249999999996,
0.187499999999995,0.203124999999995,0.210937499999994,0.218749999999993,
0.249999999999991,0.281249999999989,0.296874999999988,0.304687499999988,
0.312499999999988,0.343749999999987,0.359374999999987,0.374999999999987,
0.378906249999987,0.382812499999987,0.390624999999988,0.406249999999987,
0.421874999999986,0.429687499999986,0.437499999999985,0.453124999999984,
0.457031249999984,0.460937499999984,0.468749999999984,0.484374999999985,
0.488281249999985,0.492187499999985,0.499999999999986,0.515624999999986,
0.519531249999986,0.523437499999987,0.531249999999987,0.546874999999989,
0.550781249999989,0.554687499999989,0.562499999999989,0.57812499999999,
0.585937499999991,0.589843749999991,0.593749999999991,0.609374999999991,
0.624999999999992,0.640624999999992,0.648437499999992,0.656249999999992,
0.687499999999993,0.718749999999993,0.734374999999994,0.749999999999994,
0.781249999999995,0.812499999999996,0.843749999999997,0.874999999999998,
0.90625,0.921875,0.937500000000001,0.96875,1.),.UNSPECIFIED.);
#177=B_SPLINE_CURVE_WITH_KNOTS('',3,(#12405,#12406,#12407,#12408,#12409,
#12410,#12411,#12412,#12413,#12414,#12415,#12416,#12417,#12418,#12419,#12420,
#12421,#12422,#12423,#12424,#12425,#12426,#12427,#12428,#12429,#12430,#12431,
#12432,#12433,#12434,#12435,#12436,#12437,#12438,#12439,#12440,#12441,#12442,
#12443,#12444,#12445,#12446,#12447,#12448,#12449,#12450,#12451,#12452,#12453),
 .UNSPECIFIED.,.F.,.F.,(4,2,2,2,2,2,2,2,2,2,2,2,2,2,2,1,1,2,2,2,2,2,2,1,
2,4),(0.,0.12500000000001,0.250000000000021,0.312500000000026,0.375000000000031,
0.406250000000034,0.437500000000036,0.453125000000039,0.468750000000041,
0.484375000000043,0.492187500000045,0.496093750000045,0.500000000000045,
0.507812500000044,0.511718750000044,0.515625000000044,0.523437500000043,
0.531250000000043,0.546875000000042,0.562500000000041,0.593750000000039,
0.625000000000037,0.687500000000031,0.750000000000024,0.875000000000012,
1.),.UNSPECIFIED.);
#178=B_SPLINE_CURVE_WITH_KNOTS('',3,(#12458,#12459,#12460,#12461,#12462,
#12463,#12464,#12465,#12466,#12467,#12468,#12469,#12470,#12471,#12472,#12473,
#12474,#12475,#12476,#12477,#12478,#12479,#12480,#12481,#12482,#12483,#12484,
#12485,#12486,#12487,#12488,#12489,#12490,#12491,#12492,#12493,#12494,#12495,
#12496,#12497,#12498,#12499,#12500,#12501,#12502,#12503,#12504,#12505,#12506,
#12507,#12508,#12509,#12510,#12511,#12512,#12513,#12514,#12515,#12516,#12517,
#12518,#12519,#12520,#12521,#12522,#12523,#12524,#12525,#12526,#12527,#12528,
#12529,#12530,#12531,#12532,#12533,#12534,#12535,#12536,#12537,#12538,#12539,
#12540,#12541,#12542,#12543,#12544,#12545,#12546,#12547,#12548,#12549,#12550,
#12551,#12552,#12553,#12554,#12555,#12556,#12557,#12558,#12559,#12560,#12561,
#12562,#12563,#12564,#12565,#12566,#12567,#12568),.UNSPECIFIED.,.F.,.F.,
(4,1,1,1,1,1,2,2,2,1,2,2,2,2,2,2,2,2,2,1,1,2,2,2,2,2,2,2,2,2,2,2,2,2,2,
2,2,2,2,2,1,2,1,2,2,2,1,2,2,2,2,2,2,2,2,2,1,1,2,2,1,1,4),(0.,0.0312500000000014,
0.0625000000000028,0.0937500000000042,0.125000000000006,0.156250000000007,
0.187500000000008,0.203125000000008,0.210937500000009,0.21875000000001,
0.250000000000015,0.281250000000019,0.296875000000022,0.304687500000022,
0.312500000000023,0.343750000000026,0.359375000000027,0.375000000000028,
0.378906250000029,0.38281250000003,0.390625000000032,0.406250000000038,
0.421875000000043,0.429687500000046,0.437500000000048,0.453125000000053,
0.457031250000053,0.460937500000054,0.468750000000054,0.484375000000055,
0.488281250000056,0.492187500000056,0.500000000000056,0.515625000000057,
0.519531250000057,0.523437500000057,0.531250000000058,0.546875000000059,
0.550781250000059,0.554687500000058,0.562500000000059,0.578125000000061,
0.585937500000062,0.589843750000061,0.593750000000061,0.609375000000061,
0.625000000000061,0.64062500000006,0.64843750000006,0.656250000000059,0.687500000000053,
0.718750000000047,0.734375000000044,0.750000000000041,0.781250000000036,
0.812500000000031,0.843750000000027,0.875000000000022,0.906250000000017,
0.921875000000015,0.937500000000012,0.968750000000006,1.),.UNSPECIFIED.);
#179=B_SPLINE_CURVE_WITH_KNOTS('',3,(#12570,#12571,#12572,#12573,#12574,
#12575,#12576,#12577,#12578,#12579,#12580,#12581,#12582,#12583,#12584,#12585,
#12586,#12587,#12588,#12589,#12590,#12591,#12592,#12593,#12594,#12595,#12596,
#12597,#12598,#12599,#12600,#12601,#12602,#12603,#12604,#12605,#12606,#12607,
#12608,#12609,#12610,#12611,#12612,#12613,#12614,#12615,#12616,#12617,#12618),
 .UNSPECIFIED.,.F.,.F.,(4,2,2,2,2,2,2,2,2,2,2,2,2,2,2,1,1,2,2,2,2,2,2,1,
2,4),(0.,0.124999999999994,0.249999999999987,0.312499999999984,0.374999999999981,
0.406249999999979,0.437499999999978,0.453124999999978,0.468749999999978,
0.484374999999979,0.492187499999979,0.496093749999979,0.499999999999979,
0.507812499999979,0.511718749999979,0.515624999999979,0.52343749999998,
0.53124999999998,0.54687499999998,0.56249999999998,0.593749999999981,0.624999999999982,
0.687499999999986,0.749999999999989,0.874999999999995,1.),.UNSPECIFIED.);
#180=B_SPLINE_CURVE_WITH_KNOTS('',3,(#12620,#12621,#12622,#12623,#12624,
#12625,#12626,#12627,#12628,#12629,#12630,#12631,#12632,#12633,#12634,#12635,
#12636,#12637,#12638,#12639,#12640,#12641,#12642,#12643,#12644,#12645,#12646,
#12647,#12648,#12649,#12650,#12651,#12652,#12653,#12654,#12655,#12656,#12657,
#12658,#12659,#12660,#12661,#12662,#12663,#12664,#12665,#12666,#12667,#12668,
#12669,#12670,#12671,#12672,#12673,#12674,#12675,#12676,#12677,#12678,#12679,
#12680,#12681,#12682,#12683,#12684,#12685,#12686,#12687,#12688,#12689,#12690,
#12691,#12692,#12693,#12694,#12695,#12696,#12697,#12698,#12699,#12700,#12701,
#12702,#12703,#12704,#12705,#12706,#12707,#12708,#12709,#12710,#12711,#12712,
#12713,#12714,#12715,#12716,#12717,#12718,#12719,#12720,#12721,#12722,#12723,
#12724,#12725,#12726,#12727,#12728,#12729,#12730,#12731,#12732,#12733,#12734,
#12735,#12736,#12737,#12738,#12739,#12740,#12741,#12742,#12743,#12744,#12745,
#12746,#12747,#12748,#12749,#12750,#12751,#12752,#12753,#12754,#12755,#12756,
#12757,#12758,#12759,#12760,#12761),.UNSPECIFIED.,.T.,.F.,(1,1,2,1,1,2,
2,2,1,1,2,2,2,1,1,2,2,1,1,1,2,2,2,1,1,1,2,2,1,1,1,2,2,2,1,1,2,2,2,1,1,2,
2,1,1,2,2,2,1,1,2,2,1,1,1,2,2,2,1,1,2,1,2,2,1,1,2,2,1,1,2,2,2,1,1,2,2,1,
1,1,2,2,1,1,2,1,2,2,1,1,2,1,2,1,1,2,1,1),(-0.0312499999999978,-0.0156249999999989,
0.,0.0156250000000028,0.0312500000000055,0.0468750000000083,0.0507812500000085,
0.0546875000000088,0.06250000000001,0.0781250000000117,0.0937500000000134,
0.101562500000014,0.109375000000015,0.125000000000017,0.140625000000018,
0.15625000000002,0.16015625000002,0.16406250000002,0.17187500000002,0.187500000000021,
0.203125000000021,0.210937500000021,0.214843750000021,0.218750000000021,
0.23437500000002,0.25000000000002,0.26562500000002,0.26953125000002,0.27343750000002,
0.281250000000019,0.296875000000019,0.312500000000019,0.316406250000019,
0.320312500000019,0.32812500000002,0.34375000000002,0.359375000000021,0.367187500000021,
0.375000000000021,0.390625000000021,0.406250000000021,0.42187500000002,
0.42968750000002,0.43750000000002,0.45312500000002,0.46875000000002,0.476562500000021,
0.484375000000021,0.500000000000022,0.515625000000023,0.531250000000023,
0.535156250000024,0.539062500000025,0.546875000000026,0.562500000000028,
0.578125000000031,0.582031250000031,0.585937500000032,0.593750000000032,
0.609375000000033,0.625000000000033,0.632812500000033,0.636718750000033,
0.640625000000033,0.656250000000031,0.67187500000003,0.687500000000028,
0.695312500000027,0.703125000000026,0.718750000000024,0.734375000000022,
0.742187500000021,0.75000000000002,0.765625000000018,0.781250000000016,
0.796875000000014,0.800781250000014,0.804687500000014,0.812500000000013,
0.828125000000012,0.843750000000012,0.851562500000011,0.859375000000011,
0.87500000000001,0.890625000000009,0.898437500000009,0.902343750000009,
0.906250000000009,0.921875000000007,0.937500000000005,0.953125000000003,
0.957031250000003,0.960937500000003,0.968750000000002,0.984375000000001,
1.,1.015625,1.03125000000001),.UNSPECIFIED.);
#181=B_SPLINE_CURVE_WITH_KNOTS('',3,(#12767,#12768,#12769,#12770,#12771,
#12772,#12773,#12774,#12775,#12776,#12777,#12778,#12779,#12780,#12781,#12782,
#12783,#12784,#12785,#12786,#12787,#12788,#12789,#12790,#12791,#12792,#12793,
#12794,#12795,#12796,#12797,#12798,#12799,#12800,#12801,#12802,#12803,#12804,
#12805,#12806,#12807,#12808,#12809,#12810,#12811,#12812,#12813,#12814,#12815,
#12816,#12817,#12818,#12819,#12820,#12821,#12822,#12823,#12824,#12825,#12826,
#12827,#12828,#12829,#12830,#12831,#12832,#12833,#12834,#12835,#12836,#12837,
#12838,#12839,#12840,#12841,#12842,#12843,#12844,#12845,#12846,#12847,#12848,
#12849,#12850,#12851,#12852,#12853,#12854,#12855,#12856,#12857,#12858,#12859,
#12860,#12861,#12862,#12863,#12864,#12865,#12866,#12867,#12868,#12869,#12870,
#12871,#12872,#12873,#12874,#12875,#12876,#12877),.UNSPECIFIED.,.F.,.F.,
(4,1,1,1,1,1,2,2,2,1,2,2,2,2,2,2,2,2,2,1,1,2,2,2,2,2,2,2,2,2,2,2,2,2,2,
2,2,2,2,2,1,2,1,2,2,2,1,2,2,2,2,2,2,2,2,2,1,1,2,2,1,1,4),(0.,0.031249999999991,
0.0624999999999819,0.0937499999999729,0.124999999999964,0.156249999999955,
0.187499999999946,0.203124999999942,0.21093749999994,0.218749999999938,
0.249999999999932,0.281249999999926,0.296874999999923,0.304687499999923,
0.312499999999922,0.343749999999925,0.359374999999927,0.37499999999993,
0.37890624999993,0.382812499999931,0.390624999999932,0.406249999999935,
0.421874999999938,0.42968749999994,0.437499999999942,0.453124999999945,
0.457031249999946,0.460937499999946,0.468749999999947,0.484374999999948,
0.488281249999948,0.492187499999949,0.49999999999995,0.515624999999951,
0.519531249999951,0.523437499999951,0.531249999999952,0.546874999999954,
0.550781249999954,0.554687499999955,0.562499999999956,0.578124999999959,
0.58593749999996,0.589843749999961,0.593749999999961,0.609374999999962,
0.624999999999963,0.640624999999964,0.648437499999964,0.656249999999964,
0.687499999999967,0.71874999999997,0.734374999999972,0.749999999999974,
0.781249999999977,0.812499999999981,0.843749999999984,0.874999999999988,
0.906249999999991,0.921874999999993,0.937499999999995,0.968749999999998,
1.),.UNSPECIFIED.);
#182=B_SPLINE_CURVE_WITH_KNOTS('',3,(#12879,#12880,#12881,#12882,#12883,
#12884,#12885,#12886,#12887,#12888,#12889,#12890,#12891,#12892,#12893,#12894,
#12895,#12896,#12897,#12898,#12899,#12900,#12901,#12902,#12903,#12904,#12905,
#12906,#12907,#12908,#12909,#12910,#12911,#12912,#12913,#12914,#12915,#12916,
#12917,#12918,#12919,#12920,#12921,#12922,#12923,#12924,#12925,#12926,#12927),
 .UNSPECIFIED.,.F.,.F.,(4,2,2,2,2,2,2,2,2,2,2,2,2,2,2,1,1,2,2,2,2,2,2,1,
2,4),(0.,0.12499999999999,0.24999999999998,0.312499999999975,0.37499999999997,
0.406249999999968,0.437499999999966,0.453124999999966,0.468749999999966,
0.484374999999966,0.492187499999966,0.496093749999966,0.499999999999967,
0.507812499999967,0.511718749999968,0.515624999999968,0.523437499999969,
0.53124999999997,0.546874999999971,0.562499999999972,0.593749999999975,
0.624999999999978,0.687499999999982,0.749999999999986,0.874999999999993,
1.),.UNSPECIFIED.);
#183=B_SPLINE_CURVE_WITH_KNOTS('',3,(#12932,#12933,#12934,#12935,#12936,
#12937,#12938,#12939,#12940,#12941,#12942,#12943,#12944,#12945,#12946,#12947,
#12948,#12949,#12950,#12951,#12952,#12953,#12954,#12955,#12956,#12957,#12958,
#12959,#12960,#12961,#12962,#12963,#12964,#12965,#12966,#12967,#12968,#12969,
#12970,#12971,#12972,#12973,#12974,#12975,#12976,#12977,#12978,#12979,#12980,
#12981,#12982,#12983,#12984,#12985,#12986,#12987,#12988,#12989,#12990,#12991,
#12992,#12993,#12994,#12995,#12996,#12997,#12998,#12999,#13000,#13001,#13002,
#13003,#13004,#13005,#13006,#13007,#13008,#13009,#13010,#13011,#13012,#13013,
#13014,#13015,#13016,#13017,#13018,#13019,#13020,#13021,#13022,#13023,#13024,
#13025,#13026,#13027,#13028,#13029,#13030,#13031,#13032,#13033,#13034,#13035,
#13036,#13037,#13038,#13039,#13040,#13041,#13042),.UNSPECIFIED.,.F.,.F.,
(4,1,1,1,1,1,2,2,2,1,2,2,2,2,2,2,2,2,2,1,1,2,2,2,2,2,2,2,2,2,2,2,2,2,2,
2,2,2,2,2,1,2,1,2,2,2,1,2,2,2,2,2,2,2,2,2,1,1,2,2,1,1,4),(0.,0.0312499999999979,
0.0624999999999958,0.0937499999999937,0.124999999999992,0.156249999999989,
0.187499999999987,0.203124999999987,0.210937499999987,0.218749999999987,
0.249999999999987,0.281249999999988,0.296874999999989,0.304687499999989,
0.31249999999999,0.343749999999997,0.359375,0.375000000000004,0.378906250000004,
0.382812500000004,0.390625000000004,0.406250000000004,0.421875000000004,
0.429687500000004,0.437500000000004,0.453125000000004,0.457031250000004,
0.460937500000003,0.468750000000002,0.484374999999999,0.488281249999999,
0.492187499999998,0.499999999999997,0.515624999999995,0.519531249999995,
0.523437499999995,0.531249999999994,0.546874999999992,0.550781249999992,
0.554687499999992,0.562499999999992,0.57812499999999,0.585937499999989,
0.589843749999989,0.593749999999989,0.609374999999989,0.62499999999999,
0.64062499999999,0.64843749999999,0.65624999999999,0.687499999999991,0.718749999999991,
0.734374999999991,0.749999999999991,0.781249999999992,0.812499999999993,
0.843749999999995,0.874999999999996,0.906249999999998,0.921874999999999,
0.937499999999999,0.96875,1.),.UNSPECIFIED.);
#184=B_SPLINE_CURVE_WITH_KNOTS('',3,(#13044,#13045,#13046,#13047,#13048,
#13049,#13050,#13051,#13052,#13053,#13054,#13055,#13056,#13057,#13058,#13059,
#13060,#13061,#13062,#13063,#13064,#13065,#13066,#13067,#13068,#13069,#13070,
#13071,#13072,#13073,#13074,#13075,#13076,#13077,#13078,#13079,#13080,#13081,
#13082,#13083,#13084,#13085,#13086,#13087,#13088,#13089,#13090,#13091,#13092),
 .UNSPECIFIED.,.F.,.F.,(4,2,2,2,2,2,2,2,2,2,2,2,2,2,2,1,1,2,2,2,2,2,2,1,
2,4),(0.,0.124999999999993,0.249999999999986,0.312499999999984,0.374999999999981,
0.406249999999979,0.437499999999976,0.453124999999974,0.468749999999972,
0.48437499999997,0.492187499999969,0.49609374999997,0.49999999999997,0.507812499999973,
0.511718749999973,0.515624999999974,0.523437499999974,0.531249999999975,
0.546874999999975,0.562499999999976,0.593749999999979,0.624999999999981,
0.687499999999984,0.749999999999987,0.874999999999994,1.),.UNSPECIFIED.);
#185=B_SPLINE_CURVE_WITH_KNOTS('',3,(#13094,#13095,#13096,#13097,#13098,
#13099,#13100,#13101,#13102,#13103,#13104,#13105,#13106,#13107,#13108,#13109,
#13110,#13111,#13112,#13113,#13114,#13115,#13116,#13117,#13118,#13119,#13120,
#13121,#13122,#13123,#13124,#13125,#13126,#13127,#13128,#13129,#13130,#13131,
#13132,#13133,#13134,#13135,#13136,#13137,#13138,#13139,#13140,#13141,#13142,
#13143,#13144,#13145,#13146,#13147,#13148,#13149,#13150,#13151,#13152,#13153,
#13154,#13155,#13156,#13157,#13158,#13159,#13160,#13161,#13162,#13163,#13164,
#13165,#13166,#13167,#13168,#13169,#13170,#13171,#13172,#13173,#13174,#13175,
#13176,#13177,#13178,#13179,#13180,#13181,#13182,#13183,#13184,#13185,#13186,
#13187,#13188,#13189,#13190,#13191,#13192,#13193,#13194,#13195,#13196,#13197,
#13198,#13199,#13200,#13201,#13202,#13203,#13204,#13205,#13206,#13207,#13208,
#13209,#13210,#13211,#13212,#13213,#13214,#13215,#13216,#13217,#13218,#13219,
#13220,#13221,#13222,#13223,#13224,#13225,#13226,#13227,#13228,#13229,#13230,
#13231,#13232,#13233,#13234,#13235),.UNSPECIFIED.,.T.,.F.,(1,1,2,1,1,2,
2,2,1,1,2,2,2,1,1,2,2,1,1,1,2,2,2,1,1,1,2,2,1,1,1,2,2,2,1,1,2,2,2,1,1,2,
2,1,1,2,2,2,1,1,2,2,1,1,1,2,2,2,1,1,2,1,2,2,1,1,2,2,1,1,2,2,2,1,1,2,2,1,
1,1,2,2,1,1,2,1,2,2,1,1,2,1,2,1,1,2,1,1),(-0.0312500000000068,-0.0156250000000033,
0.,0.015625000000002,0.031250000000004,0.0468750000000061,0.0507812500000062,
0.0546875000000064,0.0625000000000074,0.078125000000009,0.0937500000000105,
0.101562500000011,0.109375000000012,0.125000000000014,0.140625000000015,
0.156250000000017,0.160156250000017,0.164062500000016,0.171875000000017,
0.187500000000017,0.203125000000017,0.210937500000017,0.214843750000016,
0.218750000000016,0.234375000000016,0.250000000000016,0.265625000000016,
0.269531250000015,0.273437500000015,0.281250000000015,0.296875000000016,
0.312500000000017,0.316406250000017,0.320312500000017,0.328125000000018,
0.343750000000019,0.35937500000002,0.367187500000021,0.375000000000022,
0.390625000000023,0.406250000000024,0.421875000000024,0.429687500000025,
0.437500000000025,0.453125000000026,0.468750000000027,0.476562500000028,
0.484375000000029,0.50000000000003,0.515625000000032,0.531250000000034,
0.535156250000033,0.539062500000033,0.546875000000033,0.562500000000032,
0.578125000000032,0.582031250000032,0.585937500000032,0.593750000000032,
0.609375000000032,0.625000000000031,0.632812500000031,0.63671875000003,
0.64062500000003,0.656250000000026,0.671875000000023,0.68750000000002,0.695312500000018,
0.703125000000016,0.718750000000013,0.73437500000001,0.742187500000008,
0.750000000000006,0.765625000000002,0.781249999999999,0.796874999999995,
0.800781249999995,0.804687499999994,0.812499999999993,0.828124999999991,
0.843749999999988,0.851562499999987,0.859374999999986,0.874999999999985,
0.890624999999983,0.898437499999982,0.902343749999983,0.906249999999983,
0.921874999999985,0.937499999999987,0.95312499999999,0.957031249999991,
0.960937499999992,0.968749999999993,0.984374999999997,1.,1.015625,1.03125),
 .UNSPECIFIED.);
#186=B_SPLINE_CURVE_WITH_KNOTS('',3,(#13241,#13242,#13243,#13244,#13245,
#13246,#13247,#13248,#13249,#13250,#13251,#13252,#13253,#13254,#13255,#13256,
#13257,#13258,#13259,#13260,#13261,#13262,#13263,#13264,#13265,#13266,#13267,
#13268,#13269,#13270,#13271,#13272,#13273,#13274,#13275,#13276,#13277,#13278,
#13279,#13280,#13281,#13282,#13283,#13284,#13285,#13286,#13287,#13288,#13289,
#13290,#13291,#13292,#13293,#13294,#13295,#13296,#13297,#13298,#13299,#13300,
#13301,#13302,#13303,#13304,#13305,#13306,#13307,#13308,#13309,#13310,#13311,
#13312,#13313,#13314,#13315,#13316,#13317,#13318,#13319,#13320,#13321,#13322,
#13323,#13324,#13325,#13326,#13327,#13328,#13329,#13330,#13331,#13332,#13333,
#13334,#13335,#13336,#13337,#13338,#13339,#13340,#13341,#13342,#13343,#13344,
#13345,#13346,#13347,#13348,#13349,#13350,#13351),.UNSPECIFIED.,.F.,.F.,
(4,1,1,1,1,1,2,2,2,1,2,2,2,2,2,2,2,2,2,1,1,2,2,2,2,2,2,2,2,2,2,2,2,2,2,
2,2,2,2,2,1,2,1,2,2,2,1,2,2,2,2,2,2,2,2,2,1,1,2,2,1,1,4),(0.,0.0312499999999975,
0.0624999999999951,0.0937499999999926,0.12499999999999,0.156249999999988,
0.187499999999985,0.203124999999984,0.210937499999983,0.218749999999981,
0.249999999999977,0.281249999999972,0.29687499999997,0.304687499999968,
0.312499999999966,0.343749999999963,0.359374999999961,0.374999999999959,
0.378906249999959,0.382812499999959,0.39062499999996,0.406249999999962,
0.421874999999965,0.429687499999967,0.437499999999969,0.453124999999972,
0.457031249999973,0.460937499999973,0.468749999999974,0.484374999999977,
0.488281249999978,0.492187499999978,0.499999999999979,0.51562499999998,
0.51953124999998,0.523437499999981,0.531249999999982,0.546874999999983,
0.550781249999983,0.554687499999983,0.562499999999984,0.578124999999986,
0.585937499999987,0.589843749999987,0.593749999999988,0.609374999999989,
0.624999999999991,0.640624999999993,0.648437499999994,0.656249999999994,
0.687499999999994,0.718749999999993,0.734374999999993,0.749999999999993,
0.781249999999994,0.812499999999995,0.843749999999997,0.874999999999998,
0.906249999999999,0.921875,0.9375,0.96875,1.),.UNSPECIFIED.);
#187=B_SPLINE_CURVE_WITH_KNOTS('',3,(#13353,#13354,#13355,#13356,#13357,
#13358,#13359,#13360,#13361,#13362,#13363,#13364,#13365,#13366,#13367,#13368,
#13369,#13370,#13371,#13372,#13373,#13374,#13375,#13376,#13377,#13378,#13379,
#13380,#13381,#13382,#13383,#13384,#13385,#13386,#13387,#13388,#13389,#13390,
#13391,#13392,#13393,#13394,#13395,#13396,#13397,#13398,#13399,#13400,#13401),
 .UNSPECIFIED.,.F.,.F.,(4,2,2,2,2,2,2,2,2,2,2,2,2,2,2,1,1,2,2,2,2,2,2,1,
2,4),(0.,0.125000000000018,0.250000000000036,0.312500000000046,0.375000000000056,
0.406250000000061,0.437500000000066,0.45312500000007,0.468750000000074,
0.484375000000078,0.492187500000079,0.496093750000079,0.500000000000079,
0.50781250000008,0.511718750000079,0.515625000000078,0.523437500000077,
0.531250000000076,0.546875000000073,0.56250000000007,0.593750000000064,
0.625000000000058,0.687500000000049,0.75000000000004,0.87500000000002,1.),
 .UNSPECIFIED.);
#188=B_SPLINE_CURVE_WITH_KNOTS('',3,(#13406,#13407,#13408,#13409,#13410,
#13411,#13412,#13413,#13414,#13415,#13416,#13417,#13418,#13419,#13420,#13421,
#13422,#13423,#13424,#13425,#13426,#13427,#13428,#13429,#13430,#13431,#13432,
#13433,#13434,#13435,#13436,#13437,#13438,#13439,#13440,#13441,#13442,#13443,
#13444,#13445,#13446,#13447,#13448,#13449,#13450,#13451,#13452,#13453,#13454,
#13455,#13456,#13457,#13458,#13459,#13460,#13461,#13462,#13463,#13464,#13465,
#13466,#13467,#13468,#13469,#13470,#13471,#13472,#13473,#13474,#13475,#13476,
#13477,#13478,#13479,#13480,#13481,#13482,#13483,#13484,#13485,#13486,#13487,
#13488,#13489,#13490,#13491,#13492,#13493,#13494,#13495,#13496,#13497,#13498,
#13499,#13500,#13501,#13502,#13503,#13504,#13505,#13506,#13507,#13508,#13509,
#13510,#13511,#13512,#13513,#13514,#13515,#13516),.UNSPECIFIED.,.F.,.F.,
(4,1,1,1,1,1,2,2,2,1,2,2,2,2,2,2,2,2,2,1,1,2,2,2,2,2,2,2,2,2,2,2,2,2,2,
2,2,2,2,2,1,2,1,2,2,2,1,2,2,2,2,2,2,2,2,2,1,1,2,2,1,1,4),(0.,0.0312500000000003,
0.0625000000000005,0.0937500000000008,0.125000000000001,0.156250000000001,
0.187500000000002,0.203125000000001,0.2109375,0.218749999999999,0.249999999999998,
0.281249999999997,0.296874999999996,0.304687499999995,0.312499999999994,
0.343749999999994,0.359374999999994,0.374999999999995,0.378906249999996,
0.382812499999997,0.390624999999999,0.406250000000004,0.421875000000009,
0.429687500000012,0.437500000000015,0.45312500000002,0.457031250000021,
0.460937500000022,0.468750000000024,0.484375000000026,0.488281250000027,
0.492187500000027,0.500000000000028,0.515625000000029,0.519531250000029,
0.523437500000029,0.53125000000003,0.546875000000031,0.550781250000031,
0.554687500000031,0.562500000000031,0.578125000000032,0.585937500000033,
0.589843750000032,0.593750000000032,0.609375000000029,0.625000000000026,
0.640625000000023,0.648437500000022,0.656250000000021,0.687500000000019,
0.718750000000018,0.734375000000017,0.750000000000016,0.781250000000014,
0.812500000000012,0.84375000000001,0.875000000000008,0.906250000000006,
0.921875000000005,0.937500000000004,0.968750000000002,1.),.UNSPECIFIED.);
#189=B_SPLINE_CURVE_WITH_KNOTS('',3,(#13518,#13519,#13520,#13521,#13522,
#13523,#13524,#13525,#13526,#13527,#13528,#13529,#13530,#13531,#13532,#13533,
#13534,#13535,#13536,#13537,#13538,#13539,#13540,#13541,#13542,#13543,#13544,
#13545,#13546,#13547,#13548,#13549,#13550,#13551,#13552,#13553,#13554,#13555,
#13556,#13557,#13558,#13559,#13560,#13561,#13562,#13563,#13564,#13565,#13566),
 .UNSPECIFIED.,.F.,.F.,(4,2,2,2,2,2,2,2,2,2,2,2,2,2,2,1,1,2,2,2,2,2,2,1,
2,4),(0.,0.12500000000003,0.25000000000006,0.312500000000074,0.375000000000088,
0.406250000000094,0.437500000000099,0.453125000000102,0.468750000000104,
0.484375000000106,0.492187500000107,0.496093750000107,0.500000000000108,
0.507812500000108,0.511718750000107,0.515625000000107,0.523437500000106,
0.531250000000105,0.546875000000102,0.562500000000099,0.593750000000093,
0.625000000000087,0.687500000000074,0.75000000000006,0.87500000000003,1.),
 .UNSPECIFIED.);
#190=B_SPLINE_CURVE_WITH_KNOTS('',3,(#13568,#13569,#13570,#13571,#13572,
#13573,#13574,#13575,#13576,#13577,#13578,#13579,#13580,#13581,#13582,#13583,
#13584,#13585,#13586,#13587,#13588,#13589,#13590,#13591,#13592,#13593,#13594,
#13595,#13596,#13597,#13598,#13599,#13600,#13601,#13602,#13603,#13604,#13605,
#13606,#13607,#13608,#13609,#13610,#13611,#13612,#13613,#13614,#13615,#13616,
#13617,#13618,#13619,#13620,#13621,#13622,#13623,#13624,#13625,#13626,#13627,
#13628,#13629,#13630,#13631,#13632,#13633,#13634,#13635,#13636,#13637,#13638,
#13639,#13640,#13641,#13642,#13643,#13644,#13645,#13646,#13647,#13648,#13649,
#13650,#13651,#13652,#13653,#13654,#13655,#13656,#13657,#13658,#13659,#13660,
#13661,#13662,#13663,#13664,#13665,#13666,#13667,#13668,#13669,#13670,#13671,
#13672,#13673,#13674,#13675,#13676,#13677,#13678,#13679,#13680,#13681,#13682,
#13683,#13684,#13685,#13686,#13687,#13688,#13689,#13690,#13691,#13692,#13693,
#13694,#13695,#13696,#13697,#13698,#13699,#13700,#13701,#13702,#13703,#13704,
#13705,#13706,#13707,#13708,#13709),.UNSPECIFIED.,.T.,.F.,(1,1,2,1,1,2,
2,2,1,1,2,2,2,1,1,2,2,1,1,1,2,2,2,1,1,1,2,2,1,1,1,2,2,2,1,1,2,2,2,1,1,2,
2,1,1,2,2,2,1,1,2,2,1,1,1,2,2,2,1,1,2,1,2,2,1,1,2,2,1,1,2,2,2,1,1,2,2,1,
1,1,2,2,1,1,2,1,2,2,1,1,2,1,2,1,1,2,1,1),(-0.0312499999999999,-0.015625,
0.,0.0156249999999994,0.0312499999999988,0.0468749999999982,0.0507812499999981,
0.054687499999998,0.0624999999999977,0.0781249999999972,0.0937499999999968,
0.101562499999997,0.109374999999996,0.124999999999996,0.140624999999995,
0.156249999999995,0.160156249999995,0.164062499999995,0.171874999999995,
0.187499999999995,0.203124999999995,0.210937499999994,0.214843749999994,
0.218749999999994,0.234374999999994,0.249999999999994,0.265624999999994,
0.269531249999994,0.273437499999994,0.281249999999994,0.296874999999994,
0.312499999999994,0.316406249999994,0.320312499999994,0.328124999999994,
0.343749999999995,0.359374999999995,0.367187499999995,0.374999999999995,
0.390624999999996,0.406249999999996,0.421874999999997,0.429687499999997,
0.437499999999997,0.453124999999998,0.468749999999999,0.476562499999999,
0.484374999999999,0.499999999999999,0.515625,0.53125,0.535156250000001,
0.539062500000001,0.546875000000001,0.562500000000002,0.578125000000003,
0.582031250000003,0.585937500000003,0.593750000000004,0.609375000000005,
0.625000000000005,0.632812500000006,0.636718750000006,0.640625000000006,
0.656250000000005,0.671875000000005,0.687500000000005,0.695312500000005,
0.703125000000005,0.718750000000005,0.734375000000005,0.742187500000005,
0.750000000000005,0.765625000000005,0.781250000000005,0.796875000000004,
0.800781250000004,0.804687500000004,0.812500000000004,0.828125000000003,
0.843750000000003,0.851562500000003,0.859375000000003,0.875000000000002,
0.890625000000001,0.898437500000001,0.902343750000001,0.906250000000001,
0.921875000000001,0.9375,0.953125,0.95703125,0.9609375,0.96875,0.984375,
1.,1.015625,1.03125),.UNSPECIFIED.);
#191=B_SPLINE_CURVE_WITH_KNOTS('',3,(#13715,#13716,#13717,#13718,#13719,
#13720,#13721,#13722,#13723,#13724,#13725,#13726,#13727,#13728,#13729,#13730,
#13731,#13732,#13733,#13734,#13735,#13736,#13737,#13738,#13739,#13740,#13741,
#13742,#13743,#13744,#13745,#13746,#13747,#13748,#13749,#13750,#13751,#13752,
#13753,#13754,#13755,#13756,#13757,#13758,#13759,#13760,#13761,#13762,#13763,
#13764,#13765,#13766,#13767,#13768,#13769,#13770,#13771,#13772,#13773,#13774,
#13775,#13776,#13777,#13778,#13779,#13780,#13781,#13782,#13783,#13784,#13785,
#13786,#13787,#13788,#13789,#13790,#13791,#13792,#13793,#13794,#13795,#13796,
#13797,#13798,#13799,#13800,#13801,#13802,#13803,#13804,#13805,#13806,#13807,
#13808,#13809,#13810,#13811,#13812,#13813,#13814,#13815,#13816,#13817,#13818,
#13819,#13820,#13821,#13822,#13823,#13824,#13825),.UNSPECIFIED.,.F.,.F.,
(4,1,1,1,1,1,2,2,2,1,2,2,2,2,2,2,2,2,2,1,1,2,2,2,2,2,2,2,2,2,2,2,2,2,2,
2,2,2,2,2,1,2,1,2,2,2,1,2,2,2,2,2,2,2,2,2,1,1,2,2,1,1,4),(0.,0.0312500000000045,
0.062500000000009,0.0937500000000134,0.125000000000018,0.156250000000022,
0.187500000000027,0.203125000000029,0.21093750000003,0.21875000000003,0.250000000000033,
0.281250000000037,0.296875000000038,0.30468750000004,0.312500000000041,
0.34375000000005,0.359375000000054,0.375000000000058,0.378906250000059,
0.38281250000006,0.390625000000062,0.406250000000067,0.421875000000072,
0.429687500000074,0.437500000000076,0.45312500000008,0.457031250000081,
0.460937500000081,0.468750000000082,0.484375000000082,0.488281250000082,
0.492187500000082,0.500000000000082,0.515625000000082,0.519531250000083,
0.523437500000083,0.531250000000083,0.546875000000083,0.550781250000083,
0.554687500000083,0.562500000000084,0.578125000000085,0.585937500000086,
0.589843750000086,0.593750000000086,0.609375000000084,0.625000000000082,
0.640625000000081,0.648437500000079,0.656250000000078,0.687500000000071,
0.718750000000064,0.734375000000061,0.750000000000057,0.781250000000051,
0.812500000000044,0.843750000000037,0.87500000000003,0.906250000000024,
0.92187500000002,0.937500000000017,0.968750000000008,1.),.UNSPECIFIED.);
#192=B_SPLINE_CURVE_WITH_KNOTS('',3,(#13827,#13828,#13829,#13830,#13831,
#13832,#13833,#13834,#13835,#13836,#13837,#13838,#13839,#13840,#13841,#13842,
#13843,#13844,#13845,#13846,#13847,#13848,#13849,#13850,#13851,#13852,#13853,
#13854,#13855,#13856,#13857,#13858,#13859,#13860,#13861,#13862,#13863,#13864,
#13865,#13866,#13867,#13868,#13869,#13870,#13871,#13872,#13873,#13874,#13875),
 .UNSPECIFIED.,.F.,.F.,(4,2,2,2,2,2,2,2,2,2,2,2,2,2,2,1,1,2,2,2,2,2,2,1,
2,4),(0.,0.124999999999987,0.249999999999973,0.312499999999966,0.374999999999959,
0.406249999999955,0.437499999999951,0.45312499999995,0.468749999999949,
0.484374999999948,0.492187499999947,0.496093749999947,0.499999999999947,
0.507812499999947,0.511718749999947,0.515624999999948,0.523437499999949,
0.53124999999995,0.546874999999953,0.562499999999955,0.593749999999959,
0.624999999999962,0.687499999999969,0.749999999999975,0.874999999999987,
1.),.UNSPECIFIED.);
#193=B_SPLINE_CURVE_WITH_KNOTS('',3,(#13880,#13881,#13882,#13883,#13884,
#13885,#13886,#13887,#13888,#13889,#13890,#13891,#13892,#13893,#13894,#13895,
#13896,#13897,#13898,#13899,#13900,#13901,#13902,#13903,#13904,#13905,#13906,
#13907,#13908,#13909,#13910,#13911,#13912,#13913,#13914,#13915,#13916,#13917,
#13918,#13919,#13920,#13921,#13922,#13923,#13924,#13925,#13926,#13927,#13928,
#13929,#13930,#13931,#13932,#13933,#13934,#13935,#13936,#13937,#13938,#13939,
#13940,#13941,#13942,#13943,#13944,#13945,#13946,#13947,#13948,#13949,#13950,
#13951,#13952,#13953,#13954,#13955,#13956,#13957,#13958,#13959,#13960,#13961,
#13962,#13963,#13964,#13965,#13966,#13967,#13968,#13969,#13970,#13971,#13972,
#13973,#13974,#13975,#13976,#13977,#13978,#13979,#13980,#13981,#13982,#13983,
#13984,#13985,#13986,#13987,#13988,#13989,#13990),.UNSPECIFIED.,.F.,.F.,
(4,1,1,1,1,1,2,2,2,1,2,2,2,2,2,2,2,2,2,1,1,2,2,2,2,2,2,2,2,2,2,2,2,2,2,
2,2,2,2,2,1,2,1,2,2,2,1,2,2,2,2,2,2,2,2,2,1,1,2,2,1,1,4),(0.,0.0312499999999951,
0.0624999999999903,0.0937499999999854,0.124999999999981,0.156249999999976,
0.187499999999971,0.203124999999969,0.210937499999967,0.218749999999965,
0.249999999999961,0.281249999999958,0.296874999999956,0.304687499999955,
0.312499999999955,0.343749999999956,0.359374999999956,0.374999999999956,
0.378906249999957,0.382812499999957,0.390624999999957,0.406249999999958,
0.42187499999996,0.42968749999996,0.43749999999996,0.453124999999961,0.457031249999962,
0.460937499999962,0.468749999999964,0.484374999999966,0.488281249999966,
0.492187499999967,0.499999999999968,0.515624999999971,0.519531249999972,
0.523437499999972,0.531249999999974,0.546874999999978,0.550781249999978,
0.554687499999979,0.562499999999981,0.578124999999984,0.585937499999986,
0.589843749999987,0.593749999999987,0.609374999999987,0.624999999999988,
0.640624999999988,0.648437499999987,0.656249999999987,0.687499999999987,
0.718749999999987,0.734374999999987,0.749999999999987,0.781249999999989,
0.812499999999991,0.843749999999992,0.874999999999994,0.906249999999995,
0.921874999999996,0.937499999999997,0.968749999999998,1.),.UNSPECIFIED.);
#194=B_SPLINE_CURVE_WITH_KNOTS('',3,(#13992,#13993,#13994,#13995,#13996,
#13997,#13998,#13999,#14000,#14001,#14002,#14003,#14004,#14005,#14006,#14007,
#14008,#14009,#14010,#14011,#14012,#14013,#14014,#14015,#14016,#14017,#14018,
#14019,#14020,#14021,#14022,#14023,#14024,#14025,#14026,#14027,#14028,#14029,
#14030,#14031,#14032,#14033,#14034,#14035,#14036,#14037,#14038,#14039,#14040),
 .UNSPECIFIED.,.F.,.F.,(4,2,2,2,2,2,2,2,2,2,2,2,2,2,2,1,1,2,2,2,2,2,2,1,
2,4),(0.,0.125000000000029,0.250000000000058,0.312500000000072,0.375000000000085,
0.406250000000093,0.4375000000001,0.453125000000102,0.468750000000104,0.484375000000106,
0.492187500000107,0.496093750000108,0.500000000000108,0.507812500000107,
0.511718750000107,0.515625000000108,0.523437500000107,0.531250000000106,
0.546875000000103,0.5625000000001,0.593750000000093,0.625000000000085,0.687500000000071,
0.750000000000057,0.875000000000028,1.),.UNSPECIFIED.);
#195=B_SPLINE_CURVE_WITH_KNOTS('',3,(#14042,#14043,#14044,#14045,#14046,
#14047,#14048,#14049,#14050,#14051,#14052,#14053,#14054,#14055,#14056,#14057,
#14058,#14059,#14060,#14061,#14062,#14063,#14064,#14065,#14066,#14067,#14068,
#14069,#14070,#14071,#14072,#14073,#14074,#14075,#14076,#14077,#14078,#14079,
#14080,#14081,#14082,#14083,#14084,#14085,#14086,#14087,#14088,#14089,#14090,
#14091,#14092,#14093,#14094,#14095,#14096,#14097,#14098,#14099,#14100,#14101,
#14102,#14103,#14104,#14105,#14106,#14107,#14108,#14109,#14110,#14111,#14112,
#14113,#14114,#14115,#14116,#14117,#14118,#14119,#14120,#14121,#14122,#14123,
#14124,#14125,#14126,#14127,#14128,#14129,#14130,#14131,#14132,#14133,#14134,
#14135,#14136,#14137,#14138,#14139,#14140,#14141,#14142,#14143,#14144,#14145,
#14146,#14147,#14148,#14149,#14150,#14151,#14152,#14153,#14154,#14155,#14156,
#14157,#14158,#14159,#14160,#14161,#14162,#14163,#14164,#14165,#14166,#14167,
#14168,#14169,#14170,#14171,#14172,#14173,#14174,#14175,#14176,#14177,#14178,
#14179,#14180,#14181,#14182,#14183),.UNSPECIFIED.,.T.,.F.,(1,1,2,1,1,2,
2,2,1,1,2,2,2,1,1,2,2,1,1,1,2,2,2,1,1,1,2,2,1,1,1,2,2,2,1,1,2,2,2,1,1,2,
2,1,1,2,2,2,1,1,2,2,1,1,1,2,2,2,1,1,2,1,2,2,1,1,2,2,1,1,2,2,2,1,1,2,2,1,
1,1,2,2,1,1,2,1,2,2,1,1,2,1,2,1,1,2,1,1),(-0.0312500000000092,-0.0156250000000046,
0.,0.0156250000000009,0.0312500000000017,0.0468750000000026,0.0507812500000025,
0.0546875000000023,0.0625000000000028,0.0781250000000032,0.0937500000000036,
0.101562500000004,0.109375000000004,0.125000000000004,0.140625000000005,
0.156250000000005,0.160156250000005,0.164062500000004,0.171875000000004,
0.187500000000003,0.203125000000002,0.210937500000002,0.214843750000002,
0.218750000000001,0.234375000000001,0.250000000000001,0.265625000000001,
0.269531250000001,0.273437500000001,0.281250000000001,0.296875000000002,
0.312500000000002,0.316406250000003,0.320312500000003,0.328125000000003,
0.343750000000003,0.359375000000003,0.367187500000003,0.375000000000002,
0.390625000000002,0.406250000000001,0.421875,0.4296875,0.437499999999999,
0.453124999999999,0.468749999999998,0.476562499999998,0.484374999999998,
0.499999999999998,0.515624999999998,0.531249999999998,0.535156249999999,
0.539062499999999,0.546875,0.562500000000002,0.578125000000004,0.582031250000004,
0.585937500000004,0.593750000000004,0.609375000000004,0.625000000000003,
0.632812500000002,0.636718750000002,0.640625000000002,0.656249999999999,
0.671874999999995,0.687499999999992,0.695312499999991,0.70312499999999,
0.718749999999987,0.734374999999984,0.742187499999983,0.749999999999982,
0.76562499999998,0.781249999999978,0.796874999999976,0.800781249999976,
0.804687499999976,0.812499999999975,0.828124999999975,0.843749999999974,
0.851562499999974,0.859374999999973,0.874999999999974,0.890624999999974,
0.898437499999974,0.902343749999975,0.906249999999976,0.921874999999979,
0.937499999999983,0.953124999999986,0.957031249999987,0.960937499999989,
0.968749999999991,0.984374999999995,1.,1.015625,1.03125),.UNSPECIFIED.);
#196=B_SPLINE_CURVE_WITH_KNOTS('',3,(#14189,#14190,#14191,#14192,#14193,
#14194,#14195,#14196,#14197,#14198,#14199,#14200,#14201,#14202,#14203,#14204,
#14205,#14206,#14207,#14208,#14209,#14210,#14211,#14212,#14213,#14214,#14215,
#14216,#14217,#14218,#14219,#14220,#14221,#14222,#14223,#14224,#14225,#14226,
#14227,#14228,#14229,#14230,#14231,#14232,#14233,#14234,#14235,#14236,#14237,
#14238,#14239,#14240,#14241,#14242,#14243,#14244,#14245,#14246,#14247,#14248,
#14249,#14250,#14251,#14252,#14253,#14254,#14255,#14256,#14257,#14258,#14259,
#14260,#14261,#14262,#14263,#14264,#14265,#14266,#14267,#14268,#14269,#14270,
#14271,#14272,#14273,#14274,#14275,#14276,#14277,#14278,#14279,#14280,#14281,
#14282,#14283,#14284,#14285,#14286,#14287,#14288,#14289,#14290,#14291,#14292,
#14293,#14294,#14295,#14296,#14297,#14298,#14299),.UNSPECIFIED.,.F.,.F.,
(4,1,1,1,1,1,2,2,2,1,2,2,2,2,2,2,2,2,2,1,1,2,2,2,2,2,2,2,2,2,2,2,2,2,2,
2,2,2,2,2,1,2,1,2,2,2,1,2,2,2,2,2,2,2,2,2,1,1,2,2,1,1,4),(0.,0.0312499999999918,
0.0624999999999837,0.0937499999999755,0.124999999999967,0.156249999999959,
0.187499999999951,0.203124999999947,0.210937499999944,0.218749999999942,
0.249999999999931,0.281249999999921,0.296874999999915,0.304687499999914,
0.312499999999912,0.343749999999911,0.35937499999991,0.37499999999991,0.378906249999911,
0.382812499999912,0.390624999999915,0.406249999999921,0.421874999999927,
0.42968749999993,0.437499999999934,0.453124999999941,0.457031249999942,
0.460937499999943,0.468749999999946,0.484374999999951,0.488281249999952,
0.492187499999954,0.499999999999956,0.51562499999996,0.519531249999961,
0.523437499999962,0.531249999999964,0.546874999999968,0.550781249999969,
0.55468749999997,0.562499999999973,0.578124999999978,0.58593749999998,0.589843749999981,
0.593749999999982,0.609374999999982,0.624999999999981,0.640624999999981,
0.64843749999998,0.65624999999998,0.687499999999981,0.718749999999983,0.734374999999984,
0.749999999999985,0.781249999999987,0.812499999999989,0.843749999999991,
0.874999999999994,0.906249999999996,0.921874999999997,0.937499999999998,
0.968749999999999,1.),.UNSPECIFIED.);
#197=B_SPLINE_CURVE_WITH_KNOTS('',3,(#14301,#14302,#14303,#14304,#14305,
#14306,#14307,#14308,#14309,#14310,#14311,#14312,#14313,#14314,#14315,#14316,
#14317,#14318,#14319,#14320,#14321,#14322,#14323,#14324,#14325,#14326,#14327,
#14328,#14329,#14330,#14331,#14332,#14333,#14334,#14335,#14336,#14337,#14338,
#14339,#14340,#14341,#14342,#14343,#14344,#14345,#14346,#14347,#14348,#14349),
 .UNSPECIFIED.,.F.,.F.,(4,2,2,2,2,2,2,2,2,2,2,2,2,2,2,1,1,2,2,2,2,2,2,1,
2,4),(0.,0.124999999999989,0.249999999999979,0.312499999999975,0.374999999999971,
0.406249999999968,0.437499999999966,0.453124999999966,0.468749999999967,
0.484374999999967,0.492187499999967,0.496093749999967,0.499999999999966,
0.507812499999966,0.511718749999967,0.515624999999967,0.523437499999968,
0.531249999999969,0.54687499999997,0.562499999999972,0.593749999999976,
0.624999999999979,0.687499999999983,0.749999999999987,0.874999999999993,
1.),.UNSPECIFIED.);
#198=B_SPLINE_CURVE_WITH_KNOTS('',3,(#14354,#14355,#14356,#14357,#14358,
#14359,#14360,#14361,#14362,#14363,#14364,#14365,#14366,#14367,#14368,#14369,
#14370,#14371,#14372,#14373,#14374,#14375,#14376,#14377,#14378,#14379,#14380,
#14381,#14382,#14383,#14384,#14385,#14386,#14387,#14388,#14389,#14390,#14391,
#14392,#14393,#14394,#14395,#14396,#14397,#14398,#14399,#14400,#14401,#14402,
#14403,#14404,#14405,#14406,#14407,#14408,#14409,#14410,#14411,#14412,#14413,
#14414,#14415,#14416,#14417,#14418,#14419,#14420,#14421,#14422,#14423,#14424,
#14425,#14426,#14427,#14428,#14429,#14430,#14431,#14432,#14433,#14434,#14435,
#14436,#14437,#14438,#14439,#14440,#14441,#14442,#14443,#14444,#14445,#14446,
#14447,#14448,#14449,#14450,#14451,#14452,#14453,#14454,#14455,#14456,#14457,
#14458,#14459,#14460,#14461,#14462,#14463,#14464),.UNSPECIFIED.,.F.,.F.,
(4,1,1,1,1,1,2,2,2,1,2,2,2,2,2,2,2,2,2,1,1,2,2,2,2,2,2,2,2,2,2,2,2,2,2,
2,2,2,2,2,1,2,1,2,2,2,1,2,2,2,2,2,2,2,2,2,1,1,2,2,1,1,4),(0.,0.0312499999999886,
0.0624999999999773,0.0937499999999659,0.124999999999955,0.156249999999943,
0.187499999999932,0.203124999999926,0.210937499999923,0.218749999999919,
0.249999999999905,0.281249999999892,0.296874999999885,0.304687499999882,
0.31249999999988,0.343749999999875,0.359374999999873,0.37499999999987,0.37890624999987,
0.382812499999871,0.390624999999872,0.406249999999876,0.42187499999988,
0.429687499999883,0.437499999999886,0.45312499999989,0.457031249999891,
0.460937499999891,0.468749999999893,0.484374999999897,0.488281249999898,
0.492187499999898,0.499999999999901,0.515624999999906,0.519531249999908,
0.52343749999991,0.531249999999914,0.546874999999921,0.550781249999923,
0.554687499999925,0.56249999999993,0.578124999999941,0.585937499999946,
0.589843749999948,0.59374999999995,0.609374999999953,0.624999999999956,
0.640624999999959,0.64843749999996,0.656249999999962,0.687499999999966,
0.71874999999997,0.734374999999972,0.749999999999974,0.781249999999977,
0.812499999999981,0.843749999999984,0.874999999999988,0.906249999999992,
0.921874999999993,0.937499999999995,0.968749999999998,1.),.UNSPECIFIED.);
#199=B_SPLINE_CURVE_WITH_KNOTS('',3,(#14466,#14467,#14468,#14469,#14470,
#14471,#14472,#14473,#14474,#14475,#14476,#14477,#14478,#14479,#14480,#14481,
#14482,#14483,#14484,#14485,#14486,#14487,#14488,#14489,#14490,#14491,#14492,
#14493,#14494,#14495,#14496,#14497,#14498,#14499,#14500,#14501,#14502,#14503,
#14504,#14505,#14506,#14507,#14508,#14509,#14510,#14511,#14512,#14513,#14514),
 .UNSPECIFIED.,.F.,.F.,(4,2,2,2,2,2,2,2,2,2,2,2,2,2,2,1,1,2,2,2,2,2,2,1,
2,4),(0.,0.12500000000003,0.250000000000059,0.312500000000074,0.375000000000089,
0.406250000000096,0.437500000000104,0.453125000000106,0.468750000000109,
0.484375000000112,0.492187500000113,0.496093750000112,0.500000000000111,
0.507812500000111,0.511718750000111,0.515625000000111,0.52343750000011,
0.531250000000108,0.546875000000104,0.5625000000001,0.593750000000093,0.625000000000086,
0.687500000000071,0.750000000000056,0.875000000000028,1.),.UNSPECIFIED.);
#200=B_SPLINE_CURVE_WITH_KNOTS('',3,(#14516,#14517,#14518,#14519,#14520,
#14521,#14522,#14523,#14524,#14525,#14526,#14527,#14528,#14529,#14530,#14531,
#14532,#14533,#14534,#14535,#14536,#14537,#14538,#14539,#14540,#14541,#14542,
#14543,#14544,#14545,#14546,#14547,#14548,#14549,#14550,#14551,#14552,#14553,
#14554,#14555,#14556,#14557,#14558,#14559,#14560,#14561,#14562,#14563,#14564,
#14565,#14566,#14567,#14568,#14569,#14570,#14571,#14572,#14573,#14574,#14575,
#14576,#14577,#14578,#14579,#14580,#14581,#14582,#14583,#14584,#14585,#14586,
#14587,#14588,#14589,#14590,#14591,#14592,#14593,#14594,#14595,#14596,#14597,
#14598,#14599,#14600,#14601,#14602,#14603,#14604,#14605,#14606,#14607,#14608,
#14609,#14610,#14611,#14612,#14613,#14614,#14615,#14616,#14617,#14618,#14619,
#14620,#14621,#14622,#14623,#14624,#14625,#14626,#14627,#14628,#14629,#14630,
#14631,#14632,#14633,#14634,#14635,#14636,#14637,#14638,#14639,#14640,#14641,
#14642,#14643,#14644,#14645,#14646,#14647,#14648,#14649,#14650,#14651,#14652,
#14653,#14654,#14655,#14656,#14657),.UNSPECIFIED.,.T.,.F.,(1,1,2,1,1,2,
2,2,1,1,2,2,2,1,1,2,2,1,1,1,2,2,2,1,1,1,2,2,1,1,1,2,2,2,1,1,2,2,2,1,1,2,
2,1,1,2,2,2,1,1,2,2,1,1,1,2,2,2,1,1,2,1,2,2,1,1,2,2,1,1,2,2,2,1,1,2,2,1,
1,1,2,2,1,1,2,1,2,2,1,1,2,1,2,1,1,2,1,1),(-0.0312500000000067,-0.0156250000000033,
0.,0.015625000000004,0.0312500000000079,0.0468750000000119,0.0507812500000124,
0.0546875000000128,0.0625000000000143,0.0781250000000168,0.0937500000000193,
0.10156250000002,0.109375000000021,0.125000000000024,0.140625000000026,
0.156250000000029,0.16015625000003,0.164062500000031,0.171875000000033,
0.187500000000035,0.203125000000038,0.210937500000038,0.214843750000038,
0.218750000000038,0.234375000000037,0.250000000000036,0.265625000000035,
0.269531250000034,0.273437500000033,0.281250000000032,0.296875000000028,
0.312500000000025,0.316406250000024,0.320312500000024,0.328125000000024,
0.343750000000025,0.359375000000025,0.367187500000025,0.375000000000025,
0.390625000000023,0.406250000000022,0.421875000000021,0.42968750000002,
0.43750000000002,0.453125000000018,0.468750000000017,0.476562500000017,
0.484375000000017,0.500000000000017,0.515625000000018,0.531250000000018,
0.535156250000018,0.539062500000019,0.54687500000002,0.562500000000021,
0.578125000000023,0.582031250000023,0.585937500000023,0.593750000000023,
0.609375000000024,0.625000000000025,0.632812500000026,0.636718750000026,
0.640625000000026,0.656250000000023,0.67187500000002,0.687500000000017,
0.695312500000016,0.703125000000014,0.718750000000012,0.734375000000009,
0.742187500000008,0.750000000000006,0.765625000000003,0.781249999999999,
0.796874999999996,0.800781249999995,0.804687499999994,0.812499999999993,
0.82812499999999,0.843749999999988,0.851562499999987,0.859374999999986,
0.874999999999985,0.890624999999983,0.898437499999983,0.902343749999983,
0.906249999999983,0.921874999999986,0.937499999999988,0.95312499999999,
0.957031249999991,0.960937499999992,0.968749999999993,0.984374999999997,
1.,1.015625,1.03125000000001),.UNSPECIFIED.);
#201=B_SPLINE_CURVE_WITH_KNOTS('',3,(#14663,#14664,#14665,#14666,#14667,
#14668,#14669,#14670,#14671,#14672,#14673,#14674,#14675,#14676,#14677,#14678,
#14679,#14680,#14681,#14682,#14683,#14684,#14685,#14686,#14687,#14688,#14689,
#14690,#14691,#14692,#14693,#14694,#14695,#14696,#14697,#14698,#14699,#14700,
#14701,#14702,#14703,#14704,#14705,#14706,#14707,#14708,#14709,#14710,#14711,
#14712,#14713,#14714,#14715,#14716,#14717,#14718,#14719,#14720,#14721,#14722,
#14723,#14724,#14725,#14726,#14727,#14728,#14729,#14730,#14731,#14732,#14733,
#14734,#14735,#14736,#14737,#14738,#14739,#14740,#14741,#14742,#14743,#14744,
#14745,#14746,#14747,#14748,#14749,#14750,#14751,#14752,#14753,#14754,#14755,
#14756,#14757,#14758,#14759,#14760,#14761,#14762,#14763,#14764,#14765,#14766,
#14767,#14768,#14769,#14770,#14771,#14772,#14773),.UNSPECIFIED.,.F.,.F.,
(4,1,1,1,1,1,2,2,2,1,2,2,2,2,2,2,2,2,2,1,1,2,2,2,2,2,2,2,2,2,2,2,2,2,2,
2,2,2,2,2,1,2,1,2,2,2,1,2,2,2,2,2,2,2,2,2,1,1,2,2,1,1,4),(0.,0.0312499999999942,
0.0624999999999885,0.0937499999999827,0.124999999999977,0.156249999999971,
0.187499999999965,0.203124999999963,0.210937499999961,0.218749999999959,
0.249999999999954,0.281249999999949,0.296874999999947,0.304687499999946,
0.312499999999945,0.343749999999945,0.359374999999945,0.374999999999946,
0.378906249999947,0.382812499999948,0.390624999999951,0.406249999999956,
0.421874999999961,0.429687499999963,0.437499999999965,0.453124999999971,
0.457031249999971,0.460937499999972,0.468749999999973,0.484374999999975,
0.488281249999976,0.492187499999976,0.499999999999977,0.515624999999977,
0.519531249999976,0.523437499999976,0.531249999999976,0.546874999999974,
0.550781249999974,0.554687499999975,0.562499999999975,0.578124999999975,
0.585937499999974,0.589843749999975,0.593749999999975,0.609374999999976,
0.624999999999977,0.640624999999979,0.648437499999979,0.656249999999979,
0.687499999999981,0.718749999999983,0.734374999999984,0.749999999999985,
0.781249999999987,0.812499999999989,0.843749999999991,0.874999999999993,
0.906249999999995,0.921874999999996,0.937499999999996,0.968749999999998,
1.),.UNSPECIFIED.);
#202=B_SPLINE_CURVE_WITH_KNOTS('',3,(#14775,#14776,#14777,#14778,#14779,
#14780,#14781,#14782,#14783,#14784,#14785,#14786,#14787,#14788,#14789,#14790,
#14791,#14792,#14793,#14794,#14795,#14796,#14797,#14798,#14799,#14800,#14801,
#14802,#14803,#14804,#14805,#14806,#14807,#14808,#14809,#14810,#14811,#14812,
#14813,#14814,#14815,#14816,#14817,#14818,#14819,#14820,#14821,#14822,#14823),
 .UNSPECIFIED.,.F.,.F.,(4,2,2,2,2,2,2,2,2,2,2,2,2,2,2,1,1,2,2,2,2,2,2,1,
2,4),(0.,0.124999999999985,0.24999999999997,0.312499999999963,0.374999999999956,
0.406249999999951,0.437499999999946,0.453124999999943,0.468749999999939,
0.484374999999936,0.492187499999934,0.496093749999932,0.499999999999931,
0.50781249999993,0.51171874999993,0.515624999999929,0.52343749999993,0.531249999999931,
0.546874999999934,0.562499999999936,0.593749999999938,0.624999999999941,
0.68749999999995,0.749999999999959,0.87499999999998,1.),.UNSPECIFIED.);
#203=B_SPLINE_CURVE_WITH_KNOTS('',3,(#14828,#14829,#14830,#14831,#14832,
#14833,#14834,#14835,#14836,#14837,#14838,#14839,#14840,#14841,#14842,#14843,
#14844,#14845,#14846,#14847,#14848,#14849,#14850,#14851,#14852,#14853,#14854,
#14855,#14856,#14857,#14858,#14859,#14860,#14861,#14862,#14863,#14864,#14865,
#14866,#14867,#14868,#14869,#14870,#14871,#14872,#14873,#14874,#14875,#14876,
#14877,#14878,#14879,#14880,#14881,#14882,#14883,#14884,#14885,#14886,#14887,
#14888,#14889,#14890,#14891,#14892,#14893,#14894,#14895,#14896,#14897,#14898,
#14899,#14900,#14901,#14902,#14903,#14904,#14905,#14906,#14907,#14908,#14909,
#14910,#14911,#14912,#14913,#14914,#14915,#14916,#14917,#14918,#14919,#14920,
#14921,#14922,#14923,#14924,#14925,#14926,#14927,#14928,#14929,#14930,#14931,
#14932,#14933,#14934,#14935,#14936,#14937,#14938),.UNSPECIFIED.,.F.,.F.,
(4,1,1,1,1,1,2,2,2,1,2,2,2,2,2,2,2,2,2,1,1,2,2,2,2,2,2,2,2,2,2,2,2,2,2,
2,2,2,2,2,1,2,1,2,2,2,1,2,2,2,2,2,2,2,2,2,1,1,2,2,1,1,4),(0.,0.0312499999999938,
0.0624999999999877,0.0937499999999815,0.124999999999975,0.156249999999969,
0.187499999999963,0.20312499999996,0.210937499999958,0.218749999999956,
0.249999999999948,0.281249999999941,0.296874999999937,0.304687499999936,
0.312499999999935,0.343749999999933,0.359374999999933,0.374999999999932,
0.378906249999933,0.382812499999934,0.390624999999936,0.406249999999941,
0.421874999999946,0.42968749999995,0.437499999999953,0.453124999999959,
0.45703124999996,0.460937499999961,0.468749999999962,0.484374999999964,
0.488281249999964,0.492187499999965,0.499999999999966,0.515624999999969,
0.519531249999969,0.523437499999969,0.531249999999969,0.546874999999969,
0.550781249999969,0.55468749999997,0.56249999999997,0.578124999999973,0.585937499999974,
0.589843749999974,0.593749999999974,0.609374999999975,0.624999999999975,
0.640624999999976,0.648437499999976,0.656249999999976,0.687499999999978,
0.71874999999998,0.734374999999982,0.749999999999983,0.781249999999985,
0.812499999999988,0.84374999999999,0.874999999999993,0.906249999999995,
0.921874999999997,0.937499999999998,0.968749999999999,1.),.UNSPECIFIED.);
#204=B_SPLINE_CURVE_WITH_KNOTS('',3,(#14940,#14941,#14942,#14943,#14944,
#14945,#14946,#14947,#14948,#14949,#14950,#14951,#14952,#14953,#14954,#14955,
#14956,#14957,#14958,#14959,#14960,#14961,#14962,#14963,#14964,#14965,#14966,
#14967,#14968,#14969,#14970,#14971,#14972,#14973,#14974,#14975,#14976,#14977,
#14978,#14979,#14980,#14981,#14982,#14983,#14984,#14985,#14986,#14987,#14988),
 .UNSPECIFIED.,.F.,.F.,(4,2,2,2,2,2,2,2,2,2,2,2,2,2,2,1,1,2,2,2,2,2,2,1,
2,4),(0.,0.12500000000002,0.250000000000041,0.312500000000051,0.375000000000061,
0.406250000000065,0.437500000000069,0.453125000000071,0.468750000000073,
0.484375000000075,0.492187500000076,0.496093750000077,0.500000000000078,
0.507812500000079,0.51171875000008,0.515625000000081,0.52343750000008,0.531250000000079,
0.546875000000076,0.562500000000073,0.593750000000068,0.625000000000063,
0.687500000000053,0.750000000000044,0.875000000000022,1.),.UNSPECIFIED.);
#205=B_SPLINE_CURVE_WITH_KNOTS('',3,(#14990,#14991,#14992,#14993,#14994,
#14995,#14996,#14997,#14998,#14999,#15000,#15001,#15002,#15003,#15004,#15005,
#15006,#15007,#15008,#15009,#15010,#15011,#15012,#15013,#15014,#15015,#15016,
#15017,#15018,#15019,#15020,#15021,#15022,#15023,#15024,#15025,#15026,#15027,
#15028,#15029,#15030,#15031,#15032,#15033,#15034,#15035,#15036,#15037,#15038,
#15039,#15040,#15041,#15042,#15043,#15044,#15045,#15046,#15047,#15048,#15049,
#15050,#15051,#15052,#15053,#15054,#15055,#15056,#15057,#15058,#15059,#15060,
#15061,#15062,#15063,#15064,#15065,#15066,#15067,#15068,#15069,#15070,#15071,
#15072,#15073,#15074,#15075,#15076,#15077,#15078,#15079,#15080,#15081,#15082,
#15083,#15084,#15085,#15086,#15087,#15088,#15089,#15090,#15091,#15092,#15093,
#15094,#15095,#15096,#15097,#15098,#15099,#15100,#15101,#15102,#15103,#15104,
#15105,#15106,#15107,#15108,#15109,#15110,#15111,#15112,#15113,#15114,#15115,
#15116,#15117,#15118,#15119,#15120,#15121,#15122,#15123,#15124,#15125,#15126,
#15127,#15128,#15129,#15130,#15131),.UNSPECIFIED.,.T.,.F.,(1,1,2,1,1,2,
2,2,1,1,2,2,2,1,1,2,2,1,1,1,2,2,2,1,1,1,2,2,1,1,1,2,2,2,1,1,2,2,2,1,1,2,
2,1,1,2,2,2,1,1,2,2,1,1,1,2,2,2,1,1,2,1,2,2,1,1,2,2,1,1,2,2,2,1,1,2,2,1,
1,1,2,2,1,1,2,1,2,2,1,1,2,1,2,1,1,2,1,1),(-0.0312500000000033,-0.0156250000000017,
0.,0.0156249999999936,0.0312499999999872,0.0468749999999808,0.0507812499999794,
0.0546874999999779,0.0624999999999752,0.0781249999999695,0.0937499999999639,
0.101562499999961,0.109374999999958,0.124999999999952,0.140624999999946,
0.15624999999994,0.160156249999938,0.164062499999936,0.171874999999933,
0.187499999999929,0.203124999999924,0.210937499999922,0.214843749999921,
0.218749999999921,0.23437499999992,0.249999999999919,0.265624999999917,
0.269531249999918,0.273437499999918,0.281249999999918,0.296874999999919,
0.31249999999992,0.31640624999992,0.32031249999992,0.32812499999992,0.343749999999921,
0.359374999999922,0.367187499999923,0.374999999999924,0.390624999999926,
0.406249999999928,0.421874999999929,0.42968749999993,0.437499999999931,
0.453124999999933,0.468749999999936,0.476562499999937,0.484374999999938,
0.49999999999994,0.515624999999942,0.531249999999944,0.535156249999945,
0.539062499999945,0.546874999999946,0.562499999999949,0.578124999999951,
0.582031249999952,0.585937499999953,0.593749999999954,0.609374999999957,
0.624999999999961,0.632812499999962,0.636718749999962,0.640624999999963,
0.656249999999965,0.671874999999968,0.687499999999971,0.695312499999972,
0.703124999999973,0.718749999999976,0.734374999999978,0.74218749999998,
0.749999999999981,0.765624999999984,0.781249999999986,0.796874999999989,
0.800781249999989,0.80468749999999,0.81249999999999,0.82812499999999,0.84374999999999,
0.85156249999999,0.85937499999999,0.87499999999999,0.890624999999989,0.89843749999999,
0.90234374999999,0.90624999999999,0.921874999999992,0.937499999999993,0.953124999999995,
0.957031249999995,0.960937499999996,0.968749999999997,0.984374999999998,
1.,1.01562499999999,1.03124999999999),.UNSPECIFIED.);
#206=B_SPLINE_CURVE_WITH_KNOTS('',3,(#15137,#15138,#15139,#15140,#15141,
#15142,#15143,#15144,#15145,#15146,#15147,#15148,#15149,#15150,#15151,#15152,
#15153,#15154,#15155,#15156,#15157,#15158,#15159,#15160,#15161,#15162,#15163,
#15164,#15165,#15166,#15167,#15168,#15169,#15170,#15171,#15172,#15173,#15174,
#15175,#15176,#15177,#15178,#15179,#15180,#15181,#15182,#15183,#15184,#15185,
#15186,#15187,#15188,#15189,#15190,#15191,#15192,#15193,#15194,#15195,#15196,
#15197,#15198,#15199,#15200,#15201,#15202,#15203,#15204,#15205,#15206,#15207,
#15208,#15209,#15210,#15211,#15212,#15213,#15214,#15215,#15216,#15217,#15218,
#15219,#15220,#15221,#15222,#15223,#15224,#15225,#15226,#15227,#15228,#15229,
#15230,#15231,#15232,#15233,#15234,#15235,#15236,#15237,#15238,#15239,#15240,
#15241,#15242,#15243,#15244,#15245,#15246,#15247),.UNSPECIFIED.,.F.,.F.,
(4,1,1,1,1,1,2,2,2,1,2,2,2,2,2,2,2,2,2,1,1,2,2,2,2,2,2,2,2,2,2,2,2,2,2,
2,2,2,2,2,1,2,1,2,2,2,1,2,2,2,2,2,2,2,2,2,1,1,2,2,1,1,4),(0.,0.0312499999999902,
0.0624999999999804,0.0937499999999706,0.124999999999961,0.156249999999951,
0.187499999999941,0.203124999999936,0.210937499999933,0.21874999999993,
0.24999999999992,0.28124999999991,0.296874999999905,0.304687499999902,0.312499999999899,
0.34374999999989,0.359374999999886,0.374999999999882,0.378906249999882,
0.382812499999882,0.390624999999881,0.406249999999882,0.421874999999882,
0.429687499999881,0.437499999999881,0.453124999999881,0.457031249999881,
0.460937499999882,0.468749999999884,0.484374999999887,0.488281249999888,
0.492187499999888,0.499999999999889,0.515624999999889,0.519531249999889,
0.523437499999889,0.531249999999889,0.546874999999888,0.550781249999888,
0.554687499999888,0.562499999999888,0.578124999999889,0.585937499999889,
0.58984374999989,0.593749999999891,0.609374999999895,0.624999999999898,
0.640624999999902,0.648437499999904,0.656249999999906,0.687499999999914,
0.718749999999923,0.734374999999927,0.749999999999932,0.78124999999994,
0.812499999999949,0.843749999999957,0.874999999999966,0.906249999999974,
0.921874999999979,0.937499999999983,0.968749999999991,1.),.UNSPECIFIED.);
#207=B_SPLINE_CURVE_WITH_KNOTS('',3,(#15249,#15250,#15251,#15252,#15253,
#15254,#15255,#15256,#15257,#15258,#15259,#15260,#15261,#15262,#15263,#15264,
#15265,#15266,#15267,#15268,#15269,#15270,#15271,#15272,#15273,#15274,#15275,
#15276,#15277,#15278,#15279,#15280,#15281,#15282,#15283,#15284,#15285,#15286,
#15287,#15288,#15289,#15290,#15291,#15292,#15293,#15294,#15295,#15296,#15297),
 .UNSPECIFIED.,.F.,.F.,(4,2,2,2,2,2,2,2,2,2,2,2,2,2,2,1,1,2,2,2,2,2,2,1,
2,4),(0.,0.125000000000013,0.250000000000027,0.312500000000033,0.37500000000004,
0.406250000000044,0.437500000000047,0.453125000000049,0.46875000000005,
0.484375000000052,0.492187500000053,0.496093750000053,0.500000000000052,
0.507812500000052,0.511718750000052,0.515625000000052,0.523437500000053,
0.531250000000054,0.546875000000054,0.562500000000053,0.593750000000051,
0.625000000000048,0.687500000000041,0.750000000000033,0.875000000000017,
1.),.UNSPECIFIED.);
#208=B_SPLINE_CURVE_WITH_KNOTS('',3,(#15302,#15303,#15304,#15305,#15306,
#15307,#15308,#15309,#15310,#15311,#15312,#15313,#15314,#15315,#15316,#15317,
#15318,#15319,#15320,#15321,#15322,#15323,#15324,#15325,#15326,#15327,#15328,
#15329,#15330,#15331,#15332,#15333,#15334,#15335,#15336,#15337,#15338,#15339,
#15340,#15341,#15342,#15343,#15344,#15345,#15346,#15347,#15348,#15349,#15350,
#15351,#15352,#15353,#15354,#15355,#15356,#15357,#15358,#15359,#15360,#15361,
#15362,#15363,#15364,#15365,#15366,#15367,#15368,#15369,#15370,#15371,#15372,
#15373,#15374,#15375,#15376,#15377,#15378,#15379,#15380,#15381,#15382,#15383,
#15384,#15385,#15386,#15387,#15388,#15389,#15390,#15391,#15392,#15393,#15394,
#15395,#15396,#15397,#15398,#15399,#15400,#15401,#15402,#15403,#15404,#15405,
#15406,#15407,#15408,#15409,#15410,#15411,#15412),.UNSPECIFIED.,.F.,.F.,
(4,1,1,1,1,1,2,2,2,1,2,2,2,2,2,2,2,2,2,1,1,2,2,2,2,2,2,2,2,2,2,2,2,2,2,
2,2,2,2,2,1,2,1,2,2,2,1,2,2,2,2,2,2,2,2,2,1,1,2,2,1,1,4),(0.,0.0312499999999881,
0.0624999999999761,0.0937499999999642,0.124999999999952,0.15624999999994,
0.187499999999928,0.203124999999922,0.21093749999992,0.218749999999918,
0.249999999999911,0.281249999999904,0.2968749999999,0.304687499999899,0.312499999999898,
0.343749999999892,0.359374999999889,0.374999999999886,0.378906249999885,
0.382812499999885,0.390624999999883,0.406249999999878,0.421874999999873,
0.429687499999871,0.437499999999868,0.453124999999864,0.457031249999864,
0.460937499999864,0.468749999999864,0.484374999999863,0.488281249999863,
0.492187499999863,0.499999999999862,0.515624999999861,0.519531249999862,
0.523437499999862,0.531249999999862,0.546874999999864,0.550781249999864,
0.554687499999865,0.562499999999865,0.578124999999865,0.585937499999865,
0.589843749999866,0.593749999999867,0.609374999999871,0.624999999999876,
0.64062499999988,0.648437499999882,0.656249999999884,0.687499999999893,
0.718749999999903,0.734374999999908,0.749999999999913,0.781249999999924,
0.812499999999935,0.843749999999947,0.874999999999958,0.906249999999969,
0.921874999999975,0.93749999999998,0.96874999999999,1.),.UNSPECIFIED.);
#209=B_SPLINE_CURVE_WITH_KNOTS('',3,(#15414,#15415,#15416,#15417,#15418,
#15419,#15420,#15421,#15422,#15423,#15424,#15425,#15426,#15427,#15428,#15429,
#15430,#15431,#15432,#15433,#15434,#15435,#15436,#15437,#15438,#15439,#15440,
#15441,#15442,#15443,#15444,#15445,#15446,#15447,#15448,#15449,#15450,#15451,
#15452,#15453,#15454,#15455,#15456,#15457,#15458,#15459,#15460,#15461,#15462),
 .UNSPECIFIED.,.F.,.F.,(4,2,2,2,2,2,2,2,2,2,2,2,2,2,2,1,1,2,2,2,2,2,2,1,
2,4),(0.,0.12500000000003,0.250000000000059,0.312500000000074,0.375000000000089,
0.406250000000096,0.437500000000102,0.453125000000104,0.468750000000107,
0.484375000000109,0.49218750000011,0.496093750000109,0.500000000000108,
0.507812500000108,0.511718750000108,0.515625000000108,0.523437500000106,
0.531250000000104,0.546875000000099,0.562500000000095,0.593750000000088,
0.625000000000082,0.687500000000068,0.750000000000054,0.875000000000027,
1.),.UNSPECIFIED.);
#210=B_SPLINE_CURVE_WITH_KNOTS('',3,(#15464,#15465,#15466,#15467,#15468,
#15469,#15470,#15471,#15472,#15473,#15474,#15475,#15476,#15477,#15478,#15479,
#15480,#15481,#15482,#15483,#15484,#15485,#15486,#15487,#15488,#15489,#15490,
#15491,#15492,#15493,#15494,#15495,#15496,#15497,#15498,#15499,#15500,#15501,
#15502,#15503,#15504,#15505,#15506,#15507,#15508,#15509,#15510,#15511,#15512,
#15513,#15514,#15515,#15516,#15517,#15518,#15519,#15520,#15521,#15522,#15523,
#15524,#15525,#15526,#15527,#15528,#15529,#15530,#15531,#15532,#15533,#15534,
#15535,#15536,#15537,#15538,#15539,#15540,#15541,#15542,#15543,#15544,#15545,
#15546,#15547,#15548,#15549,#15550,#15551,#15552,#15553,#15554,#15555,#15556,
#15557,#15558,#15559,#15560,#15561,#15562,#15563,#15564,#15565,#15566,#15567,
#15568,#15569,#15570,#15571,#15572,#15573,#15574,#15575,#15576,#15577,#15578,
#15579,#15580,#15581,#15582,#15583,#15584,#15585,#15586,#15587,#15588,#15589,
#15590,#15591,#15592,#15593,#15594,#15595,#15596,#15597,#15598,#15599,#15600,
#15601,#15602,#15603,#15604,#15605),.UNSPECIFIED.,.T.,.F.,(1,1,2,1,1,2,
2,2,1,1,2,2,2,1,1,2,2,1,1,1,2,2,2,1,1,1,2,2,1,1,1,2,2,2,1,1,2,2,2,1,1,2,
2,1,1,2,2,2,1,1,2,2,1,1,1,2,2,2,1,1,2,1,2,2,1,1,2,2,1,1,2,2,2,1,1,2,2,1,
1,1,2,2,1,1,2,1,2,2,1,1,2,1,2,1,1,2,1,1),(-0.0312500000000067,-0.0156250000000033,
0.,0.015625000000004,0.0312500000000079,0.0468750000000119,0.0507812500000124,
0.0546875000000128,0.0625000000000143,0.0781250000000168,0.0937500000000193,
0.10156250000002,0.109375000000021,0.125000000000024,0.140625000000026,
0.156250000000029,0.16015625000003,0.164062500000031,0.171875000000033,
0.187500000000035,0.203125000000038,0.210937500000038,0.214843750000038,
0.218750000000038,0.234375000000037,0.250000000000036,0.265625000000035,
0.269531250000034,0.273437500000033,0.281250000000032,0.296875000000028,
0.312500000000025,0.316406250000024,0.320312500000024,0.328125000000024,
0.343750000000025,0.359375000000025,0.367187500000025,0.375000000000025,
0.390625000000023,0.406250000000022,0.421875000000021,0.42968750000002,
0.43750000000002,0.453125000000018,0.468750000000017,0.476562500000017,
0.484375000000017,0.500000000000017,0.515625000000018,0.531250000000018,
0.535156250000018,0.539062500000019,0.54687500000002,0.562500000000021,
0.578125000000023,0.582031250000023,0.585937500000023,0.593750000000023,
0.609375000000024,0.625000000000025,0.632812500000026,0.636718750000026,
0.640625000000026,0.656250000000023,0.67187500000002,0.687500000000017,
0.695312500000016,0.703125000000014,0.718750000000012,0.734375000000009,
0.742187500000008,0.750000000000006,0.765625000000003,0.781249999999999,
0.796874999999996,0.800781249999995,0.804687499999994,0.812499999999993,
0.82812499999999,0.843749999999988,0.851562499999987,0.859374999999986,
0.874999999999985,0.890624999999983,0.898437499999983,0.902343749999983,
0.906249999999983,0.921874999999986,0.937499999999988,0.95312499999999,
0.957031249999991,0.960937499999992,0.968749999999993,0.984374999999997,
1.,1.015625,1.03125000000001),.UNSPECIFIED.);
#211=B_SPLINE_CURVE_WITH_KNOTS('',3,(#15611,#15612,#15613,#15614,#15615,
#15616,#15617,#15618,#15619,#15620,#15621,#15622,#15623,#15624,#15625,#15626,
#15627,#15628,#15629,#15630,#15631,#15632,#15633,#15634,#15635,#15636,#15637,
#15638,#15639,#15640,#15641,#15642,#15643,#15644,#15645,#15646,#15647,#15648,
#15649,#15650,#15651,#15652,#15653,#15654,#15655,#15656,#15657,#15658,#15659,
#15660,#15661,#15662,#15663,#15664,#15665,#15666,#15667,#15668,#15669,#15670,
#15671,#15672,#15673,#15674,#15675,#15676,#15677,#15678,#15679,#15680,#15681,
#15682,#15683,#15684,#15685,#15686,#15687,#15688,#15689,#15690,#15691,#15692,
#15693,#15694,#15695,#15696,#15697,#15698,#15699,#15700,#15701,#15702,#15703,
#15704,#15705,#15706,#15707,#15708,#15709,#15710,#15711,#15712,#15713,#15714,
#15715,#15716,#15717,#15718,#15719,#15720,#15721),.UNSPECIFIED.,.F.,.F.,
(4,1,1,1,1,1,2,2,2,1,2,2,2,2,2,2,2,2,2,1,1,2,2,2,2,2,2,2,2,2,2,2,2,2,2,
2,2,2,2,2,1,2,1,2,2,2,1,2,2,2,2,2,2,2,2,2,1,1,2,2,1,1,4),(0.,0.0312499999999886,
0.0624999999999773,0.0937499999999659,0.124999999999955,0.156249999999943,
0.187499999999932,0.203124999999926,0.210937499999923,0.218749999999919,
0.249999999999905,0.281249999999892,0.296874999999885,0.304687499999882,
0.31249999999988,0.343749999999875,0.359374999999873,0.37499999999987,0.37890624999987,
0.382812499999871,0.390624999999872,0.406249999999876,0.42187499999988,
0.429687499999883,0.437499999999886,0.45312499999989,0.457031249999891,
0.460937499999891,0.468749999999893,0.484374999999897,0.488281249999898,
0.492187499999898,0.499999999999901,0.515624999999906,0.519531249999908,
0.52343749999991,0.531249999999914,0.546874999999921,0.550781249999923,
0.554687499999925,0.56249999999993,0.578124999999941,0.585937499999946,
0.589843749999948,0.59374999999995,0.609374999999953,0.624999999999956,
0.640624999999959,0.64843749999996,0.656249999999962,0.687499999999966,
0.71874999999997,0.734374999999972,0.749999999999974,0.781249999999977,
0.812499999999981,0.843749999999984,0.874999999999988,0.906249999999992,
0.921874999999993,0.937499999999995,0.968749999999998,1.),.UNSPECIFIED.);
#212=B_SPLINE_CURVE_WITH_KNOTS('',3,(#15723,#15724,#15725,#15726,#15727,
#15728,#15729,#15730,#15731,#15732,#15733,#15734,#15735,#15736,#15737,#15738,
#15739,#15740,#15741,#15742,#15743,#15744,#15745,#15746,#15747,#15748,#15749,
#15750,#15751,#15752,#15753,#15754,#15755,#15756,#15757,#15758,#15759,#15760,
#15761,#15762,#15763,#15764,#15765,#15766,#15767,#15768,#15769,#15770,#15771),
 .UNSPECIFIED.,.F.,.F.,(4,2,2,2,2,2,2,2,2,2,2,2,2,2,2,1,1,2,2,2,2,2,2,1,
2,4),(0.,0.12500000000003,0.250000000000059,0.312500000000074,0.375000000000089,
0.406250000000096,0.437500000000104,0.453125000000106,0.468750000000109,
0.484375000000112,0.492187500000113,0.496093750000112,0.500000000000111,
0.507812500000111,0.511718750000111,0.515625000000111,0.52343750000011,
0.531250000000108,0.546875000000104,0.5625000000001,0.593750000000093,0.625000000000086,
0.687500000000071,0.750000000000056,0.875000000000028,1.),.UNSPECIFIED.);
#213=B_SPLINE_CURVE_WITH_KNOTS('',3,(#15776,#15777,#15778,#15779,#15780,
#15781,#15782,#15783,#15784,#15785,#15786,#15787,#15788,#15789,#15790,#15791,
#15792,#15793,#15794,#15795,#15796,#15797,#15798,#15799,#15800,#15801,#15802,
#15803,#15804,#15805,#15806,#15807,#15808,#15809,#15810,#15811,#15812,#15813,
#15814,#15815,#15816,#15817,#15818,#15819,#15820,#15821,#15822,#15823,#15824,
#15825,#15826,#15827,#15828,#15829,#15830,#15831,#15832,#15833,#15834,#15835,
#15836,#15837,#15838,#15839,#15840,#15841,#15842,#15843,#15844,#15845,#15846,
#15847,#15848,#15849,#15850,#15851,#15852,#15853,#15854,#15855,#15856,#15857,
#15858,#15859,#15860,#15861,#15862,#15863,#15864,#15865,#15866,#15867,#15868,
#15869,#15870,#15871,#15872,#15873,#15874,#15875,#15876,#15877,#15878,#15879,
#15880,#15881,#15882,#15883,#15884,#15885,#15886),.UNSPECIFIED.,.F.,.F.,
(4,1,1,1,1,1,2,2,2,1,2,2,2,2,2,2,2,2,2,1,1,2,2,2,2,2,2,2,2,2,2,2,2,2,2,
2,2,2,2,2,1,2,1,2,2,2,1,2,2,2,2,2,2,2,2,2,1,1,2,2,1,1,4),(0.,0.0312499999999954,
0.0624999999999907,0.0937499999999861,0.124999999999981,0.156249999999977,
0.187499999999972,0.20312499999997,0.210937499999968,0.218749999999966,
0.249999999999959,0.281249999999952,0.296874999999949,0.304687499999948,
0.312499999999947,0.343749999999949,0.35937499999995,0.374999999999951,
0.378906249999952,0.382812499999953,0.390624999999956,0.406249999999963,
0.42187499999997,0.429687499999974,0.437499999999978,0.453124999999987,
0.457031249999989,0.460937499999991,0.468749999999996,0.484375000000005,
0.488281250000007,0.492187500000009,0.500000000000013,0.515625000000019,
0.519531250000021,0.523437500000022,0.531250000000025,0.546875000000031,
0.550781250000031,0.554687500000032,0.562500000000035,0.57812500000004,
0.585937500000043,0.589843750000044,0.593750000000045,0.609375000000046,
0.625000000000046,0.640625000000046,0.648437500000045,0.656250000000045,
0.687500000000041,0.718750000000038,0.734375000000036,0.750000000000034,
0.78125000000003,0.812500000000026,0.843750000000022,0.875000000000018,
0.906250000000014,0.921875000000012,0.93750000000001,0.968750000000005,
1.),.UNSPECIFIED.);
#214=B_SPLINE_CURVE_WITH_KNOTS('',3,(#15888,#15889,#15890,#15891,#15892,
#15893,#15894,#15895,#15896,#15897,#15898,#15899,#15900,#15901,#15902,#15903,
#15904,#15905,#15906,#15907,#15908,#15909,#15910,#15911,#15912,#15913,#15914,
#15915,#15916,#15917,#15918,#15919,#15920,#15921,#15922,#15923,#15924,#15925,
#15926,#15927,#15928,#15929,#15930,#15931,#15932,#15933,#15934,#15935,#15936),
 .UNSPECIFIED.,.F.,.F.,(4,2,2,2,2,2,2,2,2,2,2,2,2,2,2,1,1,2,2,2,2,2,2,1,
2,4),(0.,0.124999999999987,0.249999999999975,0.312499999999968,0.374999999999961,
0.406249999999957,0.437499999999954,0.453124999999951,0.468749999999948,
0.484374999999945,0.492187499999944,0.496093749999943,0.499999999999943,
0.507812499999943,0.511718749999943,0.515624999999942,0.523437499999942,
0.531249999999942,0.546874999999943,0.562499999999944,0.593749999999949,
0.624999999999954,0.687499999999962,0.74999999999997,0.874999999999985,
1.),.UNSPECIFIED.);
#215=B_SPLINE_CURVE_WITH_KNOTS('',3,(#15938,#15939,#15940,#15941,#15942,
#15943,#15944,#15945,#15946,#15947,#15948,#15949,#15950,#15951,#15952,#15953,
#15954,#15955,#15956,#15957,#15958,#15959,#15960,#15961,#15962,#15963,#15964,
#15965,#15966,#15967,#15968,#15969,#15970,#15971,#15972,#15973,#15974,#15975,
#15976,#15977,#15978,#15979,#15980,#15981,#15982,#15983,#15984,#15985,#15986,
#15987,#15988,#15989,#15990,#15991,#15992,#15993,#15994,#15995,#15996,#15997,
#15998,#15999,#16000,#16001,#16002,#16003,#16004,#16005,#16006,#16007,#16008,
#16009,#16010,#16011,#16012,#16013,#16014,#16015,#16016,#16017,#16018,#16019,
#16020,#16021,#16022,#16023,#16024,#16025,#16026,#16027,#16028,#16029,#16030,
#16031,#16032,#16033,#16034,#16035,#16036,#16037,#16038,#16039,#16040,#16041,
#16042,#16043,#16044,#16045,#16046,#16047,#16048,#16049,#16050,#16051,#16052,
#16053,#16054,#16055,#16056,#16057,#16058,#16059,#16060,#16061,#16062,#16063,
#16064,#16065,#16066,#16067,#16068,#16069,#16070,#16071,#16072,#16073,#16074,
#16075,#16076,#16077,#16078,#16079),.UNSPECIFIED.,.T.,.F.,(1,1,2,1,1,2,
2,2,1,1,2,2,2,1,1,2,2,1,1,1,2,2,2,1,1,1,2,2,1,1,1,2,2,2,1,1,2,2,2,1,1,2,
2,1,1,2,2,2,1,1,2,2,1,1,1,2,2,2,1,1,2,1,2,2,1,1,2,2,1,1,2,2,2,1,1,2,2,1,
1,1,2,2,1,1,2,1,2,2,1,1,2,1,2,1,1,2,1,1),(-0.031250000000013,-0.0156250000000064,
0.,0.0156250000000044,0.0312500000000087,0.0468750000000131,0.0507812500000137,
0.0546875000000144,0.0625000000000159,0.0781250000000175,0.0937500000000192,
0.10156250000002,0.109375000000021,0.125000000000022,0.140625000000024,
0.156250000000026,0.160156250000026,0.164062500000026,0.171875000000026,
0.187500000000024,0.203125000000022,0.210937500000021,0.214843750000019,
0.218750000000018,0.234375000000015,0.250000000000012,0.265625000000009,
0.269531250000008,0.273437500000008,0.281250000000007,0.296875000000006,
0.312500000000005,0.316406250000005,0.320312500000005,0.328125000000005,
0.343750000000006,0.359375000000006,0.367187500000006,0.375000000000006,
0.390625000000005,0.406250000000005,0.421875000000004,0.429687500000004,
0.437500000000003,0.453125000000004,0.468750000000004,0.476562500000003,
0.484375000000003,0.500000000000002,0.515625000000002,0.531250000000001,
0.53515625,0.5390625,0.546874999999998,0.562499999999994,0.578124999999991,
0.58203124999999,0.58593749999999,0.593749999999988,0.609374999999986,0.624999999999983,
0.632812499999982,0.636718749999981,0.640624999999981,0.656249999999979,
0.671874999999977,0.687499999999976,0.695312499999975,0.703124999999975,
0.718749999999973,0.734374999999972,0.742187499999971,0.74999999999997,
0.765624999999969,0.781249999999968,0.796874999999966,0.800781249999966,
0.804687499999965,0.812499999999965,0.828124999999965,0.843749999999964,
0.851562499999965,0.859374999999965,0.874999999999965,0.890624999999966,
0.898437499999967,0.902343749999968,0.906249999999968,0.921874999999973,
0.937499999999977,0.953124999999981,0.957031249999983,0.960937499999984,
0.968749999999987,0.984374999999994,1.,1.015625,1.03125000000001),
 .UNSPECIFIED.);
#216=B_SPLINE_CURVE_WITH_KNOTS('',3,(#16085,#16086,#16087,#16088,#16089,
#16090,#16091,#16092,#16093,#16094,#16095,#16096,#16097,#16098,#16099,#16100,
#16101,#16102,#16103,#16104,#16105,#16106,#16107,#16108,#16109,#16110,#16111,
#16112,#16113,#16114,#16115,#16116,#16117,#16118,#16119,#16120,#16121,#16122,
#16123,#16124,#16125,#16126,#16127,#16128,#16129,#16130,#16131,#16132,#16133,
#16134,#16135,#16136,#16137,#16138,#16139,#16140,#16141,#16142,#16143,#16144,
#16145,#16146,#16147,#16148,#16149,#16150,#16151,#16152,#16153,#16154,#16155,
#16156,#16157,#16158,#16159,#16160,#16161,#16162,#16163,#16164,#16165,#16166,
#16167,#16168,#16169,#16170,#16171,#16172,#16173,#16174,#16175,#16176,#16177,
#16178,#16179,#16180,#16181,#16182,#16183,#16184,#16185,#16186,#16187,#16188,
#16189,#16190,#16191,#16192,#16193,#16194,#16195),.UNSPECIFIED.,.F.,.F.,
(4,1,1,1,1,1,2,2,2,1,2,2,2,2,2,2,2,2,2,1,1,2,2,2,2,2,2,2,2,2,2,2,2,2,2,
2,2,2,2,2,1,2,1,2,2,2,1,2,2,2,2,2,2,2,2,2,1,1,2,2,1,1,4),(0.,0.0312499999999945,
0.0624999999999891,0.0937499999999836,0.124999999999978,0.156249999999973,
0.187499999999967,0.203124999999964,0.210937499999964,0.218749999999963,
0.249999999999962,0.281249999999961,0.29687499999996,0.30468749999996,0.31249999999996,
0.34374999999996,0.359374999999959,0.374999999999959,0.378906249999959,
0.382812499999959,0.390624999999958,0.406249999999957,0.421874999999955,
0.429687499999954,0.437499999999953,0.45312499999995,0.457031249999949,
0.460937499999948,0.468749999999948,0.484374999999946,0.488281249999945,
0.492187499999945,0.499999999999945,0.515624999999945,0.519531249999945,
0.523437499999945,0.531249999999945,0.546874999999945,0.550781249999945,
0.554687499999945,0.562499999999945,0.578124999999944,0.585937499999943,
0.589843749999944,0.593749999999944,0.609374999999947,0.62499999999995,
0.640624999999953,0.648437499999954,0.656249999999954,0.687499999999959,
0.718749999999963,0.734374999999965,0.749999999999968,0.781249999999972,
0.812499999999976,0.843749999999981,0.874999999999985,0.90624999999999,
0.921874999999992,0.937499999999994,0.968749999999997,1.),.UNSPECIFIED.);
#217=B_SPLINE_CURVE_WITH_KNOTS('',3,(#16197,#16198,#16199,#16200,#16201,
#16202,#16203,#16204,#16205,#16206,#16207,#16208,#16209,#16210,#16211,#16212,
#16213,#16214,#16215,#16216,#16217,#16218,#16219,#16220,#16221,#16222,#16223,
#16224,#16225,#16226,#16227,#16228,#16229,#16230,#16231,#16232,#16233,#16234,
#16235,#16236,#16237,#16238,#16239,#16240,#16241,#16242,#16243,#16244,#16245),
 .UNSPECIFIED.,.F.,.F.,(4,2,2,2,2,2,2,2,2,2,2,2,2,2,2,1,1,2,2,2,2,2,2,1,
2,4),(0.,0.125000000000029,0.250000000000058,0.312500000000073,0.375000000000088,
0.406250000000094,0.437500000000101,0.453125000000103,0.468750000000105,
0.484375000000107,0.492187500000108,0.496093750000107,0.500000000000106,
0.507812500000106,0.511718750000106,0.515625000000106,0.523437500000104,
0.531250000000102,0.546875000000097,0.562500000000093,0.593750000000086,
0.625000000000079,0.687500000000065,0.750000000000052,0.875000000000026,
1.),.UNSPECIFIED.);
#218=B_SPLINE_CURVE_WITH_KNOTS('',3,(#16250,#16251,#16252,#16253,#16254,
#16255,#16256,#16257,#16258,#16259,#16260,#16261,#16262,#16263,#16264,#16265,
#16266,#16267,#16268,#16269,#16270,#16271,#16272,#16273,#16274,#16275,#16276,
#16277,#16278,#16279,#16280,#16281,#16282,#16283,#16284,#16285,#16286,#16287,
#16288,#16289,#16290,#16291,#16292,#16293,#16294,#16295,#16296,#16297,#16298,
#16299,#16300,#16301,#16302,#16303,#16304,#16305,#16306,#16307,#16308,#16309,
#16310,#16311,#16312,#16313,#16314,#16315,#16316,#16317,#16318,#16319,#16320,
#16321,#16322,#16323,#16324,#16325,#16326,#16327,#16328,#16329,#16330,#16331,
#16332,#16333,#16334,#16335,#16336,#16337,#16338,#16339,#16340,#16341,#16342,
#16343,#16344,#16345,#16346,#16347,#16348,#16349,#16350,#16351,#16352,#16353,
#16354,#16355,#16356,#16357,#16358,#16359,#16360),.UNSPECIFIED.,.F.,.F.,
(4,1,1,1,1,1,2,2,2,1,2,2,2,2,2,2,2,2,2,1,1,2,2,2,2,2,2,2,2,2,2,2,2,2,2,
2,2,2,2,2,1,2,1,2,2,2,1,2,2,2,2,2,2,2,2,2,1,1,2,2,1,1,4),(0.,0.0312500000000002,
0.0625000000000004,0.0937500000000006,0.125000000000001,0.156250000000001,
0.187500000000001,0.203125000000001,0.210937500000001,0.218750000000001,
0.250000000000005,0.281250000000009,0.296875000000011,0.304687500000011,
0.312500000000011,0.343750000000016,0.359375000000017,0.375000000000018,
0.378906250000019,0.38281250000002,0.390625000000021,0.406250000000022,
0.421875000000023,0.429687500000023,0.437500000000024,0.453125000000025,
0.457031250000025,0.460937500000025,0.468750000000024,0.484375000000023,
0.488281250000022,0.492187500000022,0.500000000000021,0.515625000000017,
0.519531250000017,0.523437500000016,0.531250000000015,0.546875000000012,
0.550781250000012,0.554687500000011,0.562500000000009,0.578125000000006,
0.585937500000004,0.589843750000003,0.593750000000003,0.609375000000001,
0.624999999999998,0.640624999999996,0.648437499999995,0.656249999999994,
0.687499999999995,0.718749999999995,0.734374999999995,0.749999999999996,
0.781249999999996,0.812499999999997,0.843749999999997,0.874999999999998,
0.906249999999998,0.921874999999999,0.937499999999999,0.96875,1.),
 .UNSPECIFIED.);
#219=B_SPLINE_CURVE_WITH_KNOTS('',3,(#16362,#16363,#16364,#16365,#16366,
#16367,#16368,#16369,#16370,#16371,#16372,#16373,#16374,#16375,#16376,#16377,
#16378,#16379,#16380,#16381,#16382,#16383,#16384,#16385,#16386,#16387,#16388,
#16389,#16390,#16391,#16392,#16393,#16394,#16395,#16396,#16397,#16398,#16399,
#16400,#16401,#16402,#16403,#16404,#16405,#16406,#16407,#16408,#16409,#16410),
 .UNSPECIFIED.,.F.,.F.,(4,2,2,2,2,2,2,2,2,2,2,2,2,2,2,1,1,2,2,2,2,2,2,1,
2,4),(0.,0.124999999999957,0.249999999999913,0.312499999999892,0.37499999999987,
0.406249999999859,0.437499999999848,0.453124999999844,0.46874999999984,
0.484374999999836,0.492187499999833,0.496093749999833,0.499999999999833,
0.507812499999835,0.511718749999837,0.515624999999838,0.523437499999841,
0.531249999999843,0.546874999999848,0.562499999999853,0.593749999999863,
0.624999999999873,0.687499999999895,0.749999999999917,0.874999999999958,
1.),.UNSPECIFIED.);
#220=B_SPLINE_CURVE_WITH_KNOTS('',3,(#16412,#16413,#16414,#16415,#16416,
#16417,#16418,#16419,#16420,#16421,#16422,#16423,#16424,#16425,#16426,#16427,
#16428,#16429,#16430,#16431,#16432,#16433,#16434,#16435,#16436,#16437,#16438,
#16439,#16440,#16441,#16442,#16443,#16444,#16445,#16446,#16447,#16448,#16449,
#16450,#16451,#16452,#16453,#16454,#16455,#16456,#16457,#16458,#16459,#16460,
#16461,#16462,#16463,#16464,#16465,#16466,#16467,#16468,#16469,#16470,#16471,
#16472,#16473,#16474,#16475,#16476,#16477,#16478,#16479,#16480,#16481,#16482,
#16483,#16484,#16485,#16486,#16487,#16488,#16489,#16490,#16491,#16492,#16493,
#16494,#16495,#16496,#16497,#16498,#16499,#16500,#16501,#16502,#16503,#16504,
#16505,#16506,#16507,#16508,#16509,#16510,#16511,#16512,#16513,#16514,#16515,
#16516,#16517,#16518,#16519,#16520,#16521,#16522,#16523,#16524,#16525,#16526,
#16527,#16528,#16529,#16530,#16531,#16532,#16533,#16534,#16535,#16536,#16537,
#16538,#16539,#16540,#16541,#16542,#16543,#16544,#16545,#16546,#16547,#16548,
#16549,#16550,#16551,#16552,#16553),.UNSPECIFIED.,.T.,.F.,(1,1,2,1,1,2,
2,2,1,1,2,2,2,1,1,2,2,1,1,1,2,2,2,1,1,1,2,2,1,1,1,2,2,2,1,1,2,2,2,1,1,2,
2,1,1,2,2,2,1,1,2,2,1,1,1,2,2,2,1,1,2,1,2,2,1,1,2,2,1,1,2,2,2,1,1,2,2,1,
1,1,2,2,1,1,2,1,2,2,1,1,2,1,2,1,1,2,1,1),(-0.0312500000000053,-0.0156250000000026,
0.,0.0156250000000048,0.0312500000000096,0.0468750000000145,0.0507812500000156,
0.0546875000000168,0.0625000000000185,0.0781250000000214,0.0937500000000242,
0.101562500000026,0.109375000000027,0.12500000000003,0.140625000000033,
0.156250000000036,0.160156250000038,0.164062500000039,0.171875000000041,
0.187500000000044,0.203125000000048,0.210937500000049,0.214843750000049,
0.218750000000049,0.234375000000049,0.250000000000049,0.265625000000049,
0.269531250000048,0.273437500000048,0.281250000000047,0.296875000000044,
0.312500000000042,0.316406250000041,0.32031250000004,0.328125000000039,
0.343750000000037,0.359375000000036,0.367187500000035,0.375000000000034,
0.390625000000033,0.406250000000032,0.421875000000031,0.42968750000003,
0.43750000000003,0.453125000000029,0.468750000000028,0.476562500000027,
0.484375000000027,0.500000000000026,0.515625000000025,0.531250000000024,
0.535156250000024,0.539062500000023,0.546875000000023,0.562500000000021,
0.57812500000002,0.58203125000002,0.585937500000019,0.593750000000018,0.609375000000016,
0.625000000000013,0.632812500000012,0.636718750000012,0.640625000000012,
0.65625000000001,0.671875000000008,0.687500000000006,0.695312500000005,
0.703125000000004,0.718750000000002,0.734375,0.7421875,0.749999999999999,
0.765624999999997,0.781249999999995,0.796874999999993,0.800781249999993,
0.804687499999993,0.812499999999992,0.828124999999991,0.843749999999989,
0.851562499999988,0.859374999999988,0.874999999999986,0.890624999999985,
0.898437499999984,0.902343749999985,0.906249999999985,0.921874999999987,
0.93749999999999,0.953124999999992,0.957031249999993,0.960937499999993,
0.968749999999995,0.984374999999997,1.,1.015625,1.03125000000001),
 .UNSPECIFIED.);
#221=B_SPLINE_CURVE_WITH_KNOTS('',3,(#16559,#16560,#16561,#16562,#16563,
#16564,#16565,#16566,#16567,#16568,#16569,#16570,#16571,#16572,#16573,#16574,
#16575,#16576,#16577,#16578,#16579,#16580,#16581,#16582,#16583,#16584,#16585,
#16586,#16587,#16588,#16589,#16590,#16591,#16592,#16593,#16594,#16595,#16596,
#16597,#16598,#16599,#16600,#16601,#16602,#16603,#16604,#16605,#16606,#16607,
#16608,#16609,#16610,#16611,#16612,#16613,#16614,#16615,#16616,#16617,#16618,
#16619,#16620,#16621,#16622,#16623,#16624,#16625,#16626,#16627,#16628,#16629,
#16630,#16631,#16632,#16633,#16634,#16635,#16636,#16637,#16638,#16639,#16640,
#16641,#16642,#16643,#16644,#16645,#16646,#16647,#16648,#16649,#16650,#16651,
#16652,#16653,#16654,#16655,#16656,#16657,#16658,#16659,#16660,#16661,#16662,
#16663,#16664,#16665,#16666,#16667,#16668,#16669),.UNSPECIFIED.,.F.,.F.,
(4,1,1,1,1,1,2,2,2,1,2,2,2,2,2,2,2,2,2,1,1,2,2,2,2,2,2,2,2,2,2,2,2,2,2,
2,2,2,2,2,1,2,1,2,2,2,1,2,2,2,2,2,2,2,2,2,1,1,2,2,1,1,4),(0.,0.0312500000000005,
0.062500000000001,0.0937500000000016,0.125000000000002,0.156250000000003,
0.187500000000003,0.203125000000003,0.210937500000003,0.218750000000002,
0.250000000000002,0.281250000000001,0.296875000000001,0.304687500000001,
0.3125,0.343749999999996,0.359374999999993,0.37499999999999,0.37890624999999,
0.382812499999991,0.390624999999992,0.406249999999996,0.421875,0.429687500000001,
0.437500000000003,0.453125000000005,0.457031250000005,0.460937500000005,
0.468750000000005,0.484375000000003,0.488281250000003,0.492187500000003,
0.500000000000001,0.515624999999998,0.519531249999997,0.523437499999997,
0.531249999999996,0.546874999999994,0.550781249999994,0.554687499999994,
0.562499999999995,0.578124999999997,0.585937499999998,0.589843749999998,
0.593749999999999,0.609374999999998,0.624999999999998,0.640624999999997,
0.648437499999996,0.656249999999996,0.687499999999995,0.718749999999995,
0.734374999999994,0.749999999999994,0.781249999999995,0.812499999999996,
0.843749999999998,0.874999999999999,0.90625,0.921875,0.937500000000001,
0.96875,1.),.UNSPECIFIED.);
#222=B_SPLINE_CURVE_WITH_KNOTS('',3,(#16671,#16672,#16673,#16674,#16675,
#16676,#16677,#16678,#16679,#16680,#16681,#16682,#16683,#16684,#16685,#16686,
#16687,#16688,#16689,#16690,#16691,#16692,#16693,#16694,#16695,#16696,#16697,
#16698,#16699,#16700,#16701,#16702,#16703,#16704,#16705,#16706,#16707,#16708,
#16709,#16710,#16711,#16712,#16713,#16714,#16715,#16716,#16717,#16718,#16719),
 .UNSPECIFIED.,.F.,.F.,(4,2,2,2,2,2,2,2,2,2,2,2,2,2,2,1,1,2,2,2,2,2,2,1,
2,4),(0.,0.12499999999996,0.24999999999992,0.312499999999898,0.374999999999877,
0.406249999999867,0.437499999999856,0.453124999999853,0.46874999999985,
0.484374999999847,0.492187499999845,0.496093749999845,0.499999999999845,
0.507812499999844,0.511718749999843,0.515624999999843,0.523437499999844,
0.531249999999845,0.546874999999849,0.562499999999854,0.593749999999865,
0.624999999999875,0.687499999999897,0.749999999999918,0.874999999999959,
1.),.UNSPECIFIED.);
#223=B_SPLINE_CURVE_WITH_KNOTS('',3,(#16724,#16725,#16726,#16727,#16728,
#16729,#16730,#16731,#16732,#16733,#16734,#16735,#16736,#16737,#16738,#16739,
#16740,#16741,#16742,#16743,#16744,#16745,#16746,#16747,#16748,#16749,#16750,
#16751,#16752,#16753,#16754,#16755,#16756,#16757,#16758,#16759,#16760,#16761,
#16762,#16763,#16764,#16765,#16766,#16767,#16768,#16769,#16770,#16771,#16772,
#16773,#16774,#16775,#16776,#16777,#16778,#16779,#16780,#16781,#16782,#16783,
#16784,#16785,#16786,#16787,#16788,#16789,#16790,#16791,#16792,#16793,#16794,
#16795,#16796,#16797,#16798,#16799,#16800,#16801,#16802,#16803,#16804,#16805,
#16806,#16807,#16808,#16809,#16810,#16811,#16812,#16813,#16814,#16815,#16816,
#16817,#16818,#16819,#16820,#16821,#16822,#16823,#16824,#16825,#16826,#16827,
#16828,#16829,#16830,#16831,#16832,#16833,#16834),.UNSPECIFIED.,.F.,.F.,
(4,1,1,1,1,1,2,2,2,1,2,2,2,2,2,2,2,2,2,1,1,2,2,2,2,2,2,2,2,2,2,2,2,2,2,
2,2,2,2,2,1,2,1,2,2,2,1,2,2,2,2,2,2,2,2,2,1,1,2,2,1,1,4),(0.,0.0312499999999874,
0.0624999999999748,0.0937499999999622,0.12499999999995,0.156249999999937,
0.187499999999924,0.203124999999918,0.210937499999915,0.218749999999911,
0.2499999999999,0.281249999999888,0.296874999999882,0.30468749999988,0.312499999999878,
0.343749999999872,0.35937499999987,0.374999999999867,0.378906249999868,
0.382812499999868,0.39062499999987,0.406249999999872,0.421874999999874,
0.429687499999875,0.437499999999876,0.453124999999877,0.457031249999878,
0.460937499999879,0.468749999999879,0.48437499999988,0.488281249999881,
0.492187499999881,0.499999999999883,0.515624999999886,0.519531249999888,
0.523437499999889,0.531249999999892,0.546874999999896,0.550781249999897,
0.554687499999898,0.562499999999899,0.578124999999902,0.585937499999903,
0.589843749999904,0.593749999999905,0.609374999999909,0.624999999999913,
0.640624999999917,0.648437499999919,0.65624999999992,0.687499999999928,
0.718749999999935,0.734374999999939,0.749999999999943,0.78124999999995,
0.812499999999957,0.843749999999964,0.874999999999971,0.906249999999978,
0.921874999999982,0.937499999999986,0.968749999999993,1.),.UNSPECIFIED.);
#224=B_SPLINE_CURVE_WITH_KNOTS('',3,(#16836,#16837,#16838,#16839,#16840,
#16841,#16842,#16843,#16844,#16845,#16846,#16847,#16848,#16849,#16850,#16851,
#16852,#16853,#16854,#16855,#16856,#16857,#16858,#16859,#16860,#16861,#16862,
#16863,#16864,#16865,#16866,#16867,#16868,#16869,#16870,#16871,#16872,#16873,
#16874,#16875,#16876,#16877,#16878,#16879,#16880,#16881,#16882,#16883,#16884),
 .UNSPECIFIED.,.F.,.F.,(4,2,2,2,2,2,2,2,2,2,2,2,2,2,2,1,1,2,2,2,2,2,2,1,
2,4),(0.,0.124999999999966,0.249999999999932,0.312499999999916,0.3749999999999,
0.406249999999892,0.437499999999884,0.453124999999879,0.468749999999873,
0.484374999999868,0.492187499999866,0.496093749999864,0.499999999999862,
0.507812499999861,0.51171874999986,0.515624999999859,0.523437499999859,
0.531249999999859,0.546874999999862,0.562499999999865,0.593749999999872,
0.62499999999988,0.687499999999899,0.749999999999919,0.874999999999959,
1.),.UNSPECIFIED.);
#225=B_SPLINE_CURVE_WITH_KNOTS('',3,(#16886,#16887,#16888,#16889,#16890,
#16891,#16892,#16893,#16894,#16895,#16896,#16897,#16898,#16899,#16900,#16901,
#16902,#16903,#16904,#16905,#16906,#16907,#16908,#16909,#16910,#16911,#16912,
#16913,#16914,#16915,#16916,#16917,#16918,#16919,#16920,#16921,#16922,#16923,
#16924,#16925,#16926,#16927,#16928,#16929,#16930,#16931,#16932,#16933,#16934,
#16935,#16936,#16937,#16938,#16939,#16940,#16941,#16942,#16943,#16944,#16945,
#16946,#16947,#16948,#16949,#16950,#16951,#16952,#16953,#16954,#16955,#16956,
#16957,#16958,#16959,#16960,#16961,#16962,#16963,#16964,#16965,#16966,#16967,
#16968,#16969,#16970,#16971,#16972,#16973,#16974,#16975,#16976,#16977,#16978,
#16979,#16980,#16981,#16982,#16983,#16984,#16985,#16986,#16987,#16988,#16989,
#16990,#16991,#16992,#16993,#16994,#16995,#16996,#16997,#16998,#16999,#17000,
#17001,#17002,#17003,#17004,#17005,#17006,#17007,#17008,#17009,#17010,#17011,
#17012,#17013,#17014,#17015,#17016,#17017,#17018,#17019,#17020,#17021,#17022,
#17023,#17024,#17025,#17026,#17027),.UNSPECIFIED.,.T.,.F.,(1,1,2,1,1,2,
2,2,1,1,2,2,2,1,1,2,2,1,1,1,2,2,2,1,1,1,2,2,1,1,1,2,2,2,1,1,2,2,2,1,1,2,
2,1,1,2,2,2,1,1,2,2,1,1,1,2,2,2,1,1,2,1,2,2,1,1,2,2,1,1,2,2,2,1,1,2,2,1,
1,1,2,2,1,1,2,1,2,2,1,1,2,1,2,1,1,2,1,1),(-0.0312500000000095,-0.0156250000000047,
0.,0.0156250000000013,0.0312500000000025,0.0468750000000038,0.0507812500000036,
0.0546875000000035,0.0625000000000034,0.078125000000002,0.0937500000000005,
0.1015625,0.109374999999999,0.124999999999998,0.140624999999996,0.156249999999995,
0.160156249999995,0.164062499999994,0.171874999999994,0.187499999999993,
0.203124999999993,0.210937499999992,0.214843749999992,0.218749999999991,
0.234374999999989,0.249999999999988,0.265624999999986,0.269531249999986,
0.273437499999987,0.281249999999986,0.296874999999987,0.312499999999987,
0.316406249999986,0.320312499999986,0.328124999999985,0.343749999999984,
0.359374999999983,0.367187499999982,0.37499999999998,0.390624999999978,
0.406249999999976,0.421874999999973,0.429687499999972,0.437499999999971,
0.45312499999997,0.468749999999968,0.476562499999967,0.484374999999966,
0.499999999999963,0.515624999999961,0.531249999999959,0.535156249999958,
0.539062499999958,0.546874999999957,0.562499999999956,0.578124999999955,
0.582031249999955,0.585937499999955,0.593749999999955,0.609374999999955,
0.624999999999955,0.632812499999955,0.636718749999954,0.640624999999954,
0.656249999999955,0.671874999999955,0.687499999999956,0.695312499999956,
0.703124999999957,0.718749999999958,0.734374999999959,0.742187499999959,
0.74999999999996,0.765624999999961,0.781249999999961,0.796874999999962,
0.800781249999962,0.804687499999963,0.812499999999964,0.828124999999966,
0.843749999999968,0.851562499999969,0.85937499999997,0.874999999999973,
0.890624999999976,0.898437499999978,0.902343749999978,0.906249999999978,
0.921874999999981,0.937499999999984,0.953124999999987,0.957031249999988,
0.960937499999989,0.96874999999999,0.984374999999995,1.,1.015625,1.03125),
 .UNSPECIFIED.);
#226=B_SPLINE_CURVE_WITH_KNOTS('',3,(#17033,#17034,#17035,#17036,#17037,
#17038,#17039,#17040,#17041,#17042,#17043,#17044,#17045,#17046,#17047,#17048,
#17049,#17050,#17051,#17052,#17053,#17054,#17055,#17056,#17057,#17058,#17059,
#17060,#17061,#17062,#17063,#17064,#17065,#17066,#17067,#17068,#17069,#17070,
#17071,#17072,#17073,#17074,#17075,#17076,#17077,#17078,#17079,#17080,#17081,
#17082,#17083,#17084,#17085,#17086,#17087,#17088,#17089,#17090,#17091,#17092,
#17093,#17094,#17095,#17096,#17097,#17098,#17099,#17100,#17101,#17102,#17103,
#17104,#17105,#17106,#17107,#17108,#17109,#17110,#17111,#17112,#17113,#17114,
#17115,#17116,#17117,#17118,#17119,#17120,#17121,#17122,#17123,#17124,#17125,
#17126,#17127,#17128,#17129,#17130,#17131,#17132,#17133,#17134,#17135,#17136,
#17137,#17138,#17139,#17140,#17141,#17142,#17143),.UNSPECIFIED.,.F.,.F.,
(4,1,1,1,1,1,2,2,2,1,2,2,2,2,2,2,2,2,2,1,1,2,2,2,2,2,2,2,2,2,2,2,2,2,2,
2,2,2,2,2,1,2,1,2,2,2,1,2,2,2,2,2,2,2,2,2,1,1,2,2,1,1,4),(0.,0.0312499999999935,
0.062499999999987,0.0937499999999806,0.124999999999974,0.156249999999968,
0.187499999999961,0.203124999999958,0.210937499999957,0.218749999999956,
0.249999999999955,0.281249999999953,0.296874999999952,0.304687499999951,
0.312499999999951,0.343749999999953,0.359374999999953,0.374999999999954,
0.378906249999954,0.382812499999954,0.390624999999955,0.406249999999955,
0.421874999999954,0.429687499999953,0.437499999999953,0.453124999999953,
0.457031249999954,0.460937499999954,0.468749999999954,0.484374999999956,
0.488281249999956,0.492187499999956,0.499999999999956,0.515624999999956,
0.519531249999956,0.523437499999957,0.531249999999957,0.546874999999959,
0.55078124999996,0.55468749999996,0.562499999999962,0.578124999999966,0.585937499999968,
0.589843749999969,0.593749999999969,0.609374999999971,0.624999999999973,
0.640624999999976,0.648437499999977,0.656249999999977,0.687499999999979,
0.71874999999998,0.734374999999981,0.749999999999981,0.781249999999984,
0.812499999999986,0.843749999999989,0.874999999999992,0.906249999999994,
0.921874999999996,0.937499999999997,0.968749999999999,1.),.UNSPECIFIED.);
#227=B_SPLINE_CURVE_WITH_KNOTS('',3,(#17145,#17146,#17147,#17148,#17149,
#17150,#17151,#17152,#17153,#17154,#17155,#17156,#17157,#17158,#17159,#17160,
#17161,#17162,#17163,#17164,#17165,#17166,#17167,#17168,#17169,#17170,#17171,
#17172,#17173,#17174,#17175,#17176,#17177,#17178,#17179,#17180,#17181,#17182,
#17183,#17184,#17185,#17186,#17187,#17188,#17189,#17190,#17191,#17192,#17193),
 .UNSPECIFIED.,.F.,.F.,(4,2,2,2,2,2,2,2,2,2,2,2,2,2,2,1,1,2,2,2,2,2,2,1,
2,4),(0.,0.125000000000027,0.250000000000054,0.312500000000066,0.375000000000079,
0.406250000000084,0.437500000000089,0.453125000000091,0.468750000000094,
0.484375000000097,0.492187500000098,0.496093750000099,0.5000000000001,0.507812500000102,
0.511718750000103,0.515625000000104,0.523437500000104,0.531250000000104,
0.546875000000101,0.562500000000099,0.593750000000093,0.625000000000087,
0.687500000000074,0.750000000000061,0.87500000000003,1.),.UNSPECIFIED.);
#228=B_SPLINE_CURVE_WITH_KNOTS('',3,(#17198,#17199,#17200,#17201,#17202,
#17203,#17204,#17205,#17206,#17207,#17208,#17209,#17210,#17211,#17212,#17213,
#17214,#17215,#17216,#17217,#17218,#17219,#17220,#17221,#17222,#17223,#17224,
#17225,#17226,#17227,#17228,#17229,#17230,#17231,#17232,#17233,#17234,#17235,
#17236,#17237,#17238,#17239,#17240,#17241,#17242,#17243,#17244,#17245,#17246,
#17247,#17248,#17249,#17250,#17251,#17252,#17253,#17254,#17255,#17256,#17257,
#17258,#17259,#17260,#17261,#17262,#17263,#17264,#17265,#17266,#17267,#17268,
#17269,#17270,#17271,#17272,#17273,#17274,#17275,#17276,#17277,#17278,#17279,
#17280,#17281,#17282,#17283,#17284,#17285,#17286,#17287,#17288,#17289,#17290,
#17291,#17292,#17293,#17294,#17295,#17296,#17297,#17298,#17299,#17300,#17301,
#17302,#17303,#17304,#17305,#17306,#17307,#17308),.UNSPECIFIED.,.F.,.F.,
(4,1,1,1,1,1,2,2,2,1,2,2,2,2,2,2,2,2,2,1,1,2,2,2,2,2,2,2,2,2,2,2,2,2,2,
2,2,2,2,2,1,2,1,2,2,2,1,2,2,2,2,2,2,2,2,2,1,1,2,2,1,1,4),(0.,0.0312499999999943,
0.0624999999999886,0.093749999999983,0.124999999999977,0.156249999999972,
0.187499999999966,0.203124999999963,0.210937499999962,0.218749999999962,
0.249999999999959,0.281249999999957,0.296874999999955,0.304687499999955,
0.312499999999954,0.343749999999956,0.359374999999957,0.374999999999958,
0.37890624999996,0.382812499999961,0.390624999999966,0.406249999999974,
0.421874999999982,0.429687499999986,0.437499999999989,0.453124999999995,
0.457031249999996,0.460937499999997,0.46875,0.484375000000004,0.488281250000005,
0.492187500000007,0.500000000000009,0.515625000000014,0.519531250000014,
0.523437500000015,0.531250000000017,0.546875000000022,0.550781250000023,
0.554687500000024,0.562500000000028,0.578125000000033,0.585937500000035,
0.589843750000036,0.593750000000037,0.609375000000038,0.625000000000038,
0.640625000000039,0.648437500000039,0.656250000000039,0.687500000000034,
0.71875000000003,0.734375000000028,0.750000000000025,0.781250000000023,
0.81250000000002,0.843750000000017,0.875000000000014,0.906250000000011,
0.92187500000001,0.937500000000008,0.968750000000004,1.),.UNSPECIFIED.);
#229=B_SPLINE_CURVE_WITH_KNOTS('',3,(#17310,#17311,#17312,#17313,#17314,
#17315,#17316,#17317,#17318,#17319,#17320,#17321,#17322,#17323,#17324,#17325,
#17326,#17327,#17328,#17329,#17330,#17331,#17332,#17333,#17334,#17335,#17336,
#17337,#17338,#17339,#17340,#17341,#17342,#17343,#17344,#17345,#17346,#17347,
#17348,#17349,#17350,#17351,#17352,#17353,#17354,#17355,#17356,#17357,#17358),
 .UNSPECIFIED.,.F.,.F.,(4,2,2,2,2,2,2,2,2,2,2,2,2,2,2,1,1,2,2,2,2,2,2,1,
2,4),(0.,0.125000000000041,0.250000000000081,0.312500000000102,0.375000000000122,
0.406250000000132,0.437500000000143,0.453125000000148,0.468750000000154,
0.484375000000161,0.492187500000161,0.496093750000161,0.500000000000161,
0.507812500000165,0.511718750000168,0.51562500000017,0.52343750000017,0.531250000000169,
0.546875000000163,0.562500000000157,0.593750000000144,0.625000000000132,
0.687500000000108,0.750000000000085,0.875000000000043,1.),.UNSPECIFIED.);
#230=B_SPLINE_CURVE_WITH_KNOTS('',3,(#17360,#17361,#17362,#17363,#17364,
#17365,#17366,#17367,#17368,#17369,#17370,#17371,#17372,#17373,#17374,#17375,
#17376,#17377,#17378,#17379,#17380,#17381,#17382,#17383,#17384,#17385,#17386,
#17387,#17388,#17389,#17390,#17391,#17392,#17393,#17394,#17395,#17396,#17397,
#17398,#17399,#17400,#17401,#17402,#17403,#17404,#17405,#17406,#17407,#17408,
#17409,#17410,#17411,#17412,#17413,#17414,#17415,#17416,#17417,#17418,#17419,
#17420,#17421,#17422,#17423,#17424,#17425,#17426,#17427,#17428,#17429,#17430,
#17431,#17432,#17433,#17434,#17435,#17436,#17437,#17438,#17439,#17440,#17441,
#17442,#17443,#17444,#17445,#17446,#17447,#17448,#17449,#17450,#17451,#17452,
#17453,#17454,#17455,#17456,#17457,#17458,#17459,#17460,#17461,#17462,#17463,
#17464,#17465,#17466,#17467,#17468,#17469,#17470,#17471,#17472,#17473,#17474,
#17475,#17476,#17477,#17478,#17479,#17480,#17481,#17482,#17483,#17484,#17485,
#17486,#17487,#17488,#17489,#17490,#17491,#17492,#17493,#17494,#17495,#17496,
#17497,#17498,#17499,#17500,#17501),.UNSPECIFIED.,.T.,.F.,(1,1,2,1,1,2,
2,2,1,1,2,2,2,1,1,2,2,1,1,1,2,2,2,1,1,1,2,2,1,1,1,2,2,2,1,1,2,2,2,1,1,2,
2,1,1,2,2,2,1,1,2,2,1,1,1,2,2,2,1,1,2,1,2,2,1,1,2,2,1,1,2,2,2,1,1,2,2,1,
1,1,2,2,1,1,2,1,2,2,1,1,2,1,2,1,1,2,1,1),(-0.0312499999999976,-0.0156249999999988,
0.,0.0156250000000062,0.0312500000000125,0.0468750000000187,0.0507812500000198,
0.0546875000000209,0.0625000000000233,0.0781250000000269,0.0937500000000303,
0.101562500000032,0.109375000000034,0.125000000000037,0.140625000000041,
0.156250000000044,0.160156250000045,0.164062500000046,0.17187500000005,
0.187500000000058,0.203125000000066,0.210937500000071,0.214843750000073,
0.218750000000076,0.234375000000082,0.250000000000088,0.265625000000094,
0.269531250000094,0.273437500000095,0.281250000000094,0.296875000000092,
0.312500000000089,0.316406250000089,0.320312500000089,0.328125000000088,
0.343750000000086,0.359375000000085,0.367187500000083,0.375000000000081,
0.390625000000078,0.406250000000075,0.421875000000072,0.429687500000071,
0.43750000000007,0.453125000000068,0.468750000000067,0.476562500000066,
0.484375000000066,0.500000000000066,0.515625000000066,0.531250000000066,
0.535156250000067,0.539062500000068,0.546875000000069,0.562500000000073,
0.578125000000077,0.582031250000077,0.585937500000078,0.593750000000077,
0.609375000000076,0.625000000000074,0.632812500000073,0.636718750000073,
0.640625000000073,0.65625000000007,0.671875000000068,0.687500000000066,
0.695312500000064,0.703125000000062,0.718750000000059,0.734375000000057,
0.742187500000055,0.750000000000052,0.765625000000047,0.781250000000041,
0.796875000000035,0.800781250000034,0.804687500000033,0.812500000000032,
0.82812500000003,0.843750000000027,0.851562500000025,0.859375000000023,
0.87500000000002,0.890625000000017,0.898437500000016,0.902343750000015,
0.906250000000014,0.921875000000011,0.937500000000008,0.953125000000004,
0.957031250000004,0.960937500000003,0.968750000000002,0.984375000000001,
1.,1.01562500000001,1.03125000000001),.UNSPECIFIED.);
#231=B_SPLINE_CURVE_WITH_KNOTS('',3,(#17507,#17508,#17509,#17510,#17511,
#17512,#17513,#17514,#17515,#17516,#17517,#17518,#17519,#17520,#17521,#17522,
#17523,#17524,#17525,#17526,#17527,#17528,#17529,#17530,#17531,#17532,#17533,
#17534,#17535,#17536,#17537,#17538,#17539,#17540,#17541,#17542,#17543,#17544,
#17545,#17546,#17547,#17548,#17549,#17550,#17551,#17552,#17553,#17554,#17555,
#17556,#17557,#17558,#17559,#17560,#17561,#17562,#17563,#17564,#17565,#17566,
#17567,#17568,#17569,#17570,#17571,#17572,#17573,#17574,#17575,#17576,#17577,
#17578,#17579,#17580,#17581,#17582,#17583,#17584,#17585,#17586,#17587,#17588,
#17589,#17590,#17591,#17592,#17593,#17594,#17595,#17596,#17597,#17598,#17599,
#17600,#17601,#17602,#17603,#17604,#17605,#17606,#17607,#17608,#17609,#17610,
#17611,#17612,#17613,#17614,#17615,#17616,#17617),.UNSPECIFIED.,.F.,.F.,
(4,1,1,1,1,1,2,2,2,1,2,2,2,2,2,2,2,2,2,1,1,2,2,2,2,2,2,2,2,2,2,2,2,2,2,
2,2,2,2,2,1,2,1,2,2,2,1,2,2,2,2,2,2,2,2,2,1,1,2,2,1,1,4),(0.,0.0312499999999936,
0.0624999999999872,0.0937499999999808,0.124999999999974,0.156249999999968,
0.187499999999962,0.203124999999958,0.210937499999956,0.218749999999954,
0.249999999999949,0.281249999999943,0.29687499999994,0.304687499999939,
0.312499999999939,0.34374999999994,0.359374999999941,0.374999999999943,
0.378906249999945,0.382812499999946,0.39062499999995,0.406249999999959,
0.421874999999968,0.429687499999973,0.437499999999978,0.453124999999987,
0.457031249999989,0.460937499999991,0.468749999999992,0.484374999999994,
0.488281249999995,0.492187499999996,0.499999999999997,0.515625000000001,
0.519531250000002,0.523437500000002,0.531250000000004,0.546875000000008,
0.550781250000009,0.55468750000001,0.562500000000011,0.578125000000013,
0.585937500000014,0.589843750000014,0.593750000000014,0.609375000000014,
0.625000000000013,0.640625000000013,0.648437500000012,0.656250000000012,
0.68750000000001,0.718750000000009,0.734375000000008,0.750000000000007,
0.781250000000007,0.812500000000006,0.843750000000006,0.875000000000005,
0.906250000000004,0.921875000000004,0.937500000000004,0.968750000000002,
1.),.UNSPECIFIED.);
#232=B_SPLINE_CURVE_WITH_KNOTS('',3,(#17619,#17620,#17621,#17622,#17623,
#17624,#17625,#17626,#17627,#17628,#17629,#17630,#17631,#17632,#17633,#17634,
#17635,#17636,#17637,#17638,#17639,#17640,#17641,#17642,#17643,#17644,#17645,
#17646,#17647,#17648,#17649,#17650,#17651,#17652,#17653,#17654,#17655,#17656,
#17657,#17658,#17659,#17660,#17661,#17662,#17663,#17664,#17665,#17666,#17667),
 .UNSPECIFIED.,.F.,.F.,(4,2,2,2,2,2,2,2,2,2,2,2,2,2,2,1,1,2,2,2,2,2,2,1,
2,4),(0.,0.125000000000033,0.250000000000066,0.312500000000083,0.375000000000099,
0.406250000000109,0.437500000000118,0.45312500000012,0.468750000000122,
0.484375000000123,0.492187500000122,0.496093750000121,0.50000000000012,
0.507812500000122,0.511718750000123,0.515625000000123,0.523437500000122,
0.53125000000012,0.546875000000117,0.562500000000113,0.593750000000104,
0.625000000000095,0.687500000000079,0.750000000000064,0.875000000000032,
1.),.UNSPECIFIED.);
#233=B_SPLINE_CURVE_WITH_KNOTS('',3,(#17672,#17673,#17674,#17675,#17676,
#17677,#17678,#17679,#17680,#17681,#17682,#17683,#17684,#17685,#17686,#17687,
#17688,#17689,#17690,#17691,#17692,#17693,#17694,#17695,#17696,#17697,#17698,
#17699,#17700,#17701,#17702,#17703,#17704,#17705,#17706,#17707,#17708,#17709,
#17710,#17711,#17712,#17713,#17714,#17715,#17716,#17717,#17718,#17719,#17720,
#17721,#17722,#17723,#17724,#17725,#17726,#17727,#17728,#17729,#17730,#17731,
#17732,#17733,#17734,#17735,#17736,#17737,#17738,#17739,#17740,#17741,#17742,
#17743,#17744,#17745,#17746,#17747,#17748,#17749,#17750,#17751,#17752,#17753,
#17754,#17755,#17756,#17757,#17758,#17759,#17760,#17761,#17762,#17763,#17764,
#17765,#17766,#17767,#17768,#17769,#17770,#17771,#17772,#17773,#17774,#17775,
#17776,#17777,#17778,#17779,#17780,#17781,#17782),.UNSPECIFIED.,.F.,.F.,
(4,1,1,1,1,1,2,2,2,1,2,2,2,2,2,2,2,2,2,1,1,2,2,2,2,2,2,2,2,2,2,2,2,2,2,
2,2,2,2,2,1,2,1,2,2,2,1,2,2,2,2,2,2,2,2,2,1,1,2,2,1,1,4),(0.,0.0312499999999943,
0.0624999999999886,0.0937499999999829,0.124999999999977,0.156249999999972,
0.187499999999966,0.203124999999963,0.210937499999962,0.218749999999961,
0.24999999999996,0.281249999999958,0.296874999999957,0.304687499999957,
0.312499999999957,0.343749999999955,0.359374999999955,0.374999999999955,
0.378906249999956,0.382812499999957,0.39062499999996,0.406249999999966,
0.421874999999972,0.429687499999976,0.43749999999998,0.453124999999987,
0.457031249999988,0.460937499999989,0.468749999999989,0.484374999999989,
0.488281249999989,0.492187499999989,0.499999999999989,0.51562499999999,
0.51953124999999,0.52343749999999,0.531249999999989,0.546874999999989,0.550781249999989,
0.554687499999989,0.562499999999989,0.578124999999989,0.585937499999989,
0.58984374999999,0.59374999999999,0.609374999999991,0.624999999999992,0.640624999999993,
0.648437499999994,0.656249999999995,0.687499999999995,0.718749999999996,
0.734374999999997,0.749999999999997,0.781249999999998,0.812499999999998,
0.843749999999999,0.875,0.906250000000001,0.921875000000001,0.937500000000001,
0.968750000000001,1.),.UNSPECIFIED.);
#234=B_SPLINE_CURVE_WITH_KNOTS('',3,(#17784,#17785,#17786,#17787,#17788,
#17789,#17790,#17791,#17792,#17793,#17794,#17795,#17796,#17797,#17798,#17799,
#17800,#17801,#17802,#17803,#17804,#17805,#17806,#17807,#17808,#17809,#17810,
#17811,#17812,#17813,#17814,#17815,#17816,#17817,#17818,#17819,#17820,#17821,
#17822,#17823,#17824,#17825,#17826,#17827,#17828,#17829,#17830,#17831,#17832),
 .UNSPECIFIED.,.F.,.F.,(4,2,2,2,2,2,2,2,2,2,2,2,2,2,2,1,1,2,2,2,2,2,2,1,
2,4),(0.,0.125000000000058,0.250000000000116,0.312500000000146,0.375000000000176,
0.40625000000019,0.437500000000204,0.453125000000208,0.468750000000212,
0.484375000000215,0.49218750000022,0.496093750000221,0.500000000000222,
0.507812500000225,0.511718750000226,0.515625000000227,0.523437500000226,
0.531250000000224,0.546875000000216,0.562500000000208,0.59375000000019,
0.625000000000172,0.687500000000142,0.750000000000112,0.875000000000056,
1.),.UNSPECIFIED.);
#235=B_SPLINE_CURVE_WITH_KNOTS('',3,(#17834,#17835,#17836,#17837,#17838,
#17839,#17840,#17841,#17842,#17843,#17844,#17845,#17846,#17847,#17848,#17849,
#17850,#17851,#17852,#17853,#17854,#17855,#17856,#17857,#17858,#17859,#17860,
#17861,#17862,#17863,#17864,#17865,#17866,#17867,#17868,#17869,#17870,#17871,
#17872,#17873,#17874,#17875,#17876,#17877,#17878,#17879,#17880,#17881,#17882,
#17883,#17884,#17885,#17886,#17887,#17888,#17889,#17890,#17891,#17892,#17893,
#17894,#17895,#17896,#17897,#17898,#17899,#17900,#17901,#17902,#17903,#17904,
#17905,#17906,#17907,#17908,#17909,#17910,#17911,#17912,#17913,#17914,#17915,
#17916,#17917,#17918,#17919,#17920,#17921,#17922,#17923,#17924,#17925,#17926,
#17927,#17928,#17929,#17930,#17931,#17932,#17933,#17934,#17935,#17936,#17937,
#17938,#17939,#17940,#17941,#17942,#17943,#17944,#17945,#17946,#17947,#17948,
#17949,#17950,#17951,#17952,#17953,#17954,#17955,#17956,#17957,#17958,#17959,
#17960,#17961,#17962,#17963,#17964,#17965,#17966,#17967,#17968,#17969,#17970,
#17971,#17972,#17973,#17974,#17975),.UNSPECIFIED.,.T.,.F.,(1,1,2,1,1,2,
2,2,1,1,2,2,2,1,1,2,2,1,1,1,2,2,2,1,1,1,2,2,1,1,1,2,2,2,1,1,2,2,2,1,1,2,
2,1,1,2,2,2,1,1,2,2,1,1,1,2,2,2,1,1,2,1,2,2,1,1,2,2,1,1,2,2,2,1,1,2,2,1,
1,1,2,2,1,1,2,1,2,2,1,1,2,1,2,1,1,2,1,1),(-0.031250000000007,-0.0156250000000034,
0.,0.0156249999999958,0.0312499999999915,0.0468749999999873,0.0507812499999862,
0.0546874999999851,0.0624999999999835,0.0781249999999802,0.093749999999977,
0.101562499999975,0.109374999999974,0.12499999999997,0.140624999999967,
0.156249999999964,0.160156249999963,0.164062499999962,0.171874999999959,
0.187499999999952,0.203124999999944,0.210937499999939,0.214843749999937,
0.218749999999935,0.234374999999927,0.249999999999919,0.265624999999911,
0.269531249999909,0.273437499999908,0.281249999999906,0.296874999999904,
0.312499999999901,0.3164062499999,0.3203124999999,0.328124999999901,0.343749999999903,
0.359374999999905,0.367187499999907,0.374999999999908,0.390624999999911,
0.406249999999915,0.421874999999918,0.429687499999919,0.43749999999992,
0.453124999999923,0.468749999999926,0.476562499999927,0.484374999999929,
0.499999999999931,0.515624999999934,0.531249999999936,0.535156249999937,
0.539062499999937,0.546874999999937,0.562499999999938,0.578124999999938,
0.582031249999938,0.585937499999939,0.593749999999939,0.60937499999994,
0.624999999999941,0.632812499999941,0.636718749999942,0.640624999999942,
0.656249999999942,0.671874999999942,0.687499999999942,0.695312499999941,
0.70312499999994,0.71874999999994,0.73437499999994,0.742187499999941,0.749999999999942,
0.765624999999945,0.781249999999949,0.796874999999952,0.800781249999953,
0.804687499999954,0.812499999999955,0.828124999999959,0.843749999999963,
0.851562499999965,0.859374999999968,0.874999999999972,0.890624999999977,
0.898437499999979,0.90234374999998,0.90624999999998,0.921874999999983,0.937499999999986,
0.953124999999989,0.95703124999999,0.960937499999991,0.968749999999993,
0.984374999999997,1.,1.015625,1.03124999999999),.UNSPECIFIED.);
#236=B_SPLINE_CURVE_WITH_KNOTS('',3,(#17981,#17982,#17983,#17984,#17985,
#17986,#17987,#17988,#17989,#17990,#17991,#17992,#17993,#17994,#17995,#17996,
#17997,#17998,#17999,#18000,#18001,#18002,#18003,#18004,#18005,#18006,#18007,
#18008,#18009,#18010,#18011,#18012,#18013,#18014,#18015,#18016,#18017,#18018,
#18019,#18020,#18021,#18022,#18023,#18024,#18025,#18026,#18027,#18028,#18029,
#18030,#18031,#18032,#18033,#18034,#18035,#18036,#18037,#18038,#18039,#18040,
#18041,#18042,#18043,#18044,#18045,#18046,#18047,#18048,#18049,#18050,#18051,
#18052,#18053,#18054,#18055,#18056,#18057,#18058,#18059,#18060,#18061,#18062,
#18063,#18064,#18065,#18066,#18067,#18068,#18069,#18070,#18071,#18072,#18073,
#18074,#18075,#18076,#18077,#18078,#18079,#18080,#18081,#18082,#18083,#18084,
#18085,#18086,#18087,#18088,#18089,#18090,#18091),.UNSPECIFIED.,.F.,.F.,
(4,1,1,1,1,1,2,2,2,1,2,2,2,2,2,2,2,2,2,1,1,2,2,2,2,2,2,2,2,2,2,2,2,2,2,
2,2,2,2,2,1,2,1,2,2,2,1,2,2,2,2,2,2,2,2,2,1,1,2,2,1,1,4),(0.,0.0312499999999896,
0.0624999999999793,0.0937499999999689,0.124999999999959,0.156249999999948,
0.187499999999938,0.203124999999932,0.21093749999993,0.218749999999927,
0.249999999999921,0.281249999999914,0.296874999999911,0.30468749999991,
0.312499999999909,0.343749999999908,0.359374999999908,0.374999999999909,
0.37890624999991,0.382812499999911,0.390624999999914,0.406249999999921,
0.421874999999928,0.429687499999933,0.437499999999937,0.453124999999946,
0.457031249999948,0.46093749999995,0.468749999999951,0.484374999999956,
0.488281249999957,0.492187499999958,0.499999999999961,0.515624999999965,
0.519531249999966,0.523437499999967,0.531249999999969,0.546874999999974,
0.550781249999975,0.554687499999977,0.562499999999977,0.578124999999978,
0.585937499999978,0.589843749999978,0.593749999999977,0.609374999999975,
0.624999999999973,0.640624999999971,0.648437499999971,0.656249999999971,
0.687499999999972,0.718749999999974,0.734374999999975,0.749999999999976,
0.781249999999979,0.812499999999982,0.843749999999985,0.874999999999988,
0.906249999999991,0.921874999999992,0.937499999999994,0.968749999999997,
1.),.UNSPECIFIED.);
#237=B_SPLINE_CURVE_WITH_KNOTS('',3,(#18093,#18094,#18095,#18096,#18097,
#18098,#18099,#18100,#18101,#18102,#18103,#18104,#18105,#18106,#18107,#18108,
#18109,#18110,#18111,#18112,#18113,#18114,#18115,#18116,#18117,#18118,#18119,
#18120,#18121,#18122,#18123,#18124,#18125,#18126,#18127,#18128,#18129,#18130,
#18131,#18132,#18133,#18134,#18135,#18136,#18137,#18138,#18139,#18140,#18141),
 .UNSPECIFIED.,.F.,.F.,(4,2,2,2,2,2,2,2,2,2,2,2,2,2,2,1,1,2,2,2,2,2,2,1,
2,4),(0.,0.12500000000005,0.250000000000101,0.312500000000127,0.375000000000153,
0.406250000000165,0.437500000000177,0.45312500000018,0.468750000000183,
0.484375000000186,0.492187500000185,0.496093750000185,0.500000000000185,
0.507812500000184,0.511718750000184,0.515625000000183,0.523437500000183,
0.531250000000182,0.546875000000176,0.562500000000171,0.593750000000159,
0.625000000000148,0.687500000000124,0.7500000000001,0.87500000000005,1.),
 .UNSPECIFIED.);
#238=B_SPLINE_CURVE_WITH_KNOTS('',3,(#18146,#18147,#18148,#18149,#18150,
#18151,#18152,#18153,#18154,#18155,#18156,#18157,#18158,#18159,#18160,#18161,
#18162,#18163,#18164,#18165,#18166,#18167,#18168,#18169,#18170,#18171,#18172,
#18173,#18174,#18175,#18176,#18177,#18178,#18179,#18180,#18181,#18182,#18183,
#18184,#18185,#18186,#18187,#18188,#18189,#18190,#18191,#18192,#18193,#18194,
#18195,#18196,#18197,#18198,#18199,#18200,#18201,#18202,#18203,#18204,#18205,
#18206,#18207,#18208,#18209,#18210,#18211,#18212,#18213,#18214,#18215,#18216,
#18217,#18218,#18219,#18220,#18221,#18222,#18223,#18224,#18225,#18226,#18227,
#18228,#18229,#18230,#18231,#18232,#18233,#18234,#18235,#18236,#18237,#18238,
#18239,#18240,#18241,#18242,#18243,#18244,#18245,#18246,#18247,#18248,#18249,
#18250,#18251,#18252,#18253,#18254,#18255,#18256),.UNSPECIFIED.,.F.,.F.,
(4,1,1,1,1,1,2,2,2,1,2,2,2,2,2,2,2,2,2,1,1,2,2,2,2,2,2,2,2,2,2,2,2,2,2,
2,2,2,2,2,1,2,1,2,2,2,1,2,2,2,2,2,2,2,2,2,1,1,2,2,1,1,4),(0.,0.0312499999999948,
0.0624999999999895,0.0937499999999843,0.124999999999979,0.156249999999974,
0.187499999999969,0.203124999999966,0.210937499999966,0.218749999999965,
0.249999999999965,0.281249999999964,0.296874999999964,0.304687499999963,
0.312499999999963,0.343749999999959,0.359374999999958,0.374999999999957,
0.378906249999958,0.382812499999959,0.39062499999996,0.406249999999961,
0.421874999999962,0.429687499999962,0.437499999999963,0.453124999999963,
0.457031249999963,0.460937499999962,0.468749999999964,0.484374999999965,
0.488281249999965,0.492187499999966,0.499999999999967,0.515624999999968,
0.519531249999969,0.523437499999969,0.531249999999969,0.54687499999997,
0.55078124999997,0.55468749999997,0.56249999999997,0.57812499999997,0.585937499999971,
0.589843749999971,0.593749999999971,0.609374999999971,0.624999999999971,
0.640624999999971,0.648437499999971,0.656249999999971,0.687499999999973,
0.718749999999975,0.734374999999976,0.749999999999977,0.78124999999998,
0.812499999999983,0.843749999999987,0.87499999999999,0.906249999999993,
0.921874999999995,0.937499999999996,0.968749999999998,1.),.UNSPECIFIED.);
#239=B_SPLINE_CURVE_WITH_KNOTS('',3,(#18258,#18259,#18260,#18261,#18262,
#18263,#18264,#18265,#18266,#18267,#18268,#18269,#18270,#18271,#18272,#18273,
#18274,#18275,#18276,#18277,#18278,#18279,#18280,#18281,#18282,#18283,#18284,
#18285,#18286,#18287,#18288,#18289,#18290,#18291,#18292,#18293,#18294,#18295,
#18296,#18297,#18298,#18299,#18300,#18301,#18302,#18303,#18304,#18305,#18306),
 .UNSPECIFIED.,.F.,.F.,(4,2,2,2,2,2,2,2,2,2,2,2,2,2,2,1,1,2,2,2,2,2,2,1,
2,4),(0.,0.12500000000001,0.25000000000002,0.312500000000027,0.375000000000033,
0.406250000000036,0.437500000000039,0.45312500000004,0.46875000000004,0.484375000000041,
0.492187500000043,0.496093750000044,0.500000000000045,0.507812500000045,
0.511718750000046,0.515625000000046,0.523437500000046,0.531250000000046,
0.546875000000046,0.562500000000046,0.593750000000044,0.625000000000042,
0.687500000000035,0.750000000000028,0.875000000000014,1.),.UNSPECIFIED.);
#240=B_SPLINE_CURVE_WITH_KNOTS('',3,(#18308,#18309,#18310,#18311,#18312,
#18313,#18314,#18315,#18316,#18317,#18318,#18319,#18320,#18321,#18322,#18323,
#18324,#18325,#18326,#18327,#18328,#18329,#18330,#18331,#18332,#18333,#18334,
#18335,#18336,#18337,#18338,#18339,#18340,#18341,#18342,#18343,#18344,#18345,
#18346,#18347,#18348,#18349,#18350,#18351,#18352,#18353,#18354,#18355,#18356,
#18357,#18358,#18359,#18360,#18361,#18362,#18363,#18364,#18365,#18366,#18367,
#18368,#18369,#18370,#18371,#18372,#18373,#18374,#18375,#18376,#18377,#18378,
#18379,#18380,#18381,#18382,#18383,#18384,#18385,#18386,#18387,#18388,#18389,
#18390,#18391,#18392,#18393,#18394,#18395,#18396,#18397,#18398,#18399,#18400,
#18401,#18402,#18403,#18404,#18405,#18406,#18407,#18408,#18409,#18410,#18411,
#18412,#18413,#18414,#18415,#18416,#18417,#18418,#18419,#18420,#18421,#18422,
#18423,#18424,#18425,#18426,#18427,#18428,#18429,#18430,#18431,#18432,#18433,
#18434,#18435,#18436,#18437,#18438,#18439,#18440,#18441,#18442,#18443,#18444,
#18445,#18446,#18447,#18448,#18449),.UNSPECIFIED.,.T.,.F.,(1,1,2,1,1,2,
2,2,1,1,2,2,2,1,1,2,2,1,1,1,2,2,2,1,1,1,2,2,1,1,1,2,2,2,1,1,2,2,2,1,1,2,
2,1,1,2,2,2,1,1,2,2,1,1,1,2,2,2,1,1,2,1,2,2,1,1,2,2,1,1,2,2,2,1,1,2,2,1,
1,1,2,2,1,1,2,1,2,2,1,1,2,1,2,1,1,2,1,1),(-0.0312500000000162,-0.0156250000000081,
0.,0.0156250000000033,0.0312500000000066,0.0468750000000098,0.0507812500000102,
0.0546875000000106,0.0625000000000116,0.0781250000000121,0.0937500000000127,
0.101562500000013,0.109375000000013,0.125000000000014,0.140625000000014,
0.156250000000015,0.160156250000015,0.164062500000015,0.171875000000017,
0.187500000000022,0.203125000000026,0.210937500000029,0.214843750000031,
0.218750000000032,0.234375000000035,0.250000000000038,0.265625000000041,
0.26953125000004,0.27343750000004,0.281250000000037,0.29687500000003,0.312500000000023,
0.316406250000022,0.32031250000002,0.328125000000019,0.343750000000018,
0.359375000000016,0.367187500000015,0.375000000000013,0.39062500000001,
0.406250000000007,0.421875000000005,0.429687500000004,0.437500000000003,
0.453125000000002,0.468750000000001,0.4765625,0.484374999999999,0.499999999999998,
0.515624999999998,0.531249999999997,0.535156249999998,0.539062499999998,
0.546874999999999,0.562500000000002,0.578125000000005,0.582031250000005,
0.585937500000005,0.593750000000004,0.609375000000002,0.625,0.632812499999998,
0.636718749999997,0.640624999999996,0.65624999999999,0.671874999999983,
0.687499999999977,0.695312499999975,0.703124999999972,0.718749999999969,
0.734374999999966,0.742187499999966,0.749999999999965,0.765624999999962,
0.781249999999959,0.796874999999956,0.800781249999955,0.804687499999955,
0.812499999999956,0.828124999999956,0.843749999999956,0.851562499999956,
0.859374999999956,0.874999999999955,0.890624999999955,0.898437499999956,
0.902343749999957,0.906249999999958,0.921874999999964,0.93749999999997,
0.953124999999976,0.957031249999978,0.96093749999998,0.968749999999984,
0.984374999999992,1.,1.015625,1.03125000000001),.UNSPECIFIED.);
#241=B_SPLINE_CURVE_WITH_KNOTS('',3,(#18455,#18456,#18457,#18458,#18459,
#18460,#18461,#18462,#18463,#18464,#18465,#18466,#18467,#18468,#18469,#18470,
#18471,#18472,#18473,#18474,#18475,#18476,#18477,#18478,#18479,#18480,#18481,
#18482,#18483,#18484,#18485,#18486,#18487,#18488,#18489,#18490,#18491,#18492,
#18493,#18494,#18495,#18496,#18497,#18498,#18499,#18500,#18501,#18502,#18503,
#18504,#18505,#18506,#18507,#18508,#18509,#18510,#18511,#18512,#18513,#18514,
#18515,#18516,#18517,#18518,#18519,#18520,#18521,#18522,#18523,#18524,#18525,
#18526,#18527,#18528,#18529,#18530,#18531,#18532,#18533,#18534,#18535,#18536,
#18537,#18538,#18539,#18540,#18541,#18542,#18543,#18544,#18545,#18546,#18547,
#18548,#18549,#18550,#18551,#18552,#18553,#18554,#18555,#18556,#18557,#18558,
#18559,#18560,#18561,#18562,#18563,#18564,#18565),.UNSPECIFIED.,.F.,.F.,
(4,1,1,1,1,1,2,2,2,1,2,2,2,2,2,2,2,2,2,1,1,2,2,2,2,2,2,2,2,2,2,2,2,2,2,
2,2,2,2,2,1,2,1,2,2,2,1,2,2,2,2,2,2,2,2,2,1,1,2,2,1,1,4),(0.,0.0312499999999901,
0.0624999999999803,0.0937499999999704,0.124999999999961,0.156249999999951,
0.187499999999941,0.203124999999936,0.210937499999934,0.218749999999932,
0.249999999999925,0.281249999999918,0.296874999999915,0.304687499999914,
0.312499999999913,0.343749999999916,0.359374999999918,0.37499999999992,
0.37890624999992,0.38281249999992,0.390624999999919,0.406249999999916,0.421874999999913,
0.42968749999991,0.437499999999907,0.453124999999902,0.457031249999901,
0.460937499999899,0.468749999999899,0.484374999999897,0.488281249999896,
0.492187499999895,0.499999999999894,0.515624999999893,0.519531249999893,
0.523437499999892,0.531249999999891,0.546874999999889,0.550781249999888,
0.554687499999888,0.562499999999887,0.578124999999887,0.585937499999888,
0.589843749999888,0.593749999999889,0.609374999999892,0.624999999999895,
0.640624999999898,0.6484374999999,0.656249999999901,0.687499999999911,0.718749999999921,
0.734374999999925,0.74999999999993,0.781249999999939,0.812499999999948,
0.843749999999957,0.874999999999966,0.906249999999975,0.92187499999998,
0.937499999999984,0.968749999999992,1.),.UNSPECIFIED.);
#242=B_SPLINE_CURVE_WITH_KNOTS('',3,(#18567,#18568,#18569,#18570,#18571,
#18572,#18573,#18574,#18575,#18576,#18577,#18578,#18579,#18580,#18581,#18582,
#18583,#18584,#18585,#18586,#18587,#18588,#18589,#18590,#18591,#18592,#18593,
#18594,#18595,#18596,#18597,#18598,#18599,#18600,#18601,#18602,#18603,#18604,
#18605,#18606,#18607,#18608,#18609,#18610,#18611,#18612,#18613,#18614,#18615),
 .UNSPECIFIED.,.F.,.F.,(4,2,2,2,2,2,2,2,2,2,2,2,2,2,2,1,1,2,2,2,2,2,2,1,
2,4),(0.,0.12500000000003,0.250000000000061,0.312500000000079,0.375000000000097,
0.406250000000106,0.437500000000114,0.453125000000119,0.468750000000124,
0.484375000000129,0.492187500000129,0.49609375000013,0.50000000000013,0.507812500000131,
0.511718750000132,0.515625000000132,0.523437500000132,0.531250000000133,
0.546875000000129,0.562500000000125,0.593750000000115,0.625000000000105,
0.687500000000087,0.75000000000007,0.875000000000035,1.),.UNSPECIFIED.);
#243=B_SPLINE_CURVE_WITH_KNOTS('',3,(#18638,#18639,#18640,#18641,#18642,
#18643,#18644,#18645,#18646,#18647,#18648,#18649,#18650,#18651,#18652,#18653,
#18654,#18655,#18656,#18657,#18658,#18659,#18660,#18661,#18662,#18663,#18664,
#18665,#18666,#18667,#18668,#18669,#18670,#18671,#18672,#18673,#18674,#18675,
#18676,#18677,#18678,#18679,#18680,#18681,#18682,#18683,#18684,#18685,#18686,
#18687,#18688,#18689,#18690,#18691,#18692,#18693,#18694,#18695,#18696,#18697,
#18698,#18699,#18700,#18701,#18702,#18703,#18704,#18705,#18706,#18707,#18708,
#18709,#18710,#18711,#18712,#18713,#18714,#18715,#18716,#18717,#18718,#18719,
#18720,#18721,#18722,#18723,#18724,#18725,#18726,#18727,#18728,#18729,#18730,
#18731,#18732,#18733,#18734,#18735,#18736,#18737,#18738,#18739,#18740,#18741,
#18742,#18743,#18744,#18745,#18746,#18747,#18748,#18749,#18750,#18751,#18752,
#18753,#18754,#18755,#18756,#18757,#18758,#18759,#18760,#18761,#18762,#18763,
#18764,#18765,#18766,#18767,#18768,#18769,#18770,#18771,#18772,#18773,#18774,
#18775,#18776,#18777,#18778,#18779,#18780,#18781,#18782,#18783,#18784,#18785,
#18786,#18787,#18788,#18789,#18790,#18791,#18792,#18793,#18794,#18795,#18796,
#18797,#18798,#18799,#18800,#18801,#18802,#18803,#18804,#18805,#18806,#18807,
#18808,#18809,#18810,#18811,#18812,#18813,#18814,#18815,#18816,#18817,#18818,
#18819,#18820,#18821,#18822,#18823,#18824,#18825,#18826,#18827,#18828,#18829,
#18830,#18831,#18832,#18833,#18834,#18835,#18836,#18837,#18838,#18839,#18840,
#18841,#18842,#18843,#18844,#18845,#18846,#18847,#18848,#18849,#18850,#18851,
#18852,#18853,#18854,#18855,#18856,#18857,#18858,#18859,#18860,#18861,#18862,
#18863,#18864,#18865,#18866,#18867,#18868,#18869,#18870,#18871,#18872,#18873,
#18874,#18875,#18876,#18877,#18878,#18879,#18880,#18881,#18882,#18883),
 .UNSPECIFIED.,.T.,.F.,(2,2,2,2,2,2,2,1,2,2,2,2,1,2,2,2,2,1,2,2,1,2,1,2,
2,2,2,1,2,2,2,2,2,1,2,2,2,2,2,2,2,2,2,2,1,1,2,2,2,2,1,2,2,2,2,2,2,2,2,1,
1,2,2,2,2,2,2,2,2,2,2,1,2,2,2,1,2,2,2,2,2,2,2,1,2,2,2,2,1,2,2,1,1,2,2,1,
2,2,2,1,1,2,2,2,1,2,2,2,2,2,2,2,1,2,2,2,2,1,1,2,2,1,2,2,2,2,1,2,2,1,1,2,
2,2,2,1,1,1,2,2,2),(-0.000488281249999778,0.,0.0156249999999977,0.0312499999999954,
0.0390624999999942,0.0429687499999936,0.0449218749999934,0.0468749999999931,
0.0624999999999915,0.0781249999999899,0.0859374999999891,0.0898437499999887,
0.0937499999999884,0.109374999999988,0.124999999999987,0.128906249999987,
0.130859374999986,0.132812499999986,0.140624999999986,0.156249999999985,
0.164062499999984,0.166015624999984,0.167968749999984,0.171874999999984,
0.187499999999982,0.203124999999981,0.20703124999998,0.21093749999998,0.218749999999979,
0.234374999999978,0.242187499999977,0.246093749999977,0.248046874999977,
0.249999999999977,0.265624999999975,0.281249999999974,0.289062499999973,
0.291015624999973,0.292968749999973,0.296874999999973,0.312499999999972,
0.328124999999971,0.335937499999971,0.337890624999971,0.339843749999971,
0.343749999999971,0.35937499999997,0.374999999999969,0.376953124999969,
0.378906249999969,0.382812499999969,0.390624999999968,0.406249999999966,
0.414062499999965,0.417968749999965,0.421874999999965,0.437499999999964,
0.453124999999964,0.455078124999964,0.457031249999964,0.460937499999964,
0.468749999999965,0.484374999999965,0.492187499999965,0.494140624999966,
0.496093749999966,0.499999999999966,0.515624999999967,0.531249999999968,
0.539062499999969,0.541015624999969,0.542968749999969,0.546874999999969,
0.562499999999969,0.57812499999997,0.58203124999997,0.58398437499997,0.585937499999971,
0.593749999999971,0.609374999999972,0.624999999999974,0.626953124999974,
0.628906249999974,0.632812499999974,0.640624999999975,0.656249999999976,
0.664062499999976,0.666015624999977,0.667968749999977,0.671874999999977,
0.687499999999979,0.69531249999998,0.69921874999998,0.70117187499998,0.703124999999981,
0.710937499999981,0.718749999999982,0.734374999999984,0.742187499999985,
0.744140624999985,0.746093749999986,0.749999999999986,0.765624999999988,
0.78124999999999,0.78515624999999,0.787109374999991,0.789062499999991,0.796874999999992,
0.812499999999994,0.828124999999996,0.832031249999996,0.833984374999996,
0.835937499999997,0.843749999999997,0.859374999999998,0.874999999999999,
0.876953125,0.87890625,0.8828125,0.890625,0.90625,0.910156250000001,0.912109375000001,
0.914062500000001,0.921875000000002,0.937500000000004,0.945312500000004,
0.949218750000004,0.951171875000004,0.953125000000005,0.960937500000004,
0.968750000000003,0.984375000000002,0.988281250000002,0.992187500000001,
0.996093750000001,0.998046875000001,0.9990234375,0.99951171875,1.,1.015625),
 .UNSPECIFIED.);
#244=B_SPLINE_CURVE_WITH_KNOTS('',3,(#18892,#18893,#18894,#18895,#18896,
#18897,#18898,#18899,#18900,#18901,#18902,#18903,#18904,#18905,#18906,#18907,
#18908,#18909,#18910,#18911,#18912,#18913,#18914,#18915,#18916,#18917,#18918,
#18919,#18920,#18921,#18922,#18923,#18924,#18925,#18926,#18927,#18928,#18929,
#18930,#18931,#18932,#18933,#18934,#18935,#18936,#18937,#18938,#18939,#18940,
#18941,#18942,#18943,#18944,#18945,#18946,#18947,#18948,#18949,#18950,#18951,
#18952,#18953,#18954,#18955,#18956,#18957,#18958,#18959,#18960,#18961,#18962,
#18963,#18964,#18965,#18966,#18967,#18968,#18969,#18970,#18971,#18972,#18973,
#18974,#18975,#18976,#18977,#18978,#18979,#18980,#18981,#18982,#18983,#18984,
#18985,#18986,#18987,#18988,#18989,#18990,#18991,#18992,#18993,#18994,#18995,
#18996,#18997,#18998,#18999,#19000,#19001,#19002,#19003,#19004,#19005,#19006,
#19007,#19008,#19009,#19010,#19011,#19012,#19013,#19014,#19015,#19016,#19017,
#19018,#19019,#19020,#19021,#19022,#19023,#19024,#19025,#19026,#19027,#19028,
#19029,#19030,#19031,#19032,#19033,#19034,#19035,#19036,#19037,#19038,#19039,
#19040,#19041,#19042,#19043,#19044,#19045,#19046,#19047,#19048,#19049,#19050,
#19051,#19052,#19053,#19054,#19055,#19056,#19057,#19058,#19059,#19060,#19061,
#19062,#19063,#19064,#19065,#19066,#19067,#19068,#19069,#19070,#19071,#19072,
#19073,#19074,#19075,#19076,#19077,#19078,#19079,#19080,#19081,#19082,#19083,
#19084,#19085,#19086,#19087,#19088,#19089,#19090,#19091,#19092,#19093,#19094,
#19095,#19096,#19097,#19098,#19099,#19100,#19101,#19102,#19103,#19104,#19105,
#19106,#19107,#19108,#19109,#19110,#19111,#19112,#19113,#19114,#19115,#19116,
#19117,#19118,#19119,#19120,#19121,#19122,#19123,#19124,#19125,#19126,#19127,
#19128,#19129,#19130,#19131,#19132,#19133,#19134,#19135,#19136,#19137),
 .UNSPECIFIED.,.T.,.F.,(2,2,2,2,2,2,2,1,2,2,2,2,1,2,2,2,2,1,2,2,1,2,1,2,
2,2,2,1,2,2,2,2,2,1,2,2,2,2,2,2,2,2,2,2,1,1,2,2,2,2,1,2,2,2,2,2,2,2,2,1,
1,2,2,2,2,2,2,2,2,2,2,1,2,2,2,1,2,2,2,2,2,2,2,1,2,2,2,2,1,2,2,1,1,2,2,1,
2,2,2,1,1,2,2,2,1,2,2,2,2,2,2,2,1,2,2,2,2,1,1,2,2,1,2,2,2,2,1,2,2,1,1,2,
2,2,2,1,1,1,2,2,2),(-0.00048828125,0.,0.0156250000000022,0.0312500000000044,
0.0390625000000055,0.042968750000006,0.0449218750000063,0.0468750000000066,
0.0625000000000086,0.0781250000000106,0.0859375000000116,0.0898437500000122,
0.0937500000000128,0.109375000000015,0.125000000000018,0.128906250000018,
0.130859375000018,0.132812500000018,0.140625000000019,0.156250000000019,
0.164062500000019,0.166015625000019,0.167968750000019,0.17187500000002,
0.187500000000021,0.203125000000022,0.207031250000023,0.210937500000023,
0.218750000000024,0.234375000000025,0.242187500000026,0.246093750000026,
0.248046875000026,0.250000000000026,0.265625000000028,0.281250000000029,
0.28906250000003,0.29101562500003,0.29296875000003,0.296875000000031,0.312500000000032,
0.328125000000033,0.335937500000033,0.337890625000033,0.339843750000034,
0.343750000000034,0.359375000000034,0.375000000000035,0.376953125000035,
0.378906250000035,0.382812500000034,0.390625000000034,0.406250000000034,
0.414062500000033,0.417968750000033,0.421875000000033,0.437500000000033,
0.453125000000033,0.455078125000033,0.457031250000033,0.460937500000033,
0.468750000000033,0.484375000000033,0.492187500000033,0.494140625000033,
0.496093750000034,0.500000000000034,0.515625000000034,0.531250000000034,
0.539062500000035,0.541015625000035,0.542968750000035,0.546875000000035,
0.562500000000036,0.578125000000037,0.582031250000037,0.583984375000037,
0.585937500000037,0.593750000000037,0.609375000000037,0.625000000000036,
0.626953125000036,0.628906250000036,0.632812500000036,0.640625000000036,
0.656250000000035,0.664062500000035,0.666015625000035,0.667968750000035,
0.671875000000035,0.687500000000034,0.695312500000033,0.699218750000033,
0.701171875000033,0.703125000000032,0.710937500000032,0.718750000000031,
0.734375000000029,0.742187500000028,0.744140625000028,0.746093750000028,
0.750000000000028,0.765625000000026,0.781250000000024,0.785156250000024,
0.787109375000024,0.789062500000024,0.796875000000023,0.812500000000022,
0.82812500000002,0.83203125000002,0.83398437500002,0.835937500000019,0.843750000000019,
0.859375000000018,0.875000000000018,0.876953125000017,0.878906250000017,
0.882812500000017,0.890625000000016,0.906250000000014,0.910156250000013,
0.912109375000013,0.914062500000013,0.921875000000012,0.937500000000009,
0.945312500000008,0.949218750000007,0.951171875000007,0.953125000000007,
0.960937500000006,0.968750000000005,0.984375000000002,0.988281250000002,
0.992187500000001,0.996093750000001,0.998046875,0.9990234375,0.99951171875,
1.,1.015625),.UNSPECIFIED.);
#245=B_SPLINE_CURVE_WITH_KNOTS('',3,(#19146,#19147,#19148,#19149,#19150,
#19151,#19152,#19153,#19154,#19155,#19156,#19157,#19158,#19159,#19160,#19161,
#19162,#19163,#19164,#19165,#19166,#19167,#19168,#19169,#19170,#19171,#19172,
#19173,#19174,#19175,#19176,#19177,#19178,#19179,#19180,#19181,#19182,#19183,
#19184,#19185,#19186,#19187,#19188,#19189,#19190,#19191,#19192,#19193,#19194,
#19195,#19196,#19197,#19198,#19199,#19200,#19201,#19202,#19203,#19204,#19205,
#19206,#19207,#19208,#19209,#19210,#19211,#19212,#19213,#19214,#19215,#19216,
#19217,#19218,#19219,#19220,#19221,#19222,#19223,#19224,#19225,#19226,#19227,
#19228,#19229,#19230,#19231,#19232,#19233,#19234,#19235,#19236,#19237,#19238,
#19239,#19240,#19241,#19242,#19243,#19244,#19245,#19246,#19247,#19248,#19249,
#19250,#19251,#19252,#19253,#19254,#19255,#19256,#19257,#19258,#19259,#19260,
#19261,#19262,#19263,#19264,#19265,#19266,#19267,#19268,#19269,#19270,#19271,
#19272,#19273,#19274,#19275,#19276,#19277,#19278,#19279,#19280,#19281,#19282,
#19283,#19284,#19285,#19286,#19287,#19288,#19289,#19290,#19291,#19292,#19293,
#19294,#19295,#19296,#19297,#19298,#19299,#19300,#19301,#19302,#19303,#19304,
#19305,#19306,#19307,#19308,#19309,#19310,#19311,#19312,#19313,#19314,#19315,
#19316,#19317,#19318,#19319,#19320,#19321,#19322,#19323,#19324,#19325,#19326,
#19327,#19328,#19329,#19330,#19331,#19332,#19333,#19334,#19335,#19336,#19337,
#19338,#19339,#19340,#19341,#19342,#19343,#19344,#19345,#19346,#19347,#19348,
#19349,#19350,#19351,#19352,#19353,#19354,#19355,#19356,#19357,#19358,#19359,
#19360,#19361,#19362,#19363,#19364,#19365,#19366,#19367,#19368,#19369,#19370,
#19371,#19372,#19373,#19374,#19375,#19376,#19377,#19378,#19379,#19380,#19381,
#19382,#19383,#19384,#19385,#19386,#19387,#19388,#19389,#19390,#19391),
 .UNSPECIFIED.,.T.,.F.,(2,2,2,2,2,2,2,1,2,2,2,2,1,2,2,2,2,1,2,2,1,2,1,2,
2,2,2,1,2,2,2,2,2,1,2,2,2,2,2,2,2,2,2,2,1,1,2,2,2,2,1,2,2,2,2,2,2,2,2,1,
1,2,2,2,2,2,2,2,2,2,2,1,2,2,2,1,2,2,2,2,2,2,2,1,2,2,2,2,1,2,2,1,1,2,2,1,
2,2,2,1,1,2,2,2,1,2,2,2,2,2,2,2,1,2,2,2,2,1,1,2,2,1,2,2,2,2,1,2,2,1,1,2,
2,2,2,1,1,1,2,2,2),(-0.000488281249999778,0.,0.0156249999999998,0.0312499999999996,
0.0390624999999995,0.0429687499999995,0.0449218749999995,0.0468749999999995,
0.0625000000000001,0.0781250000000006,0.0859375000000009,0.089843750000001,
0.0937500000000011,0.109375000000002,0.125000000000003,0.128906250000003,
0.130859375000003,0.132812500000003,0.140625000000002,0.156250000000002,
0.164062500000002,0.166015625000002,0.167968750000002,0.171875000000002,
0.187500000000001,0.203125,0.20703125,0.2109375,0.218749999999999,0.234374999999999,
0.242187499999998,0.246093749999998,0.248046874999998,0.249999999999998,
0.265624999999997,0.281249999999997,0.289062499999996,0.291015624999996,
0.292968749999996,0.296874999999996,0.312499999999995,0.328124999999995,
0.335937499999995,0.337890624999995,0.339843749999995,0.343749999999995,
0.359374999999994,0.374999999999994,0.376953124999994,0.378906249999994,
0.382812499999994,0.390624999999994,0.406249999999995,0.414062499999995,
0.417968749999995,0.421874999999995,0.437499999999995,0.453124999999996,
0.455078124999996,0.457031249999997,0.460937499999997,0.468749999999998,
0.484375,0.492187500000001,0.494140625000001,0.496093750000002,0.500000000000002,
0.515625000000005,0.531250000000007,0.539062500000008,0.541015625000009,
0.542968750000009,0.546875000000009,0.562500000000011,0.578125000000014,
0.582031250000014,0.583984375000014,0.585937500000014,0.593750000000015,
0.609375000000017,0.625000000000018,0.626953125000018,0.628906250000018,
0.632812500000018,0.640625000000017,0.656250000000016,0.664062500000015,
0.666015625000015,0.667968750000015,0.671875000000015,0.687500000000013,
0.695312500000013,0.699218750000012,0.701171875000012,0.703125000000012,
0.710937500000011,0.71875000000001,0.734375000000008,0.742187500000007,
0.744140625000007,0.746093750000007,0.750000000000006,0.765625000000004,
0.781250000000002,0.785156250000002,0.787109375000002,0.789062500000001,
0.796875000000001,0.8125,0.828124999999998,0.832031249999998,0.833984374999998,
0.835937499999998,0.843749999999997,0.859374999999997,0.874999999999996,
0.876953124999996,0.878906249999996,0.882812499999996,0.890624999999996,
0.906249999999995,0.910156249999995,0.912109374999995,0.914062499999996,
0.921874999999997,0.937499999999999,0.9453125,0.94921875,0.951171875,0.953125,
0.9609375,0.968750000000001,0.984375000000001,0.988281250000001,0.992187500000001,
0.996093750000001,0.998046875,0.9990234375,0.99951171875,1.,1.015625),
 .UNSPECIFIED.);
#246=LINE('',#5768,#268);
#247=LINE('',#5773,#269);
#248=LINE('',#5777,#270);
#249=LINE('',#5779,#271);
#250=LINE('',#5783,#272);
#251=LINE('',#5787,#273);
#252=LINE('',#5795,#274);
#253=LINE('',#5798,#275);
#254=LINE('',#5799,#276);
#255=LINE('',#5801,#277);
#256=LINE('',#5803,#278);
#257=LINE('',#5804,#279);
#258=LINE('',#5808,#280);
#259=LINE('',#5810,#281);
#260=LINE('',#5814,#282);
#261=LINE('',#18617,#283);
#262=LINE('',#18619,#284);
#263=LINE('',#18621,#285);
#264=LINE('',#18624,#286);
#265=LINE('',#18625,#287);
#266=LINE('',#18627,#288);
#267=LINE('',#18629,#289);
#268=VECTOR('',#5002,1000.);
#269=VECTOR('',#5005,1000.);
#270=VECTOR('',#5008,1000.);
#271=VECTOR('',#5009,1000.);
#272=VECTOR('',#5012,1000.);
#273=VECTOR('',#5015,1000.);
#274=VECTOR('',#5024,1000.);
#275=VECTOR('',#5025,1000.);
#276=VECTOR('',#5026,1000.);
#277=VECTOR('',#5027,1000.);
#278=VECTOR('',#5028,1000.);
#279=VECTOR('',#5029,1000.);
#280=VECTOR('',#5034,1000.);
#281=VECTOR('',#5037,1000.);
#282=VECTOR('',#5042,1000.);
#283=VECTOR('',#5427,1000.);
#284=VECTOR('',#5428,1000.);
#285=VECTOR('',#5431,1000.);
#286=VECTOR('',#5432,1000.);
#287=VECTOR('',#5433,1000.);
#288=VECTOR('',#5436,1000.);
#289=VECTOR('',#5437,1000.);
#290=PLANE('',#4428);
#291=PLANE('',#4525);
#292=PLANE('',#4533);
#293=PLANE('',#4534);
#294=PLANE('',#4725);
#295=PLANE('',#4726);
#296=PLANE('',#4727);
#297=PLANE('',#4728);
#298=ORIENTED_EDGE('',*,*,#988,.T.);
#299=ORIENTED_EDGE('',*,*,#989,.T.);
#300=ORIENTED_EDGE('',*,*,#990,.T.);
#301=ORIENTED_EDGE('',*,*,#991,.T.);
#302=ORIENTED_EDGE('',*,*,#992,.T.);
#303=ORIENTED_EDGE('',*,*,#993,.T.);
#304=ORIENTED_EDGE('',*,*,#994,.T.);
#305=ORIENTED_EDGE('',*,*,#995,.T.);
#306=ORIENTED_EDGE('',*,*,#996,.T.);
#307=ORIENTED_EDGE('',*,*,#997,.T.);
#308=ORIENTED_EDGE('',*,*,#998,.T.);
#309=ORIENTED_EDGE('',*,*,#999,.T.);
#310=ORIENTED_EDGE('',*,*,#1000,.T.);
#311=ORIENTED_EDGE('',*,*,#1001,.T.);
#312=ORIENTED_EDGE('',*,*,#1002,.T.);
#313=ORIENTED_EDGE('',*,*,#1003,.T.);
#314=ORIENTED_EDGE('',*,*,#1004,.T.);
#315=ORIENTED_EDGE('',*,*,#1005,.T.);
#316=ORIENTED_EDGE('',*,*,#1006,.T.);
#317=ORIENTED_EDGE('',*,*,#1007,.T.);
#318=ORIENTED_EDGE('',*,*,#1008,.T.);
#319=ORIENTED_EDGE('',*,*,#1009,.T.);
#320=ORIENTED_EDGE('',*,*,#1010,.T.);
#321=ORIENTED_EDGE('',*,*,#1011,.T.);
#322=ORIENTED_EDGE('',*,*,#1012,.T.);
#323=ORIENTED_EDGE('',*,*,#1013,.T.);
#324=ORIENTED_EDGE('',*,*,#1014,.T.);
#325=ORIENTED_EDGE('',*,*,#1015,.T.);
#326=ORIENTED_EDGE('',*,*,#1016,.T.);
#327=ORIENTED_EDGE('',*,*,#1017,.T.);
#328=ORIENTED_EDGE('',*,*,#1018,.T.);
#329=ORIENTED_EDGE('',*,*,#1019,.T.);
#330=ORIENTED_EDGE('',*,*,#1020,.T.);
#331=ORIENTED_EDGE('',*,*,#1021,.T.);
#332=ORIENTED_EDGE('',*,*,#1022,.T.);
#333=ORIENTED_EDGE('',*,*,#1023,.T.);
#334=ORIENTED_EDGE('',*,*,#1024,.T.);
#335=ORIENTED_EDGE('',*,*,#1025,.T.);
#336=ORIENTED_EDGE('',*,*,#1026,.T.);
#337=ORIENTED_EDGE('',*,*,#1027,.T.);
#338=ORIENTED_EDGE('',*,*,#1028,.T.);
#339=ORIENTED_EDGE('',*,*,#1029,.T.);
#340=ORIENTED_EDGE('',*,*,#1030,.T.);
#341=ORIENTED_EDGE('',*,*,#1031,.T.);
#342=ORIENTED_EDGE('',*,*,#1032,.T.);
#343=ORIENTED_EDGE('',*,*,#1033,.T.);
#344=ORIENTED_EDGE('',*,*,#1034,.T.);
#345=ORIENTED_EDGE('',*,*,#1035,.T.);
#346=ORIENTED_EDGE('',*,*,#1036,.T.);
#347=ORIENTED_EDGE('',*,*,#1037,.T.);
#348=ORIENTED_EDGE('',*,*,#1038,.T.);
#349=ORIENTED_EDGE('',*,*,#1039,.T.);
#350=ORIENTED_EDGE('',*,*,#1040,.T.);
#351=ORIENTED_EDGE('',*,*,#1041,.T.);
#352=ORIENTED_EDGE('',*,*,#1042,.T.);
#353=ORIENTED_EDGE('',*,*,#1043,.T.);
#354=ORIENTED_EDGE('',*,*,#1044,.T.);
#355=ORIENTED_EDGE('',*,*,#1045,.T.);
#356=ORIENTED_EDGE('',*,*,#1046,.T.);
#357=ORIENTED_EDGE('',*,*,#1047,.T.);
#358=ORIENTED_EDGE('',*,*,#1048,.T.);
#359=ORIENTED_EDGE('',*,*,#1049,.T.);
#360=ORIENTED_EDGE('',*,*,#1050,.T.);
#361=ORIENTED_EDGE('',*,*,#1051,.T.);
#362=ORIENTED_EDGE('',*,*,#1052,.T.);
#363=ORIENTED_EDGE('',*,*,#1053,.T.);
#364=ORIENTED_EDGE('',*,*,#1054,.T.);
#365=ORIENTED_EDGE('',*,*,#1055,.T.);
#366=ORIENTED_EDGE('',*,*,#1056,.T.);
#367=ORIENTED_EDGE('',*,*,#1057,.T.);
#368=ORIENTED_EDGE('',*,*,#1058,.T.);
#369=ORIENTED_EDGE('',*,*,#1059,.T.);
#370=ORIENTED_EDGE('',*,*,#1060,.T.);
#371=ORIENTED_EDGE('',*,*,#1061,.T.);
#372=ORIENTED_EDGE('',*,*,#1062,.T.);
#373=ORIENTED_EDGE('',*,*,#1063,.T.);
#374=ORIENTED_EDGE('',*,*,#1064,.T.);
#375=ORIENTED_EDGE('',*,*,#1065,.T.);
#376=ORIENTED_EDGE('',*,*,#1066,.T.);
#377=ORIENTED_EDGE('',*,*,#1067,.T.);
#378=ORIENTED_EDGE('',*,*,#1068,.T.);
#379=ORIENTED_EDGE('',*,*,#1069,.T.);
#380=ORIENTED_EDGE('',*,*,#1070,.T.);
#381=ORIENTED_EDGE('',*,*,#1071,.T.);
#382=ORIENTED_EDGE('',*,*,#1072,.T.);
#383=ORIENTED_EDGE('',*,*,#1073,.T.);
#384=ORIENTED_EDGE('',*,*,#1074,.T.);
#385=ORIENTED_EDGE('',*,*,#1075,.T.);
#386=ORIENTED_EDGE('',*,*,#1076,.T.);
#387=ORIENTED_EDGE('',*,*,#1077,.T.);
#388=ORIENTED_EDGE('',*,*,#1078,.T.);
#389=ORIENTED_EDGE('',*,*,#1079,.T.);
#390=ORIENTED_EDGE('',*,*,#1080,.T.);
#391=ORIENTED_EDGE('',*,*,#1081,.T.);
#392=ORIENTED_EDGE('',*,*,#1082,.T.);
#393=ORIENTED_EDGE('',*,*,#1083,.T.);
#394=ORIENTED_EDGE('',*,*,#1084,.T.);
#395=ORIENTED_EDGE('',*,*,#1085,.T.);
#396=ORIENTED_EDGE('',*,*,#1086,.T.);
#397=ORIENTED_EDGE('',*,*,#1087,.T.);
#398=ORIENTED_EDGE('',*,*,#1088,.T.);
#399=ORIENTED_EDGE('',*,*,#1089,.T.);
#400=ORIENTED_EDGE('',*,*,#1090,.T.);
#401=ORIENTED_EDGE('',*,*,#1091,.T.);
#402=ORIENTED_EDGE('',*,*,#1092,.T.);
#403=ORIENTED_EDGE('',*,*,#1093,.T.);
#404=ORIENTED_EDGE('',*,*,#1094,.F.);
#405=ORIENTED_EDGE('',*,*,#1095,.T.);
#406=ORIENTED_EDGE('',*,*,#1096,.F.);
#407=ORIENTED_EDGE('',*,*,#1097,.T.);
#408=ORIENTED_EDGE('',*,*,#1098,.T.);
#409=ORIENTED_EDGE('',*,*,#1099,.T.);
#410=ORIENTED_EDGE('',*,*,#1100,.T.);
#411=ORIENTED_EDGE('',*,*,#1101,.T.);
#412=ORIENTED_EDGE('',*,*,#1102,.T.);
#413=ORIENTED_EDGE('',*,*,#1097,.F.);
#414=ORIENTED_EDGE('',*,*,#1103,.F.);
#415=ORIENTED_EDGE('',*,*,#1104,.F.);
#416=ORIENTED_EDGE('',*,*,#1105,.T.);
#417=ORIENTED_EDGE('',*,*,#1093,.F.);
#418=ORIENTED_EDGE('',*,*,#1106,.F.);
#419=ORIENTED_EDGE('',*,*,#1107,.F.);
#420=ORIENTED_EDGE('',*,*,#1108,.T.);
#421=ORIENTED_EDGE('',*,*,#1094,.T.);
#422=ORIENTED_EDGE('',*,*,#1105,.F.);
#423=ORIENTED_EDGE('',*,*,#1096,.T.);
#424=ORIENTED_EDGE('',*,*,#1109,.T.);
#425=ORIENTED_EDGE('',*,*,#1110,.F.);
#426=ORIENTED_EDGE('',*,*,#1103,.T.);
#427=ORIENTED_EDGE('',*,*,#1110,.T.);
#428=ORIENTED_EDGE('',*,*,#1111,.T.);
#429=ORIENTED_EDGE('',*,*,#1107,.T.);
#430=ORIENTED_EDGE('',*,*,#1104,.T.);
#431=ORIENTED_EDGE('',*,*,#1112,.T.);
#432=ORIENTED_EDGE('',*,*,#1095,.F.);
#433=ORIENTED_EDGE('',*,*,#1108,.F.);
#434=ORIENTED_EDGE('',*,*,#1111,.F.);
#435=ORIENTED_EDGE('',*,*,#1109,.F.);
#436=ORIENTED_EDGE('',*,*,#1113,.T.);
#437=ORIENTED_EDGE('',*,*,#1007,.F.);
#438=ORIENTED_EDGE('',*,*,#1114,.T.);
#439=ORIENTED_EDGE('',*,*,#1115,.T.);
#440=ORIENTED_EDGE('',*,*,#1008,.F.);
#441=ORIENTED_EDGE('',*,*,#1114,.F.);
#442=ORIENTED_EDGE('',*,*,#1116,.T.);
#443=ORIENTED_EDGE('',*,*,#1117,.T.);
#444=ORIENTED_EDGE('',*,*,#1009,.F.);
#445=ORIENTED_EDGE('',*,*,#1118,.T.);
#446=ORIENTED_EDGE('',*,*,#1119,.T.);
#447=ORIENTED_EDGE('',*,*,#1010,.F.);
#448=ORIENTED_EDGE('',*,*,#1118,.F.);
#449=ORIENTED_EDGE('',*,*,#1120,.T.);
#450=ORIENTED_EDGE('',*,*,#1121,.T.);
#451=ORIENTED_EDGE('',*,*,#1011,.F.);
#452=ORIENTED_EDGE('',*,*,#1122,.T.);
#453=ORIENTED_EDGE('',*,*,#1123,.T.);
#454=ORIENTED_EDGE('',*,*,#1012,.F.);
#455=ORIENTED_EDGE('',*,*,#1122,.F.);
#456=ORIENTED_EDGE('',*,*,#1124,.T.);
#457=ORIENTED_EDGE('',*,*,#1125,.T.);
#458=ORIENTED_EDGE('',*,*,#1126,.T.);
#459=ORIENTED_EDGE('',*,*,#1013,.F.);
#460=ORIENTED_EDGE('',*,*,#1125,.F.);
#461=ORIENTED_EDGE('',*,*,#1127,.T.);
#462=ORIENTED_EDGE('',*,*,#1128,.T.);
#463=ORIENTED_EDGE('',*,*,#1014,.F.);
#464=ORIENTED_EDGE('',*,*,#1129,.T.);
#465=ORIENTED_EDGE('',*,*,#1130,.T.);
#466=ORIENTED_EDGE('',*,*,#1015,.F.);
#467=ORIENTED_EDGE('',*,*,#1129,.F.);
#468=ORIENTED_EDGE('',*,*,#1131,.T.);
#469=ORIENTED_EDGE('',*,*,#1132,.T.);
#470=ORIENTED_EDGE('',*,*,#1133,.T.);
#471=ORIENTED_EDGE('',*,*,#1016,.F.);
#472=ORIENTED_EDGE('',*,*,#1132,.F.);
#473=ORIENTED_EDGE('',*,*,#1134,.T.);
#474=ORIENTED_EDGE('',*,*,#1135,.T.);
#475=ORIENTED_EDGE('',*,*,#1017,.F.);
#476=ORIENTED_EDGE('',*,*,#1136,.T.);
#477=ORIENTED_EDGE('',*,*,#1137,.T.);
#478=ORIENTED_EDGE('',*,*,#1018,.F.);
#479=ORIENTED_EDGE('',*,*,#1136,.F.);
#480=ORIENTED_EDGE('',*,*,#1138,.T.);
#481=ORIENTED_EDGE('',*,*,#1139,.T.);
#482=ORIENTED_EDGE('',*,*,#1140,.T.);
#483=ORIENTED_EDGE('',*,*,#1019,.F.);
#484=ORIENTED_EDGE('',*,*,#1139,.F.);
#485=ORIENTED_EDGE('',*,*,#1141,.T.);
#486=ORIENTED_EDGE('',*,*,#1142,.T.);
#487=ORIENTED_EDGE('',*,*,#1020,.F.);
#488=ORIENTED_EDGE('',*,*,#1143,.T.);
#489=ORIENTED_EDGE('',*,*,#1144,.T.);
#490=ORIENTED_EDGE('',*,*,#1021,.F.);
#491=ORIENTED_EDGE('',*,*,#1143,.F.);
#492=ORIENTED_EDGE('',*,*,#1145,.T.);
#493=ORIENTED_EDGE('',*,*,#1146,.T.);
#494=ORIENTED_EDGE('',*,*,#1147,.T.);
#495=ORIENTED_EDGE('',*,*,#1022,.F.);
#496=ORIENTED_EDGE('',*,*,#1146,.F.);
#497=ORIENTED_EDGE('',*,*,#1148,.T.);
#498=ORIENTED_EDGE('',*,*,#1149,.T.);
#499=ORIENTED_EDGE('',*,*,#1023,.F.);
#500=ORIENTED_EDGE('',*,*,#1150,.T.);
#501=ORIENTED_EDGE('',*,*,#1151,.T.);
#502=ORIENTED_EDGE('',*,*,#1024,.F.);
#503=ORIENTED_EDGE('',*,*,#1150,.F.);
#504=ORIENTED_EDGE('',*,*,#1152,.T.);
#505=ORIENTED_EDGE('',*,*,#1153,.T.);
#506=ORIENTED_EDGE('',*,*,#1154,.T.);
#507=ORIENTED_EDGE('',*,*,#1025,.F.);
#508=ORIENTED_EDGE('',*,*,#1153,.F.);
#509=ORIENTED_EDGE('',*,*,#1155,.T.);
#510=ORIENTED_EDGE('',*,*,#1156,.T.);
#511=ORIENTED_EDGE('',*,*,#1026,.F.);
#512=ORIENTED_EDGE('',*,*,#1157,.T.);
#513=ORIENTED_EDGE('',*,*,#1158,.T.);
#514=ORIENTED_EDGE('',*,*,#1027,.F.);
#515=ORIENTED_EDGE('',*,*,#1157,.F.);
#516=ORIENTED_EDGE('',*,*,#1159,.T.);
#517=ORIENTED_EDGE('',*,*,#1160,.T.);
#518=ORIENTED_EDGE('',*,*,#1161,.T.);
#519=ORIENTED_EDGE('',*,*,#1028,.F.);
#520=ORIENTED_EDGE('',*,*,#1160,.F.);
#521=ORIENTED_EDGE('',*,*,#1162,.T.);
#522=ORIENTED_EDGE('',*,*,#1163,.T.);
#523=ORIENTED_EDGE('',*,*,#1164,.T.);
#524=ORIENTED_EDGE('',*,*,#1029,.F.);
#525=ORIENTED_EDGE('',*,*,#1163,.F.);
#526=ORIENTED_EDGE('',*,*,#1165,.T.);
#527=ORIENTED_EDGE('',*,*,#1166,.T.);
#528=ORIENTED_EDGE('',*,*,#1030,.F.);
#529=ORIENTED_EDGE('',*,*,#1167,.T.);
#530=ORIENTED_EDGE('',*,*,#1168,.T.);
#531=ORIENTED_EDGE('',*,*,#1031,.F.);
#532=ORIENTED_EDGE('',*,*,#1167,.F.);
#533=ORIENTED_EDGE('',*,*,#1169,.T.);
#534=ORIENTED_EDGE('',*,*,#1170,.T.);
#535=ORIENTED_EDGE('',*,*,#1171,.T.);
#536=ORIENTED_EDGE('',*,*,#1032,.F.);
#537=ORIENTED_EDGE('',*,*,#1170,.F.);
#538=ORIENTED_EDGE('',*,*,#1172,.T.);
#539=ORIENTED_EDGE('',*,*,#1173,.T.);
#540=ORIENTED_EDGE('',*,*,#1033,.F.);
#541=ORIENTED_EDGE('',*,*,#1174,.T.);
#542=ORIENTED_EDGE('',*,*,#1175,.T.);
#543=ORIENTED_EDGE('',*,*,#1034,.F.);
#544=ORIENTED_EDGE('',*,*,#1174,.F.);
#545=ORIENTED_EDGE('',*,*,#1176,.T.);
#546=ORIENTED_EDGE('',*,*,#1177,.T.);
#547=ORIENTED_EDGE('',*,*,#1178,.T.);
#548=ORIENTED_EDGE('',*,*,#1035,.F.);
#549=ORIENTED_EDGE('',*,*,#1177,.F.);
#550=ORIENTED_EDGE('',*,*,#1179,.T.);
#551=ORIENTED_EDGE('',*,*,#1180,.T.);
#552=ORIENTED_EDGE('',*,*,#1036,.F.);
#553=ORIENTED_EDGE('',*,*,#1181,.T.);
#554=ORIENTED_EDGE('',*,*,#1182,.T.);
#555=ORIENTED_EDGE('',*,*,#1037,.F.);
#556=ORIENTED_EDGE('',*,*,#1181,.F.);
#557=ORIENTED_EDGE('',*,*,#1183,.T.);
#558=ORIENTED_EDGE('',*,*,#1184,.T.);
#559=ORIENTED_EDGE('',*,*,#1185,.T.);
#560=ORIENTED_EDGE('',*,*,#1038,.F.);
#561=ORIENTED_EDGE('',*,*,#1184,.F.);
#562=ORIENTED_EDGE('',*,*,#1186,.T.);
#563=ORIENTED_EDGE('',*,*,#1187,.T.);
#564=ORIENTED_EDGE('',*,*,#1039,.F.);
#565=ORIENTED_EDGE('',*,*,#1188,.T.);
#566=ORIENTED_EDGE('',*,*,#1189,.T.);
#567=ORIENTED_EDGE('',*,*,#1040,.F.);
#568=ORIENTED_EDGE('',*,*,#1188,.F.);
#569=ORIENTED_EDGE('',*,*,#1190,.T.);
#570=ORIENTED_EDGE('',*,*,#1191,.T.);
#571=ORIENTED_EDGE('',*,*,#1192,.T.);
#572=ORIENTED_EDGE('',*,*,#1041,.F.);
#573=ORIENTED_EDGE('',*,*,#1191,.F.);
#574=ORIENTED_EDGE('',*,*,#1193,.T.);
#575=ORIENTED_EDGE('',*,*,#1194,.T.);
#576=ORIENTED_EDGE('',*,*,#1042,.F.);
#577=ORIENTED_EDGE('',*,*,#1195,.T.);
#578=ORIENTED_EDGE('',*,*,#1196,.T.);
#579=ORIENTED_EDGE('',*,*,#1043,.F.);
#580=ORIENTED_EDGE('',*,*,#1195,.F.);
#581=ORIENTED_EDGE('',*,*,#1197,.T.);
#582=ORIENTED_EDGE('',*,*,#1198,.T.);
#583=ORIENTED_EDGE('',*,*,#1199,.T.);
#584=ORIENTED_EDGE('',*,*,#1044,.F.);
#585=ORIENTED_EDGE('',*,*,#1198,.F.);
#586=ORIENTED_EDGE('',*,*,#1200,.T.);
#587=ORIENTED_EDGE('',*,*,#1201,.T.);
#588=ORIENTED_EDGE('',*,*,#1045,.F.);
#589=ORIENTED_EDGE('',*,*,#1202,.T.);
#590=ORIENTED_EDGE('',*,*,#1203,.T.);
#591=ORIENTED_EDGE('',*,*,#1046,.F.);
#592=ORIENTED_EDGE('',*,*,#1202,.F.);
#593=ORIENTED_EDGE('',*,*,#1204,.T.);
#594=ORIENTED_EDGE('',*,*,#1205,.T.);
#595=ORIENTED_EDGE('',*,*,#1206,.T.);
#596=ORIENTED_EDGE('',*,*,#1047,.F.);
#597=ORIENTED_EDGE('',*,*,#1205,.F.);
#598=ORIENTED_EDGE('',*,*,#1207,.T.);
#599=ORIENTED_EDGE('',*,*,#1208,.T.);
#600=ORIENTED_EDGE('',*,*,#1209,.T.);
#601=ORIENTED_EDGE('',*,*,#1048,.F.);
#602=ORIENTED_EDGE('',*,*,#1208,.F.);
#603=ORIENTED_EDGE('',*,*,#1210,.T.);
#604=ORIENTED_EDGE('',*,*,#1211,.T.);
#605=ORIENTED_EDGE('',*,*,#1212,.T.);
#606=ORIENTED_EDGE('',*,*,#1049,.F.);
#607=ORIENTED_EDGE('',*,*,#1211,.F.);
#608=ORIENTED_EDGE('',*,*,#1213,.T.);
#609=ORIENTED_EDGE('',*,*,#1214,.T.);
#610=ORIENTED_EDGE('',*,*,#1050,.F.);
#611=ORIENTED_EDGE('',*,*,#1215,.T.);
#612=ORIENTED_EDGE('',*,*,#1216,.T.);
#613=ORIENTED_EDGE('',*,*,#1051,.F.);
#614=ORIENTED_EDGE('',*,*,#1215,.F.);
#615=ORIENTED_EDGE('',*,*,#1217,.T.);
#616=ORIENTED_EDGE('',*,*,#1218,.T.);
#617=ORIENTED_EDGE('',*,*,#1219,.T.);
#618=ORIENTED_EDGE('',*,*,#1052,.F.);
#619=ORIENTED_EDGE('',*,*,#1218,.F.);
#620=ORIENTED_EDGE('',*,*,#1220,.T.);
#621=ORIENTED_EDGE('',*,*,#1221,.T.);
#622=ORIENTED_EDGE('',*,*,#1053,.F.);
#623=ORIENTED_EDGE('',*,*,#1222,.T.);
#624=ORIENTED_EDGE('',*,*,#1223,.T.);
#625=ORIENTED_EDGE('',*,*,#1054,.F.);
#626=ORIENTED_EDGE('',*,*,#1222,.F.);
#627=ORIENTED_EDGE('',*,*,#1224,.T.);
#628=ORIENTED_EDGE('',*,*,#1225,.T.);
#629=ORIENTED_EDGE('',*,*,#1226,.T.);
#630=ORIENTED_EDGE('',*,*,#1055,.F.);
#631=ORIENTED_EDGE('',*,*,#1225,.F.);
#632=ORIENTED_EDGE('',*,*,#1227,.T.);
#633=ORIENTED_EDGE('',*,*,#1228,.T.);
#634=ORIENTED_EDGE('',*,*,#1056,.F.);
#635=ORIENTED_EDGE('',*,*,#1229,.T.);
#636=ORIENTED_EDGE('',*,*,#1230,.T.);
#637=ORIENTED_EDGE('',*,*,#1057,.F.);
#638=ORIENTED_EDGE('',*,*,#1229,.F.);
#639=ORIENTED_EDGE('',*,*,#1231,.T.);
#640=ORIENTED_EDGE('',*,*,#1232,.T.);
#641=ORIENTED_EDGE('',*,*,#1233,.T.);
#642=ORIENTED_EDGE('',*,*,#1058,.F.);
#643=ORIENTED_EDGE('',*,*,#1232,.F.);
#644=ORIENTED_EDGE('',*,*,#1234,.T.);
#645=ORIENTED_EDGE('',*,*,#1235,.T.);
#646=ORIENTED_EDGE('',*,*,#1059,.F.);
#647=ORIENTED_EDGE('',*,*,#1236,.T.);
#648=ORIENTED_EDGE('',*,*,#1237,.T.);
#649=ORIENTED_EDGE('',*,*,#1060,.F.);
#650=ORIENTED_EDGE('',*,*,#1236,.F.);
#651=ORIENTED_EDGE('',*,*,#1238,.T.);
#652=ORIENTED_EDGE('',*,*,#1239,.T.);
#653=ORIENTED_EDGE('',*,*,#1240,.T.);
#654=ORIENTED_EDGE('',*,*,#1061,.F.);
#655=ORIENTED_EDGE('',*,*,#1239,.F.);
#656=ORIENTED_EDGE('',*,*,#1241,.T.);
#657=ORIENTED_EDGE('',*,*,#1242,.T.);
#658=ORIENTED_EDGE('',*,*,#1062,.F.);
#659=ORIENTED_EDGE('',*,*,#1243,.T.);
#660=ORIENTED_EDGE('',*,*,#1244,.T.);
#661=ORIENTED_EDGE('',*,*,#1063,.F.);
#662=ORIENTED_EDGE('',*,*,#1243,.F.);
#663=ORIENTED_EDGE('',*,*,#1245,.T.);
#664=ORIENTED_EDGE('',*,*,#1246,.T.);
#665=ORIENTED_EDGE('',*,*,#1247,.T.);
#666=ORIENTED_EDGE('',*,*,#1064,.F.);
#667=ORIENTED_EDGE('',*,*,#1246,.F.);
#668=ORIENTED_EDGE('',*,*,#1248,.T.);
#669=ORIENTED_EDGE('',*,*,#1249,.T.);
#670=ORIENTED_EDGE('',*,*,#1065,.F.);
#671=ORIENTED_EDGE('',*,*,#1250,.T.);
#672=ORIENTED_EDGE('',*,*,#1251,.T.);
#673=ORIENTED_EDGE('',*,*,#1066,.F.);
#674=ORIENTED_EDGE('',*,*,#1250,.F.);
#675=ORIENTED_EDGE('',*,*,#1252,.T.);
#676=ORIENTED_EDGE('',*,*,#1253,.T.);
#677=ORIENTED_EDGE('',*,*,#1254,.T.);
#678=ORIENTED_EDGE('',*,*,#1067,.F.);
#679=ORIENTED_EDGE('',*,*,#1253,.F.);
#680=ORIENTED_EDGE('',*,*,#1255,.T.);
#681=ORIENTED_EDGE('',*,*,#1256,.T.);
#682=ORIENTED_EDGE('',*,*,#1068,.F.);
#683=ORIENTED_EDGE('',*,*,#1257,.T.);
#684=ORIENTED_EDGE('',*,*,#1258,.T.);
#685=ORIENTED_EDGE('',*,*,#1069,.F.);
#686=ORIENTED_EDGE('',*,*,#1257,.F.);
#687=ORIENTED_EDGE('',*,*,#1259,.T.);
#688=ORIENTED_EDGE('',*,*,#1260,.T.);
#689=ORIENTED_EDGE('',*,*,#1261,.T.);
#690=ORIENTED_EDGE('',*,*,#1070,.F.);
#691=ORIENTED_EDGE('',*,*,#1260,.F.);
#692=ORIENTED_EDGE('',*,*,#1262,.T.);
#693=ORIENTED_EDGE('',*,*,#1263,.T.);
#694=ORIENTED_EDGE('',*,*,#1071,.F.);
#695=ORIENTED_EDGE('',*,*,#1264,.T.);
#696=ORIENTED_EDGE('',*,*,#1265,.T.);
#697=ORIENTED_EDGE('',*,*,#1072,.F.);
#698=ORIENTED_EDGE('',*,*,#1264,.F.);
#699=ORIENTED_EDGE('',*,*,#1266,.T.);
#700=ORIENTED_EDGE('',*,*,#1267,.T.);
#701=ORIENTED_EDGE('',*,*,#1268,.T.);
#702=ORIENTED_EDGE('',*,*,#1073,.F.);
#703=ORIENTED_EDGE('',*,*,#1267,.F.);
#704=ORIENTED_EDGE('',*,*,#1269,.T.);
#705=ORIENTED_EDGE('',*,*,#1270,.T.);
#706=ORIENTED_EDGE('',*,*,#1074,.F.);
#707=ORIENTED_EDGE('',*,*,#1271,.T.);
#708=ORIENTED_EDGE('',*,*,#1272,.T.);
#709=ORIENTED_EDGE('',*,*,#1075,.F.);
#710=ORIENTED_EDGE('',*,*,#1271,.F.);
#711=ORIENTED_EDGE('',*,*,#1273,.T.);
#712=ORIENTED_EDGE('',*,*,#1274,.T.);
#713=ORIENTED_EDGE('',*,*,#1275,.T.);
#714=ORIENTED_EDGE('',*,*,#1076,.F.);
#715=ORIENTED_EDGE('',*,*,#1274,.F.);
#716=ORIENTED_EDGE('',*,*,#1276,.T.);
#717=ORIENTED_EDGE('',*,*,#1277,.T.);
#718=ORIENTED_EDGE('',*,*,#1077,.F.);
#719=ORIENTED_EDGE('',*,*,#1278,.T.);
#720=ORIENTED_EDGE('',*,*,#1279,.T.);
#721=ORIENTED_EDGE('',*,*,#1078,.F.);
#722=ORIENTED_EDGE('',*,*,#1278,.F.);
#723=ORIENTED_EDGE('',*,*,#1280,.T.);
#724=ORIENTED_EDGE('',*,*,#1281,.T.);
#725=ORIENTED_EDGE('',*,*,#1282,.T.);
#726=ORIENTED_EDGE('',*,*,#1079,.F.);
#727=ORIENTED_EDGE('',*,*,#1281,.F.);
#728=ORIENTED_EDGE('',*,*,#1283,.T.);
#729=ORIENTED_EDGE('',*,*,#1284,.T.);
#730=ORIENTED_EDGE('',*,*,#1080,.F.);
#731=ORIENTED_EDGE('',*,*,#1285,.T.);
#732=ORIENTED_EDGE('',*,*,#1286,.T.);
#733=ORIENTED_EDGE('',*,*,#1081,.F.);
#734=ORIENTED_EDGE('',*,*,#1285,.F.);
#735=ORIENTED_EDGE('',*,*,#1287,.T.);
#736=ORIENTED_EDGE('',*,*,#1288,.T.);
#737=ORIENTED_EDGE('',*,*,#1289,.T.);
#738=ORIENTED_EDGE('',*,*,#1082,.F.);
#739=ORIENTED_EDGE('',*,*,#1288,.F.);
#740=ORIENTED_EDGE('',*,*,#1290,.T.);
#741=ORIENTED_EDGE('',*,*,#1291,.T.);
#742=ORIENTED_EDGE('',*,*,#1083,.F.);
#743=ORIENTED_EDGE('',*,*,#1292,.T.);
#744=ORIENTED_EDGE('',*,*,#1293,.T.);
#745=ORIENTED_EDGE('',*,*,#1084,.F.);
#746=ORIENTED_EDGE('',*,*,#1292,.F.);
#747=ORIENTED_EDGE('',*,*,#1294,.T.);
#748=ORIENTED_EDGE('',*,*,#1295,.T.);
#749=ORIENTED_EDGE('',*,*,#1296,.T.);
#750=ORIENTED_EDGE('',*,*,#1085,.F.);
#751=ORIENTED_EDGE('',*,*,#1295,.F.);
#752=ORIENTED_EDGE('',*,*,#1297,.T.);
#753=ORIENTED_EDGE('',*,*,#1298,.T.);
#754=ORIENTED_EDGE('',*,*,#1086,.F.);
#755=ORIENTED_EDGE('',*,*,#1299,.T.);
#756=ORIENTED_EDGE('',*,*,#1300,.T.);
#757=ORIENTED_EDGE('',*,*,#1087,.F.);
#758=ORIENTED_EDGE('',*,*,#1299,.F.);
#759=ORIENTED_EDGE('',*,*,#1301,.T.);
#760=ORIENTED_EDGE('',*,*,#1302,.T.);
#761=ORIENTED_EDGE('',*,*,#1303,.T.);
#762=ORIENTED_EDGE('',*,*,#1088,.F.);
#763=ORIENTED_EDGE('',*,*,#1102,.F.);
#764=ORIENTED_EDGE('',*,*,#1304,.T.);
#765=ORIENTED_EDGE('',*,*,#1305,.T.);
#766=ORIENTED_EDGE('',*,*,#1090,.F.);
#767=ORIENTED_EDGE('',*,*,#1306,.T.);
#768=ORIENTED_EDGE('',*,*,#1092,.F.);
#769=ORIENTED_EDGE('',*,*,#1307,.T.);
#770=ORIENTED_EDGE('',*,*,#1308,.T.);
#771=ORIENTED_EDGE('',*,*,#1106,.T.);
#772=ORIENTED_EDGE('',*,*,#1308,.F.);
#773=ORIENTED_EDGE('',*,*,#1309,.T.);
#774=ORIENTED_EDGE('',*,*,#1304,.F.);
#775=ORIENTED_EDGE('',*,*,#1310,.T.);
#776=ORIENTED_EDGE('',*,*,#1302,.F.);
#777=ORIENTED_EDGE('',*,*,#1101,.F.);
#778=ORIENTED_EDGE('',*,*,#1310,.F.);
#779=ORIENTED_EDGE('',*,*,#1306,.F.);
#780=ORIENTED_EDGE('',*,*,#1089,.F.);
#781=ORIENTED_EDGE('',*,*,#1303,.F.);
#782=ORIENTED_EDGE('',*,*,#1309,.F.);
#783=ORIENTED_EDGE('',*,*,#1307,.F.);
#784=ORIENTED_EDGE('',*,*,#1091,.F.);
#785=ORIENTED_EDGE('',*,*,#1305,.F.);
#786=ORIENTED_EDGE('',*,*,#1311,.T.);
#787=ORIENTED_EDGE('',*,*,#1312,.T.);
#788=ORIENTED_EDGE('',*,*,#1120,.F.);
#789=ORIENTED_EDGE('',*,*,#1119,.F.);
#790=ORIENTED_EDGE('',*,*,#1121,.F.);
#791=ORIENTED_EDGE('',*,*,#1145,.F.);
#792=ORIENTED_EDGE('',*,*,#1144,.F.);
#793=ORIENTED_EDGE('',*,*,#1162,.F.);
#794=ORIENTED_EDGE('',*,*,#1161,.F.);
#795=ORIENTED_EDGE('',*,*,#1179,.F.);
#796=ORIENTED_EDGE('',*,*,#1178,.F.);
#797=ORIENTED_EDGE('',*,*,#1180,.F.);
#798=ORIENTED_EDGE('',*,*,#1204,.F.);
#799=ORIENTED_EDGE('',*,*,#1203,.F.);
#800=ORIENTED_EDGE('',*,*,#1220,.F.);
#801=ORIENTED_EDGE('',*,*,#1219,.F.);
#802=ORIENTED_EDGE('',*,*,#1221,.F.);
#803=ORIENTED_EDGE('',*,*,#1259,.F.);
#804=ORIENTED_EDGE('',*,*,#1258,.F.);
#805=ORIENTED_EDGE('',*,*,#1262,.F.);
#806=ORIENTED_EDGE('',*,*,#1261,.F.);
#807=ORIENTED_EDGE('',*,*,#1263,.F.);
#808=ORIENTED_EDGE('',*,*,#1301,.F.);
#809=ORIENTED_EDGE('',*,*,#1300,.F.);
#810=ORIENTED_EDGE('',*,*,#1313,.T.);
#811=ORIENTED_EDGE('',*,*,#1298,.F.);
#812=ORIENTED_EDGE('',*,*,#1297,.F.);
#813=ORIENTED_EDGE('',*,*,#1296,.F.);
#814=ORIENTED_EDGE('',*,*,#1266,.F.);
#815=ORIENTED_EDGE('',*,*,#1265,.F.);
#816=ORIENTED_EDGE('',*,*,#1256,.F.);
#817=ORIENTED_EDGE('',*,*,#1255,.F.);
#818=ORIENTED_EDGE('',*,*,#1254,.F.);
#819=ORIENTED_EDGE('',*,*,#1224,.F.);
#820=ORIENTED_EDGE('',*,*,#1223,.F.);
#821=ORIENTED_EDGE('',*,*,#1201,.F.);
#822=ORIENTED_EDGE('',*,*,#1200,.F.);
#823=ORIENTED_EDGE('',*,*,#1199,.F.);
#824=ORIENTED_EDGE('',*,*,#1183,.F.);
#825=ORIENTED_EDGE('',*,*,#1182,.F.);
#826=ORIENTED_EDGE('',*,*,#1142,.F.);
#827=ORIENTED_EDGE('',*,*,#1141,.F.);
#828=ORIENTED_EDGE('',*,*,#1140,.F.);
#829=ORIENTED_EDGE('',*,*,#1124,.F.);
#830=ORIENTED_EDGE('',*,*,#1123,.F.);
#831=ORIENTED_EDGE('',*,*,#1117,.F.);
#832=ORIENTED_EDGE('',*,*,#1116,.F.);
#833=ORIENTED_EDGE('',*,*,#1115,.F.);
#834=ORIENTED_EDGE('',*,*,#1313,.F.);
#835=ORIENTED_EDGE('',*,*,#1314,.T.);
#836=ORIENTED_EDGE('',*,*,#1315,.T.);
#837=ORIENTED_EDGE('',*,*,#1127,.F.);
#838=ORIENTED_EDGE('',*,*,#1126,.F.);
#839=ORIENTED_EDGE('',*,*,#1128,.F.);
#840=ORIENTED_EDGE('',*,*,#1152,.F.);
#841=ORIENTED_EDGE('',*,*,#1151,.F.);
#842=ORIENTED_EDGE('',*,*,#1165,.F.);
#843=ORIENTED_EDGE('',*,*,#1164,.F.);
#844=ORIENTED_EDGE('',*,*,#1166,.F.);
#845=ORIENTED_EDGE('',*,*,#1190,.F.);
#846=ORIENTED_EDGE('',*,*,#1189,.F.);
#847=ORIENTED_EDGE('',*,*,#1207,.F.);
#848=ORIENTED_EDGE('',*,*,#1206,.F.);
#849=ORIENTED_EDGE('',*,*,#1210,.F.);
#850=ORIENTED_EDGE('',*,*,#1209,.F.);
#851=ORIENTED_EDGE('',*,*,#1227,.F.);
#852=ORIENTED_EDGE('',*,*,#1226,.F.);
#853=ORIENTED_EDGE('',*,*,#1228,.F.);
#854=ORIENTED_EDGE('',*,*,#1252,.F.);
#855=ORIENTED_EDGE('',*,*,#1251,.F.);
#856=ORIENTED_EDGE('',*,*,#1269,.F.);
#857=ORIENTED_EDGE('',*,*,#1268,.F.);
#858=ORIENTED_EDGE('',*,*,#1270,.F.);
#859=ORIENTED_EDGE('',*,*,#1294,.F.);
#860=ORIENTED_EDGE('',*,*,#1293,.F.);
#861=ORIENTED_EDGE('',*,*,#1316,.T.);
#862=ORIENTED_EDGE('',*,*,#1291,.F.);
#863=ORIENTED_EDGE('',*,*,#1290,.F.);
#864=ORIENTED_EDGE('',*,*,#1289,.F.);
#865=ORIENTED_EDGE('',*,*,#1273,.F.);
#866=ORIENTED_EDGE('',*,*,#1272,.F.);
#867=ORIENTED_EDGE('',*,*,#1249,.F.);
#868=ORIENTED_EDGE('',*,*,#1248,.F.);
#869=ORIENTED_EDGE('',*,*,#1247,.F.);
#870=ORIENTED_EDGE('',*,*,#1231,.F.);
#871=ORIENTED_EDGE('',*,*,#1230,.F.);
#872=ORIENTED_EDGE('',*,*,#1187,.F.);
#873=ORIENTED_EDGE('',*,*,#1186,.F.);
#874=ORIENTED_EDGE('',*,*,#1185,.F.);
#875=ORIENTED_EDGE('',*,*,#1169,.F.);
#876=ORIENTED_EDGE('',*,*,#1168,.F.);
#877=ORIENTED_EDGE('',*,*,#1149,.F.);
#878=ORIENTED_EDGE('',*,*,#1148,.F.);
#879=ORIENTED_EDGE('',*,*,#1147,.F.);
#880=ORIENTED_EDGE('',*,*,#1131,.F.);
#881=ORIENTED_EDGE('',*,*,#1130,.F.);
#882=ORIENTED_EDGE('',*,*,#1113,.F.);
#883=ORIENTED_EDGE('',*,*,#1316,.F.);
#884=ORIENTED_EDGE('',*,*,#1317,.T.);
#885=ORIENTED_EDGE('',*,*,#1318,.T.);
#886=ORIENTED_EDGE('',*,*,#1138,.F.);
#887=ORIENTED_EDGE('',*,*,#1137,.F.);
#888=ORIENTED_EDGE('',*,*,#1155,.F.);
#889=ORIENTED_EDGE('',*,*,#1154,.F.);
#890=ORIENTED_EDGE('',*,*,#1156,.F.);
#891=ORIENTED_EDGE('',*,*,#1176,.F.);
#892=ORIENTED_EDGE('',*,*,#1175,.F.);
#893=ORIENTED_EDGE('',*,*,#1193,.F.);
#894=ORIENTED_EDGE('',*,*,#1192,.F.);
#895=ORIENTED_EDGE('',*,*,#1194,.F.);
#896=ORIENTED_EDGE('',*,*,#1217,.F.);
#897=ORIENTED_EDGE('',*,*,#1216,.F.);
#898=ORIENTED_EDGE('',*,*,#1234,.F.);
#899=ORIENTED_EDGE('',*,*,#1233,.F.);
#900=ORIENTED_EDGE('',*,*,#1235,.F.);
#901=ORIENTED_EDGE('',*,*,#1245,.F.);
#902=ORIENTED_EDGE('',*,*,#1244,.F.);
#903=ORIENTED_EDGE('',*,*,#1276,.F.);
#904=ORIENTED_EDGE('',*,*,#1275,.F.);
#905=ORIENTED_EDGE('',*,*,#1277,.F.);
#906=ORIENTED_EDGE('',*,*,#1287,.F.);
#907=ORIENTED_EDGE('',*,*,#1286,.F.);
#908=ORIENTED_EDGE('',*,*,#1319,.T.);
#909=ORIENTED_EDGE('',*,*,#1284,.F.);
#910=ORIENTED_EDGE('',*,*,#1283,.F.);
#911=ORIENTED_EDGE('',*,*,#1282,.F.);
#912=ORIENTED_EDGE('',*,*,#1280,.F.);
#913=ORIENTED_EDGE('',*,*,#1279,.F.);
#914=ORIENTED_EDGE('',*,*,#1242,.F.);
#915=ORIENTED_EDGE('',*,*,#1241,.F.);
#916=ORIENTED_EDGE('',*,*,#1240,.F.);
#917=ORIENTED_EDGE('',*,*,#1238,.F.);
#918=ORIENTED_EDGE('',*,*,#1237,.F.);
#919=ORIENTED_EDGE('',*,*,#1214,.F.);
#920=ORIENTED_EDGE('',*,*,#1213,.F.);
#921=ORIENTED_EDGE('',*,*,#1212,.F.);
#922=ORIENTED_EDGE('',*,*,#1197,.F.);
#923=ORIENTED_EDGE('',*,*,#1196,.F.);
#924=ORIENTED_EDGE('',*,*,#1173,.F.);
#925=ORIENTED_EDGE('',*,*,#1172,.F.);
#926=ORIENTED_EDGE('',*,*,#1171,.F.);
#927=ORIENTED_EDGE('',*,*,#1159,.F.);
#928=ORIENTED_EDGE('',*,*,#1158,.F.);
#929=ORIENTED_EDGE('',*,*,#1135,.F.);
#930=ORIENTED_EDGE('',*,*,#1134,.F.);
#931=ORIENTED_EDGE('',*,*,#1133,.F.);
#932=ORIENTED_EDGE('',*,*,#1319,.F.);
#933=ORIENTED_EDGE('',*,*,#1320,.T.);
#934=ORIENTED_EDGE('',*,*,#1315,.F.);
#935=ORIENTED_EDGE('',*,*,#1321,.T.);
#936=ORIENTED_EDGE('',*,*,#1318,.F.);
#937=ORIENTED_EDGE('',*,*,#1312,.F.);
#938=ORIENTED_EDGE('',*,*,#1321,.F.);
#939=ORIENTED_EDGE('',*,*,#994,.F.);
#940=ORIENTED_EDGE('',*,*,#1311,.F.);
#941=ORIENTED_EDGE('',*,*,#995,.F.);
#942=ORIENTED_EDGE('',*,*,#1100,.F.);
#943=ORIENTED_EDGE('',*,*,#992,.F.);
#944=ORIENTED_EDGE('',*,*,#1314,.F.);
#945=ORIENTED_EDGE('',*,*,#993,.F.);
#946=ORIENTED_EDGE('',*,*,#1099,.F.);
#947=ORIENTED_EDGE('',*,*,#990,.F.);
#948=ORIENTED_EDGE('',*,*,#1317,.F.);
#949=ORIENTED_EDGE('',*,*,#991,.F.);
#950=ORIENTED_EDGE('',*,*,#1098,.F.);
#951=ORIENTED_EDGE('',*,*,#988,.F.);
#952=ORIENTED_EDGE('',*,*,#1320,.F.);
#953=ORIENTED_EDGE('',*,*,#989,.F.);
#954=ORIENTED_EDGE('',*,*,#1112,.F.);
#955=ORIENTED_EDGE('',*,*,#1322,.T.);
#956=ORIENTED_EDGE('',*,*,#1006,.F.);
#957=ORIENTED_EDGE('',*,*,#1322,.F.);
#958=ORIENTED_EDGE('',*,*,#1323,.T.);
#959=ORIENTED_EDGE('',*,*,#1005,.F.);
#960=ORIENTED_EDGE('',*,*,#1323,.F.);
#961=ORIENTED_EDGE('',*,*,#1324,.T.);
#962=ORIENTED_EDGE('',*,*,#1004,.F.);
#963=ORIENTED_EDGE('',*,*,#1324,.F.);
#964=ORIENTED_EDGE('',*,*,#1325,.T.);
#965=ORIENTED_EDGE('',*,*,#1003,.F.);
#966=ORIENTED_EDGE('',*,*,#1325,.F.);
#967=ORIENTED_EDGE('',*,*,#1326,.T.);
#968=ORIENTED_EDGE('',*,*,#1002,.F.);
#969=ORIENTED_EDGE('',*,*,#1326,.F.);
#970=ORIENTED_EDGE('',*,*,#1327,.T.);
#971=ORIENTED_EDGE('',*,*,#1001,.F.);
#972=ORIENTED_EDGE('',*,*,#1327,.F.);
#973=ORIENTED_EDGE('',*,*,#1328,.T.);
#974=ORIENTED_EDGE('',*,*,#1000,.F.);
#975=ORIENTED_EDGE('',*,*,#1328,.F.);
#976=ORIENTED_EDGE('',*,*,#1329,.T.);
#977=ORIENTED_EDGE('',*,*,#999,.F.);
#978=ORIENTED_EDGE('',*,*,#1329,.F.);
#979=ORIENTED_EDGE('',*,*,#1330,.T.);
#980=ORIENTED_EDGE('',*,*,#998,.F.);
#981=ORIENTED_EDGE('',*,*,#1330,.F.);
#982=ORIENTED_EDGE('',*,*,#1331,.T.);
#983=ORIENTED_EDGE('',*,*,#997,.F.);
#984=ORIENTED_EDGE('',*,*,#1331,.F.);
#985=ORIENTED_EDGE('',*,*,#1332,.T.);
#986=ORIENTED_EDGE('',*,*,#996,.F.);
#987=ORIENTED_EDGE('',*,*,#1332,.F.);
#988=EDGE_CURVE('',#1333,#1333,#1629,.T.);
#989=EDGE_CURVE('',#1334,#1334,#1630,.T.);
#990=EDGE_CURVE('',#1335,#1335,#1631,.T.);
#991=EDGE_CURVE('',#1336,#1336,#1632,.T.);
#992=EDGE_CURVE('',#1337,#1337,#1633,.T.);
#993=EDGE_CURVE('',#1338,#1338,#1634,.T.);
#994=EDGE_CURVE('',#1339,#1339,#1635,.T.);
#995=EDGE_CURVE('',#1340,#1340,#1636,.T.);
#996=EDGE_CURVE('',#1341,#1341,#1637,.T.);
#997=EDGE_CURVE('',#1342,#1342,#1638,.T.);
#998=EDGE_CURVE('',#1343,#1343,#1639,.T.);
#999=EDGE_CURVE('',#1344,#1344,#1640,.T.);
#1000=EDGE_CURVE('',#1345,#1345,#1641,.T.);
#1001=EDGE_CURVE('',#1346,#1346,#1642,.T.);
#1002=EDGE_CURVE('',#1347,#1347,#1643,.T.);
#1003=EDGE_CURVE('',#1348,#1348,#1644,.T.);
#1004=EDGE_CURVE('',#1349,#1349,#1645,.T.);
#1005=EDGE_CURVE('',#1350,#1350,#1646,.T.);
#1006=EDGE_CURVE('',#1351,#1351,#1647,.T.);
#1007=EDGE_CURVE('',#1352,#1352,#1648,.T.);
#1008=EDGE_CURVE('',#1353,#1353,#1649,.T.);
#1009=EDGE_CURVE('',#1354,#1354,#1650,.T.);
#1010=EDGE_CURVE('',#1355,#1355,#1651,.T.);
#1011=EDGE_CURVE('',#1356,#1356,#1652,.T.);
#1012=EDGE_CURVE('',#1357,#1357,#1653,.T.);
#1013=EDGE_CURVE('',#1358,#1358,#1654,.T.);
#1014=EDGE_CURVE('',#1359,#1359,#1655,.T.);
#1015=EDGE_CURVE('',#1360,#1360,#1656,.T.);
#1016=EDGE_CURVE('',#1361,#1361,#1657,.T.);
#1017=EDGE_CURVE('',#1362,#1362,#1658,.T.);
#1018=EDGE_CURVE('',#1363,#1363,#1659,.T.);
#1019=EDGE_CURVE('',#1364,#1364,#1660,.T.);
#1020=EDGE_CURVE('',#1365,#1365,#1661,.T.);
#1021=EDGE_CURVE('',#1366,#1366,#1662,.T.);
#1022=EDGE_CURVE('',#1367,#1367,#1663,.T.);
#1023=EDGE_CURVE('',#1368,#1368,#1664,.T.);
#1024=EDGE_CURVE('',#1369,#1369,#1665,.T.);
#1025=EDGE_CURVE('',#1370,#1370,#1666,.T.);
#1026=EDGE_CURVE('',#1371,#1371,#1667,.T.);
#1027=EDGE_CURVE('',#1372,#1372,#1668,.T.);
#1028=EDGE_CURVE('',#1373,#1373,#1669,.T.);
#1029=EDGE_CURVE('',#1374,#1374,#1670,.T.);
#1030=EDGE_CURVE('',#1375,#1375,#1671,.T.);
#1031=EDGE_CURVE('',#1376,#1376,#1672,.T.);
#1032=EDGE_CURVE('',#1377,#1377,#1673,.T.);
#1033=EDGE_CURVE('',#1378,#1378,#1674,.T.);
#1034=EDGE_CURVE('',#1379,#1379,#1675,.T.);
#1035=EDGE_CURVE('',#1380,#1380,#1676,.T.);
#1036=EDGE_CURVE('',#1381,#1381,#1677,.T.);
#1037=EDGE_CURVE('',#1382,#1382,#1678,.T.);
#1038=EDGE_CURVE('',#1383,#1383,#1679,.T.);
#1039=EDGE_CURVE('',#1384,#1384,#1680,.T.);
#1040=EDGE_CURVE('',#1385,#1385,#1681,.T.);
#1041=EDGE_CURVE('',#1386,#1386,#1682,.T.);
#1042=EDGE_CURVE('',#1387,#1387,#1683,.T.);
#1043=EDGE_CURVE('',#1388,#1388,#1684,.T.);
#1044=EDGE_CURVE('',#1389,#1389,#1685,.T.);
#1045=EDGE_CURVE('',#1390,#1390,#1686,.T.);
#1046=EDGE_CURVE('',#1391,#1391,#1687,.T.);
#1047=EDGE_CURVE('',#1392,#1392,#1688,.T.);
#1048=EDGE_CURVE('',#1393,#1393,#1689,.T.);
#1049=EDGE_CURVE('',#1394,#1394,#1690,.T.);
#1050=EDGE_CURVE('',#1395,#1395,#1691,.T.);
#1051=EDGE_CURVE('',#1396,#1396,#1692,.T.);
#1052=EDGE_CURVE('',#1397,#1397,#1693,.T.);
#1053=EDGE_CURVE('',#1398,#1398,#1694,.T.);
#1054=EDGE_CURVE('',#1399,#1399,#1695,.T.);
#1055=EDGE_CURVE('',#1400,#1400,#1696,.T.);
#1056=EDGE_CURVE('',#1401,#1401,#1697,.T.);
#1057=EDGE_CURVE('',#1402,#1402,#1698,.T.);
#1058=EDGE_CURVE('',#1403,#1403,#1699,.T.);
#1059=EDGE_CURVE('',#1404,#1404,#1700,.T.);
#1060=EDGE_CURVE('',#1405,#1405,#1701,.T.);
#1061=EDGE_CURVE('',#1406,#1406,#1702,.T.);
#1062=EDGE_CURVE('',#1407,#1407,#1703,.T.);
#1063=EDGE_CURVE('',#1408,#1408,#1704,.T.);
#1064=EDGE_CURVE('',#1409,#1409,#1705,.T.);
#1065=EDGE_CURVE('',#1410,#1410,#1706,.T.);
#1066=EDGE_CURVE('',#1411,#1411,#1707,.T.);
#1067=EDGE_CURVE('',#1412,#1412,#1708,.T.);
#1068=EDGE_CURVE('',#1413,#1413,#1709,.T.);
#1069=EDGE_CURVE('',#1414,#1414,#1710,.T.);
#1070=EDGE_CURVE('',#1415,#1415,#1711,.T.);
#1071=EDGE_CURVE('',#1416,#1416,#1712,.T.);
#1072=EDGE_CURVE('',#1417,#1417,#1713,.T.);
#1073=EDGE_CURVE('',#1418,#1418,#1714,.T.);
#1074=EDGE_CURVE('',#1419,#1419,#1715,.T.);
#1075=EDGE_CURVE('',#1420,#1420,#1716,.T.);
#1076=EDGE_CURVE('',#1421,#1421,#1717,.T.);
#1077=EDGE_CURVE('',#1422,#1422,#1718,.T.);
#1078=EDGE_CURVE('',#1423,#1423,#1719,.T.);
#1079=EDGE_CURVE('',#1424,#1424,#1720,.T.);
#1080=EDGE_CURVE('',#1425,#1425,#1721,.T.);
#1081=EDGE_CURVE('',#1426,#1426,#1722,.T.);
#1082=EDGE_CURVE('',#1427,#1427,#1723,.T.);
#1083=EDGE_CURVE('',#1428,#1428,#1724,.T.);
#1084=EDGE_CURVE('',#1429,#1429,#1725,.T.);
#1085=EDGE_CURVE('',#1430,#1430,#1726,.T.);
#1086=EDGE_CURVE('',#1431,#1431,#1727,.T.);
#1087=EDGE_CURVE('',#1432,#1432,#1728,.T.);
#1088=EDGE_CURVE('',#1433,#1434,#246,.T.);
#1089=EDGE_CURVE('',#1434,#1435,#1729,.T.);
#1090=EDGE_CURVE('',#1435,#1436,#247,.T.);
#1091=EDGE_CURVE('',#1436,#1437,#1730,.T.);
#1092=EDGE_CURVE('',#1437,#1438,#248,.T.);
#1093=EDGE_CURVE('',#1438,#1439,#249,.T.);
#1094=EDGE_CURVE('',#1440,#1439,#1731,.T.);
#1095=EDGE_CURVE('',#1440,#1441,#250,.T.);
#1096=EDGE_CURVE('',#1442,#1441,#1732,.T.);
#1097=EDGE_CURVE('',#1442,#1433,#251,.T.);
#1098=EDGE_CURVE('',#1443,#1443,#1733,.T.);
#1099=EDGE_CURVE('',#1444,#1444,#1734,.T.);
#1100=EDGE_CURVE('',#1445,#1445,#1735,.T.);
#1101=EDGE_CURVE('',#1446,#1447,#252,.T.);
#1102=EDGE_CURVE('',#1447,#1433,#253,.T.);
#1103=EDGE_CURVE('',#1448,#1442,#254,.F.);
#1104=EDGE_CURVE('',#1449,#1448,#255,.T.);
#1105=EDGE_CURVE('',#1449,#1439,#256,.T.);
#1106=EDGE_CURVE('',#1446,#1438,#257,.T.);
#1107=EDGE_CURVE('',#1450,#1449,#1736,.T.);
#1108=EDGE_CURVE('',#1450,#1440,#258,.T.);
#1109=EDGE_CURVE('',#1441,#1451,#259,.T.);
#1110=EDGE_CURVE('',#1448,#1451,#1737,.T.);
#1111=EDGE_CURVE('',#1451,#1450,#260,.T.);
#1112=EDGE_CURVE('',#1452,#1452,#1738,.T.);
#1113=EDGE_CURVE('',#1453,#1453,#108,.T.);
#1114=EDGE_CURVE('',#1454,#1455,#1739,.T.);
#1115=EDGE_CURVE('',#1455,#1454,#109,.T.);
#1116=EDGE_CURVE('',#1454,#1455,#110,.T.);
#1117=EDGE_CURVE('',#1456,#1456,#111,.T.);
#1118=EDGE_CURVE('',#1457,#1458,#1740,.T.);
#1119=EDGE_CURVE('',#1458,#1457,#112,.T.);
#1120=EDGE_CURVE('',#1457,#1458,#113,.T.);
#1121=EDGE_CURVE('',#1459,#1459,#114,.T.);
#1122=EDGE_CURVE('',#1460,#1461,#1741,.T.);
#1123=EDGE_CURVE('',#1461,#1460,#115,.T.);
#1124=EDGE_CURVE('',#1460,#1461,#116,.T.);
#1125=EDGE_CURVE('',#1462,#1463,#1742,.T.);
#1126=EDGE_CURVE('',#1463,#1462,#117,.T.);
#1127=EDGE_CURVE('',#1462,#1463,#118,.T.);
#1128=EDGE_CURVE('',#1464,#1464,#119,.T.);
#1129=EDGE_CURVE('',#1465,#1466,#1743,.T.);
#1130=EDGE_CURVE('',#1466,#1465,#120,.T.);
#1131=EDGE_CURVE('',#1465,#1466,#121,.T.);
#1132=EDGE_CURVE('',#1467,#1468,#1744,.T.);
#1133=EDGE_CURVE('',#1468,#1467,#122,.T.);
#1134=EDGE_CURVE('',#1467,#1468,#123,.T.);
#1135=EDGE_CURVE('',#1469,#1469,#124,.T.);
#1136=EDGE_CURVE('',#1470,#1471,#1745,.T.);
#1137=EDGE_CURVE('',#1471,#1470,#125,.T.);
#1138=EDGE_CURVE('',#1470,#1471,#126,.T.);
#1139=EDGE_CURVE('',#1472,#1473,#1746,.T.);
#1140=EDGE_CURVE('',#1473,#1472,#127,.T.);
#1141=EDGE_CURVE('',#1472,#1473,#128,.T.);
#1142=EDGE_CURVE('',#1474,#1474,#129,.T.);
#1143=EDGE_CURVE('',#1475,#1476,#1747,.T.);
#1144=EDGE_CURVE('',#1476,#1475,#130,.T.);
#1145=EDGE_CURVE('',#1475,#1476,#131,.T.);
#1146=EDGE_CURVE('',#1477,#1478,#1748,.T.);
#1147=EDGE_CURVE('',#1478,#1477,#132,.T.);
#1148=EDGE_CURVE('',#1477,#1478,#133,.T.);
#1149=EDGE_CURVE('',#1479,#1479,#134,.T.);
#1150=EDGE_CURVE('',#1480,#1481,#1749,.T.);
#1151=EDGE_CURVE('',#1481,#1480,#135,.T.);
#1152=EDGE_CURVE('',#1480,#1481,#136,.T.);
#1153=EDGE_CURVE('',#1482,#1483,#1750,.T.);
#1154=EDGE_CURVE('',#1483,#1482,#137,.T.);
#1155=EDGE_CURVE('',#1482,#1483,#138,.T.);
#1156=EDGE_CURVE('',#1484,#1484,#139,.T.);
#1157=EDGE_CURVE('',#1485,#1486,#1751,.T.);
#1158=EDGE_CURVE('',#1486,#1485,#140,.T.);
#1159=EDGE_CURVE('',#1485,#1486,#141,.T.);
#1160=EDGE_CURVE('',#1487,#1488,#1752,.T.);
#1161=EDGE_CURVE('',#1488,#1487,#142,.T.);
#1162=EDGE_CURVE('',#1487,#1488,#143,.T.);
#1163=EDGE_CURVE('',#1489,#1490,#1753,.T.);
#1164=EDGE_CURVE('',#1490,#1489,#144,.T.);
#1165=EDGE_CURVE('',#1489,#1490,#145,.T.);
#1166=EDGE_CURVE('',#1491,#1491,#146,.T.);
#1167=EDGE_CURVE('',#1492,#1493,#1754,.T.);
#1168=EDGE_CURVE('',#1493,#1492,#147,.T.);
#1169=EDGE_CURVE('',#1492,#1493,#148,.T.);
#1170=EDGE_CURVE('',#1494,#1495,#1755,.T.);
#1171=EDGE_CURVE('',#1495,#1494,#149,.T.);
#1172=EDGE_CURVE('',#1494,#1495,#150,.T.);
#1173=EDGE_CURVE('',#1496,#1496,#151,.T.);
#1174=EDGE_CURVE('',#1497,#1498,#1756,.T.);
#1175=EDGE_CURVE('',#1498,#1497,#152,.T.);
#1176=EDGE_CURVE('',#1497,#1498,#153,.T.);
#1177=EDGE_CURVE('',#1499,#1500,#1757,.T.);
#1178=EDGE_CURVE('',#1500,#1499,#154,.T.);
#1179=EDGE_CURVE('',#1499,#1500,#155,.T.);
#1180=EDGE_CURVE('',#1501,#1501,#156,.T.);
#1181=EDGE_CURVE('',#1502,#1503,#1758,.T.);
#1182=EDGE_CURVE('',#1503,#1502,#157,.T.);
#1183=EDGE_CURVE('',#1502,#1503,#158,.T.);
#1184=EDGE_CURVE('',#1504,#1505,#1759,.T.);
#1185=EDGE_CURVE('',#1505,#1504,#159,.T.);
#1186=EDGE_CURVE('',#1504,#1505,#160,.T.);
#1187=EDGE_CURVE('',#1506,#1506,#161,.T.);
#1188=EDGE_CURVE('',#1507,#1508,#1760,.T.);
#1189=EDGE_CURVE('',#1508,#1507,#162,.T.);
#1190=EDGE_CURVE('',#1507,#1508,#163,.T.);
#1191=EDGE_CURVE('',#1509,#1510,#1761,.T.);
#1192=EDGE_CURVE('',#1510,#1509,#164,.T.);
#1193=EDGE_CURVE('',#1509,#1510,#165,.T.);
#1194=EDGE_CURVE('',#1511,#1511,#166,.T.);
#1195=EDGE_CURVE('',#1512,#1513,#1762,.T.);
#1196=EDGE_CURVE('',#1513,#1512,#167,.T.);
#1197=EDGE_CURVE('',#1512,#1513,#168,.T.);
#1198=EDGE_CURVE('',#1514,#1515,#1763,.T.);
#1199=EDGE_CURVE('',#1515,#1514,#169,.T.);
#1200=EDGE_CURVE('',#1514,#1515,#170,.T.);
#1201=EDGE_CURVE('',#1516,#1516,#171,.T.);
#1202=EDGE_CURVE('',#1517,#1518,#1764,.T.);
#1203=EDGE_CURVE('',#1518,#1517,#172,.T.);
#1204=EDGE_CURVE('',#1517,#1518,#173,.T.);
#1205=EDGE_CURVE('',#1519,#1520,#1765,.T.);
#1206=EDGE_CURVE('',#1520,#1519,#174,.T.);
#1207=EDGE_CURVE('',#1519,#1520,#175,.T.);
#1208=EDGE_CURVE('',#1521,#1522,#1766,.T.);
#1209=EDGE_CURVE('',#1522,#1521,#176,.T.);
#1210=EDGE_CURVE('',#1521,#1522,#177,.T.);
#1211=EDGE_CURVE('',#1523,#1524,#1767,.T.);
#1212=EDGE_CURVE('',#1524,#1523,#178,.T.);
#1213=EDGE_CURVE('',#1523,#1524,#179,.T.);
#1214=EDGE_CURVE('',#1525,#1525,#180,.T.);
#1215=EDGE_CURVE('',#1526,#1527,#1768,.T.);
#1216=EDGE_CURVE('',#1527,#1526,#181,.T.);
#1217=EDGE_CURVE('',#1526,#1527,#182,.T.);
#1218=EDGE_CURVE('',#1528,#1529,#1769,.T.);
#1219=EDGE_CURVE('',#1529,#1528,#183,.T.);
#1220=EDGE_CURVE('',#1528,#1529,#184,.T.);
#1221=EDGE_CURVE('',#1530,#1530,#185,.T.);
#1222=EDGE_CURVE('',#1531,#1532,#1770,.T.);
#1223=EDGE_CURVE('',#1532,#1531,#186,.T.);
#1224=EDGE_CURVE('',#1531,#1532,#187,.T.);
#1225=EDGE_CURVE('',#1533,#1534,#1771,.T.);
#1226=EDGE_CURVE('',#1534,#1533,#188,.T.);
#1227=EDGE_CURVE('',#1533,#1534,#189,.T.);
#1228=EDGE_CURVE('',#1535,#1535,#190,.T.);
#1229=EDGE_CURVE('',#1536,#1537,#1772,.T.);
#1230=EDGE_CURVE('',#1537,#1536,#191,.T.);
#1231=EDGE_CURVE('',#1536,#1537,#192,.T.);
#1232=EDGE_CURVE('',#1538,#1539,#1773,.T.);
#1233=EDGE_CURVE('',#1539,#1538,#193,.T.);
#1234=EDGE_CURVE('',#1538,#1539,#194,.T.);
#1235=EDGE_CURVE('',#1540,#1540,#195,.T.);
#1236=EDGE_CURVE('',#1541,#1542,#1774,.T.);
#1237=EDGE_CURVE('',#1542,#1541,#196,.T.);
#1238=EDGE_CURVE('',#1541,#1542,#197,.T.);
#1239=EDGE_CURVE('',#1543,#1544,#1775,.T.);
#1240=EDGE_CURVE('',#1544,#1543,#198,.T.);
#1241=EDGE_CURVE('',#1543,#1544,#199,.T.);
#1242=EDGE_CURVE('',#1545,#1545,#200,.T.);
#1243=EDGE_CURVE('',#1546,#1547,#1776,.T.);
#1244=EDGE_CURVE('',#1547,#1546,#201,.T.);
#1245=EDGE_CURVE('',#1546,#1547,#202,.T.);
#1246=EDGE_CURVE('',#1548,#1549,#1777,.T.);
#1247=EDGE_CURVE('',#1549,#1548,#203,.T.);
#1248=EDGE_CURVE('',#1548,#1549,#204,.T.);
#1249=EDGE_CURVE('',#1550,#1550,#205,.T.);
#1250=EDGE_CURVE('',#1551,#1552,#1778,.T.);
#1251=EDGE_CURVE('',#1552,#1551,#206,.T.);
#1252=EDGE_CURVE('',#1551,#1552,#207,.T.);
#1253=EDGE_CURVE('',#1553,#1554,#1779,.T.);
#1254=EDGE_CURVE('',#1554,#1553,#208,.T.);
#1255=EDGE_CURVE('',#1553,#1554,#209,.T.);
#1256=EDGE_CURVE('',#1555,#1555,#210,.T.);
#1257=EDGE_CURVE('',#1556,#1557,#1780,.T.);
#1258=EDGE_CURVE('',#1557,#1556,#211,.T.);
#1259=EDGE_CURVE('',#1556,#1557,#212,.T.);
#1260=EDGE_CURVE('',#1558,#1559,#1781,.T.);
#1261=EDGE_CURVE('',#1559,#1558,#213,.T.);
#1262=EDGE_CURVE('',#1558,#1559,#214,.T.);
#1263=EDGE_CURVE('',#1560,#1560,#215,.T.);
#1264=EDGE_CURVE('',#1561,#1562,#1782,.T.);
#1265=EDGE_CURVE('',#1562,#1561,#216,.T.);
#1266=EDGE_CURVE('',#1561,#1562,#217,.T.);
#1267=EDGE_CURVE('',#1563,#1564,#1783,.T.);
#1268=EDGE_CURVE('',#1564,#1563,#218,.T.);
#1269=EDGE_CURVE('',#1563,#1564,#219,.T.);
#1270=EDGE_CURVE('',#1565,#1565,#220,.T.);
#1271=EDGE_CURVE('',#1566,#1567,#1784,.T.);
#1272=EDGE_CURVE('',#1567,#1566,#221,.T.);
#1273=EDGE_CURVE('',#1566,#1567,#222,.T.);
#1274=EDGE_CURVE('',#1568,#1569,#1785,.T.);
#1275=EDGE_CURVE('',#1569,#1568,#223,.T.);
#1276=EDGE_CURVE('',#1568,#1569,#224,.T.);
#1277=EDGE_CURVE('',#1570,#1570,#225,.T.);
#1278=EDGE_CURVE('',#1571,#1572,#1786,.T.);
#1279=EDGE_CURVE('',#1572,#1571,#226,.T.);
#1280=EDGE_CURVE('',#1571,#1572,#227,.T.);
#1281=EDGE_CURVE('',#1573,#1574,#1787,.T.);
#1282=EDGE_CURVE('',#1574,#1573,#228,.T.);
#1283=EDGE_CURVE('',#1573,#1574,#229,.T.);
#1284=EDGE_CURVE('',#1575,#1575,#230,.T.);
#1285=EDGE_CURVE('',#1576,#1577,#1788,.T.);
#1286=EDGE_CURVE('',#1577,#1576,#231,.T.);
#1287=EDGE_CURVE('',#1576,#1577,#232,.T.);
#1288=EDGE_CURVE('',#1578,#1579,#1789,.T.);
#1289=EDGE_CURVE('',#1579,#1578,#233,.T.);
#1290=EDGE_CURVE('',#1578,#1579,#234,.T.);
#1291=EDGE_CURVE('',#1580,#1580,#235,.T.);
#1292=EDGE_CURVE('',#1581,#1582,#1790,.T.);
#1293=EDGE_CURVE('',#1582,#1581,#236,.T.);
#1294=EDGE_CURVE('',#1581,#1582,#237,.T.);
#1295=EDGE_CURVE('',#1583,#1584,#1791,.T.);
#1296=EDGE_CURVE('',#1584,#1583,#238,.T.);
#1297=EDGE_CURVE('',#1583,#1584,#239,.T.);
#1298=EDGE_CURVE('',#1585,#1585,#240,.T.);
#1299=EDGE_CURVE('',#1586,#1587,#1792,.T.);
#1300=EDGE_CURVE('',#1587,#1586,#241,.T.);
#1301=EDGE_CURVE('',#1586,#1587,#242,.T.);
#1302=EDGE_CURVE('',#1447,#1588,#261,.T.);
#1303=EDGE_CURVE('',#1588,#1434,#262,.T.);
#1304=EDGE_CURVE('',#1589,#1590,#263,.T.);
#1305=EDGE_CURVE('',#1590,#1436,#264,.T.);
#1306=EDGE_CURVE('',#1435,#1589,#265,.F.);
#1307=EDGE_CURVE('',#1437,#1591,#266,.F.);
#1308=EDGE_CURVE('',#1591,#1446,#267,.T.);
#1309=EDGE_CURVE('',#1591,#1590,#1793,.F.);
#1310=EDGE_CURVE('',#1589,#1588,#1794,.F.);
#1311=EDGE_CURVE('',#1592,#1592,#1795,.T.);
#1312=EDGE_CURVE('',#1593,#1593,#243,.T.);
#1313=EDGE_CURVE('',#1594,#1594,#1796,.T.);
#1314=EDGE_CURVE('',#1596,#1596,#1797,.T.);
#1315=EDGE_CURVE('',#1597,#1597,#244,.T.);
#1316=EDGE_CURVE('',#1598,#1598,#1798,.T.);
#1317=EDGE_CURVE('',#1600,#1600,#1799,.T.);
#1318=EDGE_CURVE('',#1601,#1601,#245,.T.);
#1319=EDGE_CURVE('',#1602,#1602,#1800,.T.);
#1320=EDGE_CURVE('',#1604,#1604,#1801,.T.);
#1321=EDGE_CURVE('',#1605,#1605,#1802,.T.);
#1322=EDGE_CURVE('',#1607,#1607,#1803,.T.);
#1323=EDGE_CURVE('',#1609,#1609,#1804,.T.);
#1324=EDGE_CURVE('',#1611,#1611,#1805,.T.);
#1325=EDGE_CURVE('',#1613,#1613,#1806,.T.);
#1326=EDGE_CURVE('',#1615,#1615,#1807,.T.);
#1327=EDGE_CURVE('',#1617,#1617,#1808,.T.);
#1328=EDGE_CURVE('',#1619,#1619,#1809,.T.);
#1329=EDGE_CURVE('',#1621,#1621,#1810,.T.);
#1330=EDGE_CURVE('',#1623,#1623,#1811,.T.);
#1331=EDGE_CURVE('',#1625,#1625,#1812,.T.);
#1332=EDGE_CURVE('',#1627,#1627,#1813,.T.);
#1333=VERTEX_POINT('',#5565);
#1334=VERTEX_POINT('',#5567);
#1335=VERTEX_POINT('',#5570);
#1336=VERTEX_POINT('',#5572);
#1337=VERTEX_POINT('',#5575);
#1338=VERTEX_POINT('',#5577);
#1339=VERTEX_POINT('',#5580);
#1340=VERTEX_POINT('',#5582);
#1341=VERTEX_POINT('',#5585);
#1342=VERTEX_POINT('',#5587);
#1343=VERTEX_POINT('',#5589);
#1344=VERTEX_POINT('',#5591);
#1345=VERTEX_POINT('',#5593);
#1346=VERTEX_POINT('',#5595);
#1347=VERTEX_POINT('',#5597);
#1348=VERTEX_POINT('',#5599);
#1349=VERTEX_POINT('',#5601);
#1350=VERTEX_POINT('',#5603);
#1351=VERTEX_POINT('',#5605);
#1352=VERTEX_POINT('',#5607);
#1353=VERTEX_POINT('',#5609);
#1354=VERTEX_POINT('',#5611);
#1355=VERTEX_POINT('',#5613);
#1356=VERTEX_POINT('',#5615);
#1357=VERTEX_POINT('',#5617);
#1358=VERTEX_POINT('',#5619);
#1359=VERTEX_POINT('',#5621);
#1360=VERTEX_POINT('',#5623);
#1361=VERTEX_POINT('',#5625);
#1362=VERTEX_POINT('',#5627);
#1363=VERTEX_POINT('',#5629);
#1364=VERTEX_POINT('',#5631);
#1365=VERTEX_POINT('',#5633);
#1366=VERTEX_POINT('',#5635);
#1367=VERTEX_POINT('',#5637);
#1368=VERTEX_POINT('',#5639);
#1369=VERTEX_POINT('',#5641);
#1370=VERTEX_POINT('',#5643);
#1371=VERTEX_POINT('',#5645);
#1372=VERTEX_POINT('',#5647);
#1373=VERTEX_POINT('',#5649);
#1374=VERTEX_POINT('',#5651);
#1375=VERTEX_POINT('',#5653);
#1376=VERTEX_POINT('',#5655);
#1377=VERTEX_POINT('',#5657);
#1378=VERTEX_POINT('',#5659);
#1379=VERTEX_POINT('',#5661);
#1380=VERTEX_POINT('',#5663);
#1381=VERTEX_POINT('',#5665);
#1382=VERTEX_POINT('',#5667);
#1383=VERTEX_POINT('',#5669);
#1384=VERTEX_POINT('',#5671);
#1385=VERTEX_POINT('',#5673);
#1386=VERTEX_POINT('',#5675);
#1387=VERTEX_POINT('',#5677);
#1388=VERTEX_POINT('',#5679);
#1389=VERTEX_POINT('',#5681);
#1390=VERTEX_POINT('',#5683);
#1391=VERTEX_POINT('',#5685);
#1392=VERTEX_POINT('',#5687);
#1393=VERTEX_POINT('',#5689);
#1394=VERTEX_POINT('',#5691);
#1395=VERTEX_POINT('',#5693);
#1396=VERTEX_POINT('',#5695);
#1397=VERTEX_POINT('',#5697);
#1398=VERTEX_POINT('',#5699);
#1399=VERTEX_POINT('',#5701);
#1400=VERTEX_POINT('',#5703);
#1401=VERTEX_POINT('',#5705);
#1402=VERTEX_POINT('',#5707);
#1403=VERTEX_POINT('',#5709);
#1404=VERTEX_POINT('',#5711);
#1405=VERTEX_POINT('',#5713);
#1406=VERTEX_POINT('',#5715);
#1407=VERTEX_POINT('',#5717);
#1408=VERTEX_POINT('',#5719);
#1409=VERTEX_POINT('',#5721);
#1410=VERTEX_POINT('',#5723);
#1411=VERTEX_POINT('',#5725);
#1412=VERTEX_POINT('',#5727);
#1413=VERTEX_POINT('',#5729);
#1414=VERTEX_POINT('',#5731);
#1415=VERTEX_POINT('',#5733);
#1416=VERTEX_POINT('',#5735);
#1417=VERTEX_POINT('',#5737);
#1418=VERTEX_POINT('',#5739);
#1419=VERTEX_POINT('',#5741);
#1420=VERTEX_POINT('',#5743);
#1421=VERTEX_POINT('',#5745);
#1422=VERTEX_POINT('',#5747);
#1423=VERTEX_POINT('',#5749);
#1424=VERTEX_POINT('',#5751);
#1425=VERTEX_POINT('',#5753);
#1426=VERTEX_POINT('',#5755);
#1427=VERTEX_POINT('',#5757);
#1428=VERTEX_POINT('',#5759);
#1429=VERTEX_POINT('',#5761);
#1430=VERTEX_POINT('',#5763);
#1431=VERTEX_POINT('',#5765);
#1432=VERTEX_POINT('',#5767);
#1433=VERTEX_POINT('',#5769);
#1434=VERTEX_POINT('',#5770);
#1435=VERTEX_POINT('',#5772);
#1436=VERTEX_POINT('',#5774);
#1437=VERTEX_POINT('',#5776);
#1438=VERTEX_POINT('',#5778);
#1439=VERTEX_POINT('',#5780);
#1440=VERTEX_POINT('',#5782);
#1441=VERTEX_POINT('',#5784);
#1442=VERTEX_POINT('',#5786);
#1443=VERTEX_POINT('',#5790);
#1444=VERTEX_POINT('',#5792);
#1445=VERTEX_POINT('',#5794);
#1446=VERTEX_POINT('',#5796);
#1447=VERTEX_POINT('',#5797);
#1448=VERTEX_POINT('',#5800);
#1449=VERTEX_POINT('',#5802);
#1450=VERTEX_POINT('',#5807);
#1451=VERTEX_POINT('',#5811);
#1452=VERTEX_POINT('',#5817);
#1453=VERTEX_POINT('',#5961);
#1454=VERTEX_POINT('',#5964);
#1455=VERTEX_POINT('',#5965);
#1456=VERTEX_POINT('',#6270);
#1457=VERTEX_POINT('',#6273);
#1458=VERTEX_POINT('',#6274);
#1459=VERTEX_POINT('',#6579);
#1460=VERTEX_POINT('',#6582);
#1461=VERTEX_POINT('',#6583);
#1462=VERTEX_POINT('',#6747);
#1463=VERTEX_POINT('',#6748);
#1464=VERTEX_POINT('',#7053);
#1465=VERTEX_POINT('',#7056);
#1466=VERTEX_POINT('',#7057);
#1467=VERTEX_POINT('',#7221);
#1468=VERTEX_POINT('',#7222);
#1469=VERTEX_POINT('',#7527);
#1470=VERTEX_POINT('',#7530);
#1471=VERTEX_POINT('',#7531);
#1472=VERTEX_POINT('',#7695);
#1473=VERTEX_POINT('',#7696);
#1474=VERTEX_POINT('',#8001);
#1475=VERTEX_POINT('',#8004);
#1476=VERTEX_POINT('',#8005);
#1477=VERTEX_POINT('',#8169);
#1478=VERTEX_POINT('',#8170);
#1479=VERTEX_POINT('',#8475);
#1480=VERTEX_POINT('',#8478);
#1481=VERTEX_POINT('',#8479);
#1482=VERTEX_POINT('',#8643);
#1483=VERTEX_POINT('',#8644);
#1484=VERTEX_POINT('',#8949);
#1485=VERTEX_POINT('',#8952);
#1486=VERTEX_POINT('',#8953);
#1487=VERTEX_POINT('',#9117);
#1488=VERTEX_POINT('',#9118);
#1489=VERTEX_POINT('',#9282);
#1490=VERTEX_POINT('',#9283);
#1491=VERTEX_POINT('',#9588);
#1492=VERTEX_POINT('',#9591);
#1493=VERTEX_POINT('',#9592);
#1494=VERTEX_POINT('',#9756);
#1495=VERTEX_POINT('',#9757);
#1496=VERTEX_POINT('',#10062);
#1497=VERTEX_POINT('',#10065);
#1498=VERTEX_POINT('',#10066);
#1499=VERTEX_POINT('',#10230);
#1500=VERTEX_POINT('',#10231);
#1501=VERTEX_POINT('',#10536);
#1502=VERTEX_POINT('',#10539);
#1503=VERTEX_POINT('',#10540);
#1504=VERTEX_POINT('',#10704);
#1505=VERTEX_POINT('',#10705);
#1506=VERTEX_POINT('',#11010);
#1507=VERTEX_POINT('',#11013);
#1508=VERTEX_POINT('',#11014);
#1509=VERTEX_POINT('',#11178);
#1510=VERTEX_POINT('',#11179);
#1511=VERTEX_POINT('',#11484);
#1512=VERTEX_POINT('',#11487);
#1513=VERTEX_POINT('',#11488);
#1514=VERTEX_POINT('',#11652);
#1515=VERTEX_POINT('',#11653);
#1516=VERTEX_POINT('',#11958);
#1517=VERTEX_POINT('',#11961);
#1518=VERTEX_POINT('',#11962);
#1519=VERTEX_POINT('',#12126);
#1520=VERTEX_POINT('',#12127);
#1521=VERTEX_POINT('',#12291);
#1522=VERTEX_POINT('',#12292);
#1523=VERTEX_POINT('',#12456);
#1524=VERTEX_POINT('',#12457);
#1525=VERTEX_POINT('',#12762);
#1526=VERTEX_POINT('',#12765);
#1527=VERTEX_POINT('',#12766);
#1528=VERTEX_POINT('',#12930);
#1529=VERTEX_POINT('',#12931);
#1530=VERTEX_POINT('',#13236);
#1531=VERTEX_POINT('',#13239);
#1532=VERTEX_POINT('',#13240);
#1533=VERTEX_POINT('',#13404);
#1534=VERTEX_POINT('',#13405);
#1535=VERTEX_POINT('',#13710);
#1536=VERTEX_POINT('',#13713);
#1537=VERTEX_POINT('',#13714);
#1538=VERTEX_POINT('',#13878);
#1539=VERTEX_POINT('',#13879);
#1540=VERTEX_POINT('',#14184);
#1541=VERTEX_POINT('',#14187);
#1542=VERTEX_POINT('',#14188);
#1543=VERTEX_POINT('',#14352);
#1544=VERTEX_POINT('',#14353);
#1545=VERTEX_POINT('',#14658);
#1546=VERTEX_POINT('',#14661);
#1547=VERTEX_POINT('',#14662);
#1548=VERTEX_POINT('',#14826);
#1549=VERTEX_POINT('',#14827);
#1550=VERTEX_POINT('',#15132);
#1551=VERTEX_POINT('',#15135);
#1552=VERTEX_POINT('',#15136);
#1553=VERTEX_POINT('',#15300);
#1554=VERTEX_POINT('',#15301);
#1555=VERTEX_POINT('',#15606);
#1556=VERTEX_POINT('',#15609);
#1557=VERTEX_POINT('',#15610);
#1558=VERTEX_POINT('',#15774);
#1559=VERTEX_POINT('',#15775);
#1560=VERTEX_POINT('',#16080);
#1561=VERTEX_POINT('',#16083);
#1562=VERTEX_POINT('',#16084);
#1563=VERTEX_POINT('',#16248);
#1564=VERTEX_POINT('',#16249);
#1565=VERTEX_POINT('',#16554);
#1566=VERTEX_POINT('',#16557);
#1567=VERTEX_POINT('',#16558);
#1568=VERTEX_POINT('',#16722);
#1569=VERTEX_POINT('',#16723);
#1570=VERTEX_POINT('',#17028);
#1571=VERTEX_POINT('',#17031);
#1572=VERTEX_POINT('',#17032);
#1573=VERTEX_POINT('',#17196);
#1574=VERTEX_POINT('',#17197);
#1575=VERTEX_POINT('',#17502);
#1576=VERTEX_POINT('',#17505);
#1577=VERTEX_POINT('',#17506);
#1578=VERTEX_POINT('',#17670);
#1579=VERTEX_POINT('',#17671);
#1580=VERTEX_POINT('',#17976);
#1581=VERTEX_POINT('',#17979);
#1582=VERTEX_POINT('',#17980);
#1583=VERTEX_POINT('',#18144);
#1584=VERTEX_POINT('',#18145);
#1585=VERTEX_POINT('',#18450);
#1586=VERTEX_POINT('',#18453);
#1587=VERTEX_POINT('',#18454);
#1588=VERTEX_POINT('',#18618);
#1589=VERTEX_POINT('',#18622);
#1590=VERTEX_POINT('',#18623);
#1591=VERTEX_POINT('',#18628);
#1592=VERTEX_POINT('',#18637);
#1593=VERTEX_POINT('',#18884);
#1594=VERTEX_POINT('',#18886);
#1595=VERTEX_POINT('',#18888);
#1596=VERTEX_POINT('',#18891);
#1597=VERTEX_POINT('',#19138);
#1598=VERTEX_POINT('',#19140);
#1599=VERTEX_POINT('',#19142);
#1600=VERTEX_POINT('',#19145);
#1601=VERTEX_POINT('',#19392);
#1602=VERTEX_POINT('',#19394);
#1603=VERTEX_POINT('',#19396);
#1604=VERTEX_POINT('',#19399);
#1605=VERTEX_POINT('',#19401);
#1606=VERTEX_POINT('',#19403);
#1607=VERTEX_POINT('',#19414);
#1608=VERTEX_POINT('',#19416);
#1609=VERTEX_POINT('',#19419);
#1610=VERTEX_POINT('',#19421);
#1611=VERTEX_POINT('',#19424);
#1612=VERTEX_POINT('',#19426);
#1613=VERTEX_POINT('',#19429);
#1614=VERTEX_POINT('',#19431);
#1615=VERTEX_POINT('',#19434);
#1616=VERTEX_POINT('',#19436);
#1617=VERTEX_POINT('',#19439);
#1618=VERTEX_POINT('',#19441);
#1619=VERTEX_POINT('',#19444);
#1620=VERTEX_POINT('',#19446);
#1621=VERTEX_POINT('',#19449);
#1622=VERTEX_POINT('',#19451);
#1623=VERTEX_POINT('',#19454);
#1624=VERTEX_POINT('',#19456);
#1625=VERTEX_POINT('',#19459);
#1626=VERTEX_POINT('',#19461);
#1627=VERTEX_POINT('',#19464);
#1628=VERTEX_POINT('',#19466);
#1629=CIRCLE('',#4417,2.4585);
#1630=CIRCLE('',#4418,2.4585);
#1631=CIRCLE('',#4420,2.4585);
#1632=CIRCLE('',#4421,2.4585);
#1633=CIRCLE('',#4423,2.4585);
#1634=CIRCLE('',#4424,2.4585);
#1635=CIRCLE('',#4426,2.4585);
#1636=CIRCLE('',#4427,2.4585);
#1637=CIRCLE('',#4429,1.);
#1638=CIRCLE('',#4430,1.);
#1639=CIRCLE('',#4431,1.);
#1640=CIRCLE('',#4432,1.);
#1641=CIRCLE('',#4433,1.);
#1642=CIRCLE('',#4434,1.);
#1643=CIRCLE('',#4435,1.);
#1644=CIRCLE('',#4436,1.);
#1645=CIRCLE('',#4437,1.);
#1646=CIRCLE('',#4438,1.);
#1647=CIRCLE('',#4439,1.);
#1648=CIRCLE('',#4440,0.5);
#1649=CIRCLE('',#4441,0.5);
#1650=CIRCLE('',#4442,0.5);
#1651=CIRCLE('',#4443,0.5);
#1652=CIRCLE('',#4444,0.5);
#1653=CIRCLE('',#4445,0.5);
#1654=CIRCLE('',#4446,0.5);
#1655=CIRCLE('',#4447,0.5);
#1656=CIRCLE('',#4448,0.5);
#1657=CIRCLE('',#4449,0.5);
#1658=CIRCLE('',#4450,0.5);
#1659=CIRCLE('',#4451,0.5);
#1660=CIRCLE('',#4452,0.5);
#1661=CIRCLE('',#4453,0.5);
#1662=CIRCLE('',#4454,0.5);
#1663=CIRCLE('',#4455,0.5);
#1664=CIRCLE('',#4456,0.5);
#1665=CIRCLE('',#4457,0.5);
#1666=CIRCLE('',#4458,0.5);
#1667=CIRCLE('',#4459,0.5);
#1668=CIRCLE('',#4460,0.5);
#1669=CIRCLE('',#4461,0.5);
#1670=CIRCLE('',#4462,0.5);
#1671=CIRCLE('',#4463,0.5);
#1672=CIRCLE('',#4464,0.5);
#1673=CIRCLE('',#4465,0.5);
#1674=CIRCLE('',#4466,0.5);
#1675=CIRCLE('',#4467,0.5);
#1676=CIRCLE('',#4468,0.5);
#1677=CIRCLE('',#4469,0.5);
#1678=CIRCLE('',#4470,0.5);
#1679=CIRCLE('',#4471,0.5);
#1680=CIRCLE('',#4472,0.5);
#1681=CIRCLE('',#4473,0.5);
#1682=CIRCLE('',#4474,0.5);
#1683=CIRCLE('',#4475,0.5);
#1684=CIRCLE('',#4476,0.5);
#1685=CIRCLE('',#4477,0.5);
#1686=CIRCLE('',#4478,0.5);
#1687=CIRCLE('',#4479,0.5);
#1688=CIRCLE('',#4480,0.5);
#1689=CIRCLE('',#4481,0.5);
#1690=CIRCLE('',#4482,0.5);
#1691=CIRCLE('',#4483,0.5);
#1692=CIRCLE('',#4484,0.5);
#1693=CIRCLE('',#4485,0.5);
#1694=CIRCLE('',#4486,0.5);
#1695=CIRCLE('',#4487,0.5);
#1696=CIRCLE('',#4488,0.5);
#1697=CIRCLE('',#4489,0.5);
#1698=CIRCLE('',#4490,0.5);
#1699=CIRCLE('',#4491,0.5);
#1700=CIRCLE('',#4492,0.5);
#1701=CIRCLE('',#4493,0.5);
#1702=CIRCLE('',#4494,0.5);
#1703=CIRCLE('',#4495,0.5);
#1704=CIRCLE('',#4496,0.5);
#1705=CIRCLE('',#4497,0.5);
#1706=CIRCLE('',#4498,0.5);
#1707=CIRCLE('',#4499,0.5);
#1708=CIRCLE('',#4500,0.5);
#1709=CIRCLE('',#4501,0.5);
#1710=CIRCLE('',#4502,0.5);
#1711=CIRCLE('',#4503,0.5);
#1712=CIRCLE('',#4504,0.5);
#1713=CIRCLE('',#4505,0.5);
#1714=CIRCLE('',#4506,0.5);
#1715=CIRCLE('',#4507,0.5);
#1716=CIRCLE('',#4508,0.5);
#1717=CIRCLE('',#4509,0.5);
#1718=CIRCLE('',#4510,0.5);
#1719=CIRCLE('',#4511,0.5);
#1720=CIRCLE('',#4512,0.5);
#1721=CIRCLE('',#4513,0.5);
#1722=CIRCLE('',#4514,0.5);
#1723=CIRCLE('',#4515,0.5);
#1724=CIRCLE('',#4516,0.5);
#1725=CIRCLE('',#4517,0.5);
#1726=CIRCLE('',#4518,0.5);
#1727=CIRCLE('',#4519,0.5);
#1728=CIRCLE('',#4520,0.5);
#1729=CIRCLE('',#4521,2.5);
#1730=CIRCLE('',#4522,2.5);
#1731=CIRCLE('',#4523,24.);
#1732=CIRCLE('',#4524,24.);
#1733=CIRCLE('',#4526,2.4585);
#1734=CIRCLE('',#4527,2.4585);
#1735=CIRCLE('',#4528,2.4585);
#1736=CIRCLE('',#4530,24.);
#1737=CIRCLE('',#4532,24.);
#1738=CIRCLE('',#4535,2.4585);
#1739=CIRCLE('',#4538,0.5);
#1740=CIRCLE('',#4542,0.5);
#1741=CIRCLE('',#4546,0.5);
#1742=CIRCLE('',#4549,0.5);
#1743=CIRCLE('',#4553,0.5);
#1744=CIRCLE('',#4556,0.5);
#1745=CIRCLE('',#4560,0.5);
#1746=CIRCLE('',#4563,0.5);
#1747=CIRCLE('',#4567,0.5);
#1748=CIRCLE('',#4570,0.5);
#1749=CIRCLE('',#4574,0.5);
#1750=CIRCLE('',#4577,0.5);
#1751=CIRCLE('',#4581,0.5);
#1752=CIRCLE('',#4584,0.5);
#1753=CIRCLE('',#4587,0.5);
#1754=CIRCLE('',#4591,0.5);
#1755=CIRCLE('',#4594,0.5);
#1756=CIRCLE('',#4598,0.5);
#1757=CIRCLE('',#4601,0.5);
#1758=CIRCLE('',#4605,0.5);
#1759=CIRCLE('',#4608,0.5);
#1760=CIRCLE('',#4612,0.5);
#1761=CIRCLE('',#4615,0.5);
#1762=CIRCLE('',#4619,0.5);
#1763=CIRCLE('',#4622,0.5);
#1764=CIRCLE('',#4626,0.5);
#1765=CIRCLE('',#4629,0.5);
#1766=CIRCLE('',#4632,0.5);
#1767=CIRCLE('',#4635,0.5);
#1768=CIRCLE('',#4639,0.5);
#1769=CIRCLE('',#4642,0.5);
#1770=CIRCLE('',#4646,0.5);
#1771=CIRCLE('',#4649,0.5);
#1772=CIRCLE('',#4653,0.5);
#1773=CIRCLE('',#4656,0.5);
#1774=CIRCLE('',#4660,0.5);
#1775=CIRCLE('',#4663,0.5);
#1776=CIRCLE('',#4667,0.5);
#1777=CIRCLE('',#4670,0.5);
#1778=CIRCLE('',#4674,0.5);
#1779=CIRCLE('',#4677,0.5);
#1780=CIRCLE('',#4681,0.5);
#1781=CIRCLE('',#4684,0.5);
#1782=CIRCLE('',#4688,0.5);
#1783=CIRCLE('',#4691,0.5);
#1784=CIRCLE('',#4695,0.5);
#1785=CIRCLE('',#4698,0.5);
#1786=CIRCLE('',#4702,0.5);
#1787=CIRCLE('',#4705,0.5);
#1788=CIRCLE('',#4709,0.5);
#1789=CIRCLE('',#4712,0.5);
#1790=CIRCLE('',#4716,0.5);
#1791=CIRCLE('',#4719,0.5);
#1792=CIRCLE('',#4723,0.5);
#1793=CIRCLE('',#4729,2.5);
#1794=CIRCLE('',#4730,2.5);
#1795=CIRCLE('',#4734,2.25);
#1796=CIRCLE('',#4735,2.25);
#1797=CIRCLE('',#4738,2.25);
#1798=CIRCLE('',#4739,2.25);
#1799=CIRCLE('',#4742,2.25);
#1800=CIRCLE('',#4743,2.25);
#1801=CIRCLE('',#4746,2.25);
#1802=CIRCLE('',#4747,2.25);
#1803=CIRCLE('',#4758,1.);
#1804=CIRCLE('',#4761,1.);
#1805=CIRCLE('',#4764,1.);
#1806=CIRCLE('',#4767,1.);
#1807=CIRCLE('',#4770,1.);
#1808=CIRCLE('',#4773,1.);
#1809=CIRCLE('',#4776,1.);
#1810=CIRCLE('',#4779,1.);
#1811=CIRCLE('',#4782,1.);
#1812=CIRCLE('',#4785,1.);
#1813=CIRCLE('',#4788,1.);
#1814=EDGE_LOOP('',(#298));
#1815=EDGE_LOOP('',(#299));
#1816=EDGE_LOOP('',(#300));
#1817=EDGE_LOOP('',(#301));
#1818=EDGE_LOOP('',(#302));
#1819=EDGE_LOOP('',(#303));
#1820=EDGE_LOOP('',(#304));
#1821=EDGE_LOOP('',(#305));
#1822=EDGE_LOOP('',(#306));
#1823=EDGE_LOOP('',(#307));
#1824=EDGE_LOOP('',(#308));
#1825=EDGE_LOOP('',(#309));
#1826=EDGE_LOOP('',(#310));
#1827=EDGE_LOOP('',(#311));
#1828=EDGE_LOOP('',(#312));
#1829=EDGE_LOOP('',(#313));
#1830=EDGE_LOOP('',(#314));
#1831=EDGE_LOOP('',(#315));
#1832=EDGE_LOOP('',(#316));
#1833=EDGE_LOOP('',(#317));
#1834=EDGE_LOOP('',(#318));
#1835=EDGE_LOOP('',(#319));
#1836=EDGE_LOOP('',(#320));
#1837=EDGE_LOOP('',(#321));
#1838=EDGE_LOOP('',(#322));
#1839=EDGE_LOOP('',(#323));
#1840=EDGE_LOOP('',(#324));
#1841=EDGE_LOOP('',(#325));
#1842=EDGE_LOOP('',(#326));
#1843=EDGE_LOOP('',(#327));
#1844=EDGE_LOOP('',(#328));
#1845=EDGE_LOOP('',(#329));
#1846=EDGE_LOOP('',(#330));
#1847=EDGE_LOOP('',(#331));
#1848=EDGE_LOOP('',(#332));
#1849=EDGE_LOOP('',(#333));
#1850=EDGE_LOOP('',(#334));
#1851=EDGE_LOOP('',(#335));
#1852=EDGE_LOOP('',(#336));
#1853=EDGE_LOOP('',(#337));
#1854=EDGE_LOOP('',(#338));
#1855=EDGE_LOOP('',(#339));
#1856=EDGE_LOOP('',(#340));
#1857=EDGE_LOOP('',(#341));
#1858=EDGE_LOOP('',(#342));
#1859=EDGE_LOOP('',(#343));
#1860=EDGE_LOOP('',(#344));
#1861=EDGE_LOOP('',(#345));
#1862=EDGE_LOOP('',(#346));
#1863=EDGE_LOOP('',(#347));
#1864=EDGE_LOOP('',(#348));
#1865=EDGE_LOOP('',(#349));
#1866=EDGE_LOOP('',(#350));
#1867=EDGE_LOOP('',(#351));
#1868=EDGE_LOOP('',(#352));
#1869=EDGE_LOOP('',(#353));
#1870=EDGE_LOOP('',(#354));
#1871=EDGE_LOOP('',(#355));
#1872=EDGE_LOOP('',(#356));
#1873=EDGE_LOOP('',(#357));
#1874=EDGE_LOOP('',(#358));
#1875=EDGE_LOOP('',(#359));
#1876=EDGE_LOOP('',(#360));
#1877=EDGE_LOOP('',(#361));
#1878=EDGE_LOOP('',(#362));
#1879=EDGE_LOOP('',(#363));
#1880=EDGE_LOOP('',(#364));
#1881=EDGE_LOOP('',(#365));
#1882=EDGE_LOOP('',(#366));
#1883=EDGE_LOOP('',(#367));
#1884=EDGE_LOOP('',(#368));
#1885=EDGE_LOOP('',(#369));
#1886=EDGE_LOOP('',(#370));
#1887=EDGE_LOOP('',(#371));
#1888=EDGE_LOOP('',(#372));
#1889=EDGE_LOOP('',(#373));
#1890=EDGE_LOOP('',(#374));
#1891=EDGE_LOOP('',(#375));
#1892=EDGE_LOOP('',(#376));
#1893=EDGE_LOOP('',(#377));
#1894=EDGE_LOOP('',(#378));
#1895=EDGE_LOOP('',(#379));
#1896=EDGE_LOOP('',(#380));
#1897=EDGE_LOOP('',(#381));
#1898=EDGE_LOOP('',(#382));
#1899=EDGE_LOOP('',(#383));
#1900=EDGE_LOOP('',(#384));
#1901=EDGE_LOOP('',(#385));
#1902=EDGE_LOOP('',(#386));
#1903=EDGE_LOOP('',(#387));
#1904=EDGE_LOOP('',(#388));
#1905=EDGE_LOOP('',(#389));
#1906=EDGE_LOOP('',(#390));
#1907=EDGE_LOOP('',(#391));
#1908=EDGE_LOOP('',(#392));
#1909=EDGE_LOOP('',(#393));
#1910=EDGE_LOOP('',(#394));
#1911=EDGE_LOOP('',(#395));
#1912=EDGE_LOOP('',(#396));
#1913=EDGE_LOOP('',(#397));
#1914=EDGE_LOOP('',(#398,#399,#400,#401,#402,#403,#404,#405,#406,#407));
#1915=EDGE_LOOP('',(#408));
#1916=EDGE_LOOP('',(#409));
#1917=EDGE_LOOP('',(#410));
#1918=EDGE_LOOP('',(#411,#412,#413,#414,#415,#416,#417,#418));
#1919=EDGE_LOOP('',(#419,#420,#421,#422));
#1920=EDGE_LOOP('',(#423,#424,#425,#426));
#1921=EDGE_LOOP('',(#427,#428,#429,#430));
#1922=EDGE_LOOP('',(#431));
#1923=EDGE_LOOP('',(#432,#433,#434,#435));
#1924=EDGE_LOOP('',(#436));
#1925=EDGE_LOOP('',(#437));
#1926=EDGE_LOOP('',(#438,#439));
#1927=EDGE_LOOP('',(#440));
#1928=EDGE_LOOP('',(#441,#442));
#1929=EDGE_LOOP('',(#443));
#1930=EDGE_LOOP('',(#444));
#1931=EDGE_LOOP('',(#445,#446));
#1932=EDGE_LOOP('',(#447));
#1933=EDGE_LOOP('',(#448,#449));
#1934=EDGE_LOOP('',(#450));
#1935=EDGE_LOOP('',(#451));
#1936=EDGE_LOOP('',(#452,#453));
#1937=EDGE_LOOP('',(#454));
#1938=EDGE_LOOP('',(#455,#456));
#1939=EDGE_LOOP('',(#457,#458));
#1940=EDGE_LOOP('',(#459));
#1941=EDGE_LOOP('',(#460,#461));
#1942=EDGE_LOOP('',(#462));
#1943=EDGE_LOOP('',(#463));
#1944=EDGE_LOOP('',(#464,#465));
#1945=EDGE_LOOP('',(#466));
#1946=EDGE_LOOP('',(#467,#468));
#1947=EDGE_LOOP('',(#469,#470));
#1948=EDGE_LOOP('',(#471));
#1949=EDGE_LOOP('',(#472,#473));
#1950=EDGE_LOOP('',(#474));
#1951=EDGE_LOOP('',(#475));
#1952=EDGE_LOOP('',(#476,#477));
#1953=EDGE_LOOP('',(#478));
#1954=EDGE_LOOP('',(#479,#480));
#1955=EDGE_LOOP('',(#481,#482));
#1956=EDGE_LOOP('',(#483));
#1957=EDGE_LOOP('',(#484,#485));
#1958=EDGE_LOOP('',(#486));
#1959=EDGE_LOOP('',(#487));
#1960=EDGE_LOOP('',(#488,#489));
#1961=EDGE_LOOP('',(#490));
#1962=EDGE_LOOP('',(#491,#492));
#1963=EDGE_LOOP('',(#493,#494));
#1964=EDGE_LOOP('',(#495));
#1965=EDGE_LOOP('',(#496,#497));
#1966=EDGE_LOOP('',(#498));
#1967=EDGE_LOOP('',(#499));
#1968=EDGE_LOOP('',(#500,#501));
#1969=EDGE_LOOP('',(#502));
#1970=EDGE_LOOP('',(#503,#504));
#1971=EDGE_LOOP('',(#505,#506));
#1972=EDGE_LOOP('',(#507));
#1973=EDGE_LOOP('',(#508,#509));
#1974=EDGE_LOOP('',(#510));
#1975=EDGE_LOOP('',(#511));
#1976=EDGE_LOOP('',(#512,#513));
#1977=EDGE_LOOP('',(#514));
#1978=EDGE_LOOP('',(#515,#516));
#1979=EDGE_LOOP('',(#517,#518));
#1980=EDGE_LOOP('',(#519));
#1981=EDGE_LOOP('',(#520,#521));
#1982=EDGE_LOOP('',(#522,#523));
#1983=EDGE_LOOP('',(#524));
#1984=EDGE_LOOP('',(#525,#526));
#1985=EDGE_LOOP('',(#527));
#1986=EDGE_LOOP('',(#528));
#1987=EDGE_LOOP('',(#529,#530));
#1988=EDGE_LOOP('',(#531));
#1989=EDGE_LOOP('',(#532,#533));
#1990=EDGE_LOOP('',(#534,#535));
#1991=EDGE_LOOP('',(#536));
#1992=EDGE_LOOP('',(#537,#538));
#1993=EDGE_LOOP('',(#539));
#1994=EDGE_LOOP('',(#540));
#1995=EDGE_LOOP('',(#541,#542));
#1996=EDGE_LOOP('',(#543));
#1997=EDGE_LOOP('',(#544,#545));
#1998=EDGE_LOOP('',(#546,#547));
#1999=EDGE_LOOP('',(#548));
#2000=EDGE_LOOP('',(#549,#550));
#2001=EDGE_LOOP('',(#551));
#2002=EDGE_LOOP('',(#552));
#2003=EDGE_LOOP('',(#553,#554));
#2004=EDGE_LOOP('',(#555));
#2005=EDGE_LOOP('',(#556,#557));
#2006=EDGE_LOOP('',(#558,#559));
#2007=EDGE_LOOP('',(#560));
#2008=EDGE_LOOP('',(#561,#562));
#2009=EDGE_LOOP('',(#563));
#2010=EDGE_LOOP('',(#564));
#2011=EDGE_LOOP('',(#565,#566));
#2012=EDGE_LOOP('',(#567));
#2013=EDGE_LOOP('',(#568,#569));
#2014=EDGE_LOOP('',(#570,#571));
#2015=EDGE_LOOP('',(#572));
#2016=EDGE_LOOP('',(#573,#574));
#2017=EDGE_LOOP('',(#575));
#2018=EDGE_LOOP('',(#576));
#2019=EDGE_LOOP('',(#577,#578));
#2020=EDGE_LOOP('',(#579));
#2021=EDGE_LOOP('',(#580,#581));
#2022=EDGE_LOOP('',(#582,#583));
#2023=EDGE_LOOP('',(#584));
#2024=EDGE_LOOP('',(#585,#586));
#2025=EDGE_LOOP('',(#587));
#2026=EDGE_LOOP('',(#588));
#2027=EDGE_LOOP('',(#589,#590));
#2028=EDGE_LOOP('',(#591));
#2029=EDGE_LOOP('',(#592,#593));
#2030=EDGE_LOOP('',(#594,#595));
#2031=EDGE_LOOP('',(#596));
#2032=EDGE_LOOP('',(#597,#598));
#2033=EDGE_LOOP('',(#599,#600));
#2034=EDGE_LOOP('',(#601));
#2035=EDGE_LOOP('',(#602,#603));
#2036=EDGE_LOOP('',(#604,#605));
#2037=EDGE_LOOP('',(#606));
#2038=EDGE_LOOP('',(#607,#608));
#2039=EDGE_LOOP('',(#609));
#2040=EDGE_LOOP('',(#610));
#2041=EDGE_LOOP('',(#611,#612));
#2042=EDGE_LOOP('',(#613));
#2043=EDGE_LOOP('',(#614,#615));
#2044=EDGE_LOOP('',(#616,#617));
#2045=EDGE_LOOP('',(#618));
#2046=EDGE_LOOP('',(#619,#620));
#2047=EDGE_LOOP('',(#621));
#2048=EDGE_LOOP('',(#622));
#2049=EDGE_LOOP('',(#623,#624));
#2050=EDGE_LOOP('',(#625));
#2051=EDGE_LOOP('',(#626,#627));
#2052=EDGE_LOOP('',(#628,#629));
#2053=EDGE_LOOP('',(#630));
#2054=EDGE_LOOP('',(#631,#632));
#2055=EDGE_LOOP('',(#633));
#2056=EDGE_LOOP('',(#634));
#2057=EDGE_LOOP('',(#635,#636));
#2058=EDGE_LOOP('',(#637));
#2059=EDGE_LOOP('',(#638,#639));
#2060=EDGE_LOOP('',(#640,#641));
#2061=EDGE_LOOP('',(#642));
#2062=EDGE_LOOP('',(#643,#644));
#2063=EDGE_LOOP('',(#645));
#2064=EDGE_LOOP('',(#646));
#2065=EDGE_LOOP('',(#647,#648));
#2066=EDGE_LOOP('',(#649));
#2067=EDGE_LOOP('',(#650,#651));
#2068=EDGE_LOOP('',(#652,#653));
#2069=EDGE_LOOP('',(#654));
#2070=EDGE_LOOP('',(#655,#656));
#2071=EDGE_LOOP('',(#657));
#2072=EDGE_LOOP('',(#658));
#2073=EDGE_LOOP('',(#659,#660));
#2074=EDGE_LOOP('',(#661));
#2075=EDGE_LOOP('',(#662,#663));
#2076=EDGE_LOOP('',(#664,#665));
#2077=EDGE_LOOP('',(#666));
#2078=EDGE_LOOP('',(#667,#668));
#2079=EDGE_LOOP('',(#669));
#2080=EDGE_LOOP('',(#670));
#2081=EDGE_LOOP('',(#671,#672));
#2082=EDGE_LOOP('',(#673));
#2083=EDGE_LOOP('',(#674,#675));
#2084=EDGE_LOOP('',(#676,#677));
#2085=EDGE_LOOP('',(#678));
#2086=EDGE_LOOP('',(#679,#680));
#2087=EDGE_LOOP('',(#681));
#2088=EDGE_LOOP('',(#682));
#2089=EDGE_LOOP('',(#683,#684));
#2090=EDGE_LOOP('',(#685));
#2091=EDGE_LOOP('',(#686,#687));
#2092=EDGE_LOOP('',(#688,#689));
#2093=EDGE_LOOP('',(#690));
#2094=EDGE_LOOP('',(#691,#692));
#2095=EDGE_LOOP('',(#693));
#2096=EDGE_LOOP('',(#694));
#2097=EDGE_LOOP('',(#695,#696));
#2098=EDGE_LOOP('',(#697));
#2099=EDGE_LOOP('',(#698,#699));
#2100=EDGE_LOOP('',(#700,#701));
#2101=EDGE_LOOP('',(#702));
#2102=EDGE_LOOP('',(#703,#704));
#2103=EDGE_LOOP('',(#705));
#2104=EDGE_LOOP('',(#706));
#2105=EDGE_LOOP('',(#707,#708));
#2106=EDGE_LOOP('',(#709));
#2107=EDGE_LOOP('',(#710,#711));
#2108=EDGE_LOOP('',(#712,#713));
#2109=EDGE_LOOP('',(#714));
#2110=EDGE_LOOP('',(#715,#716));
#2111=EDGE_LOOP('',(#717));
#2112=EDGE_LOOP('',(#718));
#2113=EDGE_LOOP('',(#719,#720));
#2114=EDGE_LOOP('',(#721));
#2115=EDGE_LOOP('',(#722,#723));
#2116=EDGE_LOOP('',(#724,#725));
#2117=EDGE_LOOP('',(#726));
#2118=EDGE_LOOP('',(#727,#728));
#2119=EDGE_LOOP('',(#729));
#2120=EDGE_LOOP('',(#730));
#2121=EDGE_LOOP('',(#731,#732));
#2122=EDGE_LOOP('',(#733));
#2123=EDGE_LOOP('',(#734,#735));
#2124=EDGE_LOOP('',(#736,#737));
#2125=EDGE_LOOP('',(#738));
#2126=EDGE_LOOP('',(#739,#740));
#2127=EDGE_LOOP('',(#741));
#2128=EDGE_LOOP('',(#742));
#2129=EDGE_LOOP('',(#743,#744));
#2130=EDGE_LOOP('',(#745));
#2131=EDGE_LOOP('',(#746,#747));
#2132=EDGE_LOOP('',(#748,#749));
#2133=EDGE_LOOP('',(#750));
#2134=EDGE_LOOP('',(#751,#752));
#2135=EDGE_LOOP('',(#753));
#2136=EDGE_LOOP('',(#754));
#2137=EDGE_LOOP('',(#755,#756));
#2138=EDGE_LOOP('',(#757));
#2139=EDGE_LOOP('',(#758,#759));
#2140=EDGE_LOOP('',(#760,#761,#762,#763));
#2141=EDGE_LOOP('',(#764,#765,#766,#767));
#2142=EDGE_LOOP('',(#768,#769,#770,#771));
#2143=EDGE_LOOP('',(#772,#773,#774,#775,#776,#777));
#2144=EDGE_LOOP('',(#778,#779,#780,#781));
#2145=EDGE_LOOP('',(#782,#783,#784,#785));
#2146=EDGE_LOOP('',(#786));
#2147=EDGE_LOOP('',(#787));
#2148=EDGE_LOOP('',(#788,#789));
#2149=EDGE_LOOP('',(#790));
#2150=EDGE_LOOP('',(#791,#792));
#2151=EDGE_LOOP('',(#793,#794));
#2152=EDGE_LOOP('',(#795,#796));
#2153=EDGE_LOOP('',(#797));
#2154=EDGE_LOOP('',(#798,#799));
#2155=EDGE_LOOP('',(#800,#801));
#2156=EDGE_LOOP('',(#802));
#2157=EDGE_LOOP('',(#803,#804));
#2158=EDGE_LOOP('',(#805,#806));
#2159=EDGE_LOOP('',(#807));
#2160=EDGE_LOOP('',(#808,#809));
#2161=EDGE_LOOP('',(#810));
#2162=EDGE_LOOP('',(#811));
#2163=EDGE_LOOP('',(#812,#813));
#2164=EDGE_LOOP('',(#814,#815));
#2165=EDGE_LOOP('',(#816));
#2166=EDGE_LOOP('',(#817,#818));
#2167=EDGE_LOOP('',(#819,#820));
#2168=EDGE_LOOP('',(#821));
#2169=EDGE_LOOP('',(#822,#823));
#2170=EDGE_LOOP('',(#824,#825));
#2171=EDGE_LOOP('',(#826));
#2172=EDGE_LOOP('',(#827,#828));
#2173=EDGE_LOOP('',(#829,#830));
#2174=EDGE_LOOP('',(#831));
#2175=EDGE_LOOP('',(#832,#833));
#2176=EDGE_LOOP('',(#834));
#2177=EDGE_LOOP('',(#835));
#2178=EDGE_LOOP('',(#836));
#2179=EDGE_LOOP('',(#837,#838));
#2180=EDGE_LOOP('',(#839));
#2181=EDGE_LOOP('',(#840,#841));
#2182=EDGE_LOOP('',(#842,#843));
#2183=EDGE_LOOP('',(#844));
#2184=EDGE_LOOP('',(#845,#846));
#2185=EDGE_LOOP('',(#847,#848));
#2186=EDGE_LOOP('',(#849,#850));
#2187=EDGE_LOOP('',(#851,#852));
#2188=EDGE_LOOP('',(#853));
#2189=EDGE_LOOP('',(#854,#855));
#2190=EDGE_LOOP('',(#856,#857));
#2191=EDGE_LOOP('',(#858));
#2192=EDGE_LOOP('',(#859,#860));
#2193=EDGE_LOOP('',(#861));
#2194=EDGE_LOOP('',(#862));
#2195=EDGE_LOOP('',(#863,#864));
#2196=EDGE_LOOP('',(#865,#866));
#2197=EDGE_LOOP('',(#867));
#2198=EDGE_LOOP('',(#868,#869));
#2199=EDGE_LOOP('',(#870,#871));
#2200=EDGE_LOOP('',(#872));
#2201=EDGE_LOOP('',(#873,#874));
#2202=EDGE_LOOP('',(#875,#876));
#2203=EDGE_LOOP('',(#877));
#2204=EDGE_LOOP('',(#878,#879));
#2205=EDGE_LOOP('',(#880,#881));
#2206=EDGE_LOOP('',(#882));
#2207=EDGE_LOOP('',(#883));
#2208=EDGE_LOOP('',(#884));
#2209=EDGE_LOOP('',(#885));
#2210=EDGE_LOOP('',(#886,#887));
#2211=EDGE_LOOP('',(#888,#889));
#2212=EDGE_LOOP('',(#890));
#2213=EDGE_LOOP('',(#891,#892));
#2214=EDGE_LOOP('',(#893,#894));
#2215=EDGE_LOOP('',(#895));
#2216=EDGE_LOOP('',(#896,#897));
#2217=EDGE_LOOP('',(#898,#899));
#2218=EDGE_LOOP('',(#900));
#2219=EDGE_LOOP('',(#901,#902));
#2220=EDGE_LOOP('',(#903,#904));
#2221=EDGE_LOOP('',(#905));
#2222=EDGE_LOOP('',(#906,#907));
#2223=EDGE_LOOP('',(#908));
#2224=EDGE_LOOP('',(#909));
#2225=EDGE_LOOP('',(#910,#911));
#2226=EDGE_LOOP('',(#912,#913));
#2227=EDGE_LOOP('',(#914));
#2228=EDGE_LOOP('',(#915,#916));
#2229=EDGE_LOOP('',(#917,#918));
#2230=EDGE_LOOP('',(#919));
#2231=EDGE_LOOP('',(#920,#921));
#2232=EDGE_LOOP('',(#922,#923));
#2233=EDGE_LOOP('',(#924));
#2234=EDGE_LOOP('',(#925,#926));
#2235=EDGE_LOOP('',(#927,#928));
#2236=EDGE_LOOP('',(#929));
#2237=EDGE_LOOP('',(#930,#931));
#2238=EDGE_LOOP('',(#932));
#2239=EDGE_LOOP('',(#933));
#2240=EDGE_LOOP('',(#934));
#2241=EDGE_LOOP('',(#935));
#2242=EDGE_LOOP('',(#936));
#2243=EDGE_LOOP('',(#937));
#2244=EDGE_LOOP('',(#938));
#2245=EDGE_LOOP('',(#939));
#2246=EDGE_LOOP('',(#940));
#2247=EDGE_LOOP('',(#941));
#2248=EDGE_LOOP('',(#942));
#2249=EDGE_LOOP('',(#943));
#2250=EDGE_LOOP('',(#944));
#2251=EDGE_LOOP('',(#945));
#2252=EDGE_LOOP('',(#946));
#2253=EDGE_LOOP('',(#947));
#2254=EDGE_LOOP('',(#948));
#2255=EDGE_LOOP('',(#949));
#2256=EDGE_LOOP('',(#950));
#2257=EDGE_LOOP('',(#951));
#2258=EDGE_LOOP('',(#952));
#2259=EDGE_LOOP('',(#953));
#2260=EDGE_LOOP('',(#954));
#2261=EDGE_LOOP('',(#955));
#2262=EDGE_LOOP('',(#956));
#2263=EDGE_LOOP('',(#957));
#2264=EDGE_LOOP('',(#958));
#2265=EDGE_LOOP('',(#959));
#2266=EDGE_LOOP('',(#960));
#2267=EDGE_LOOP('',(#961));
#2268=EDGE_LOOP('',(#962));
#2269=EDGE_LOOP('',(#963));
#2270=EDGE_LOOP('',(#964));
#2271=EDGE_LOOP('',(#965));
#2272=EDGE_LOOP('',(#966));
#2273=EDGE_LOOP('',(#967));
#2274=EDGE_LOOP('',(#968));
#2275=EDGE_LOOP('',(#969));
#2276=EDGE_LOOP('',(#970));
#2277=EDGE_LOOP('',(#971));
#2278=EDGE_LOOP('',(#972));
#2279=EDGE_LOOP('',(#973));
#2280=EDGE_LOOP('',(#974));
#2281=EDGE_LOOP('',(#975));
#2282=EDGE_LOOP('',(#976));
#2283=EDGE_LOOP('',(#977));
#2284=EDGE_LOOP('',(#978));
#2285=EDGE_LOOP('',(#979));
#2286=EDGE_LOOP('',(#980));
#2287=EDGE_LOOP('',(#981));
#2288=EDGE_LOOP('',(#982));
#2289=EDGE_LOOP('',(#983));
#2290=EDGE_LOOP('',(#984));
#2291=EDGE_LOOP('',(#985));
#2292=EDGE_LOOP('',(#986));
#2293=EDGE_LOOP('',(#987));
#2294=FACE_BOUND('',#1814,.T.);
#2295=FACE_BOUND('',#1815,.T.);
#2296=FACE_BOUND('',#1816,.T.);
#2297=FACE_BOUND('',#1817,.T.);
#2298=FACE_BOUND('',#1818,.T.);
#2299=FACE_BOUND('',#1819,.T.);
#2300=FACE_BOUND('',#1820,.T.);
#2301=FACE_BOUND('',#1821,.T.);
#2302=FACE_BOUND('',#1822,.T.);
#2303=FACE_BOUND('',#1823,.T.);
#2304=FACE_BOUND('',#1824,.T.);
#2305=FACE_BOUND('',#1825,.T.);
#2306=FACE_BOUND('',#1826,.T.);
#2307=FACE_BOUND('',#1827,.T.);
#2308=FACE_BOUND('',#1828,.T.);
#2309=FACE_BOUND('',#1829,.T.);
#2310=FACE_BOUND('',#1830,.T.);
#2311=FACE_BOUND('',#1831,.T.);
#2312=FACE_BOUND('',#1832,.T.);
#2313=FACE_BOUND('',#1833,.T.);
#2314=FACE_BOUND('',#1834,.T.);
#2315=FACE_BOUND('',#1835,.T.);
#2316=FACE_BOUND('',#1836,.T.);
#2317=FACE_BOUND('',#1837,.T.);
#2318=FACE_BOUND('',#1838,.T.);
#2319=FACE_BOUND('',#1839,.T.);
#2320=FACE_BOUND('',#1840,.T.);
#2321=FACE_BOUND('',#1841,.T.);
#2322=FACE_BOUND('',#1842,.T.);
#2323=FACE_BOUND('',#1843,.T.);
#2324=FACE_BOUND('',#1844,.T.);
#2325=FACE_BOUND('',#1845,.T.);
#2326=FACE_BOUND('',#1846,.T.);
#2327=FACE_BOUND('',#1847,.T.);
#2328=FACE_BOUND('',#1848,.T.);
#2329=FACE_BOUND('',#1849,.T.);
#2330=FACE_BOUND('',#1850,.T.);
#2331=FACE_BOUND('',#1851,.T.);
#2332=FACE_BOUND('',#1852,.T.);
#2333=FACE_BOUND('',#1853,.T.);
#2334=FACE_BOUND('',#1854,.T.);
#2335=FACE_BOUND('',#1855,.T.);
#2336=FACE_BOUND('',#1856,.T.);
#2337=FACE_BOUND('',#1857,.T.);
#2338=FACE_BOUND('',#1858,.T.);
#2339=FACE_BOUND('',#1859,.T.);
#2340=FACE_BOUND('',#1860,.T.);
#2341=FACE_BOUND('',#1861,.T.);
#2342=FACE_BOUND('',#1862,.T.);
#2343=FACE_BOUND('',#1863,.T.);
#2344=FACE_BOUND('',#1864,.T.);
#2345=FACE_BOUND('',#1865,.T.);
#2346=FACE_BOUND('',#1866,.T.);
#2347=FACE_BOUND('',#1867,.T.);
#2348=FACE_BOUND('',#1868,.T.);
#2349=FACE_BOUND('',#1869,.T.);
#2350=FACE_BOUND('',#1870,.T.);
#2351=FACE_BOUND('',#1871,.T.);
#2352=FACE_BOUND('',#1872,.T.);
#2353=FACE_BOUND('',#1873,.T.);
#2354=FACE_BOUND('',#1874,.T.);
#2355=FACE_BOUND('',#1875,.T.);
#2356=FACE_BOUND('',#1876,.T.);
#2357=FACE_BOUND('',#1877,.T.);
#2358=FACE_BOUND('',#1878,.T.);
#2359=FACE_BOUND('',#1879,.T.);
#2360=FACE_BOUND('',#1880,.T.);
#2361=FACE_BOUND('',#1881,.T.);
#2362=FACE_BOUND('',#1882,.T.);
#2363=FACE_BOUND('',#1883,.T.);
#2364=FACE_BOUND('',#1884,.T.);
#2365=FACE_BOUND('',#1885,.T.);
#2366=FACE_BOUND('',#1886,.T.);
#2367=FACE_BOUND('',#1887,.T.);
#2368=FACE_BOUND('',#1888,.T.);
#2369=FACE_BOUND('',#1889,.T.);
#2370=FACE_BOUND('',#1890,.T.);
#2371=FACE_BOUND('',#1891,.T.);
#2372=FACE_BOUND('',#1892,.T.);
#2373=FACE_BOUND('',#1893,.T.);
#2374=FACE_BOUND('',#1894,.T.);
#2375=FACE_BOUND('',#1895,.T.);
#2376=FACE_BOUND('',#1896,.T.);
#2377=FACE_BOUND('',#1897,.T.);
#2378=FACE_BOUND('',#1898,.T.);
#2379=FACE_BOUND('',#1899,.T.);
#2380=FACE_BOUND('',#1900,.T.);
#2381=FACE_BOUND('',#1901,.T.);
#2382=FACE_BOUND('',#1902,.T.);
#2383=FACE_BOUND('',#1903,.T.);
#2384=FACE_BOUND('',#1904,.T.);
#2385=FACE_BOUND('',#1905,.T.);
#2386=FACE_BOUND('',#1906,.T.);
#2387=FACE_BOUND('',#1907,.T.);
#2388=FACE_BOUND('',#1908,.T.);
#2389=FACE_BOUND('',#1909,.T.);
#2390=FACE_BOUND('',#1910,.T.);
#2391=FACE_BOUND('',#1911,.T.);
#2392=FACE_BOUND('',#1912,.T.);
#2393=FACE_BOUND('',#1913,.T.);
#2394=FACE_BOUND('',#1914,.T.);
#2395=FACE_BOUND('',#1915,.T.);
#2396=FACE_BOUND('',#1916,.T.);
#2397=FACE_BOUND('',#1917,.T.);
#2398=FACE_BOUND('',#1918,.T.);
#2399=FACE_BOUND('',#1919,.T.);
#2400=FACE_BOUND('',#1920,.T.);
#2401=FACE_BOUND('',#1921,.T.);
#2402=FACE_BOUND('',#1922,.T.);
#2403=FACE_BOUND('',#1923,.T.);
#2404=FACE_BOUND('',#1924,.T.);
#2405=FACE_BOUND('',#1925,.T.);
#2406=FACE_BOUND('',#1926,.T.);
#2407=FACE_BOUND('',#1927,.T.);
#2408=FACE_BOUND('',#1928,.T.);
#2409=FACE_BOUND('',#1929,.T.);
#2410=FACE_BOUND('',#1930,.T.);
#2411=FACE_BOUND('',#1931,.T.);
#2412=FACE_BOUND('',#1932,.T.);
#2413=FACE_BOUND('',#1933,.T.);
#2414=FACE_BOUND('',#1934,.T.);
#2415=FACE_BOUND('',#1935,.T.);
#2416=FACE_BOUND('',#1936,.T.);
#2417=FACE_BOUND('',#1937,.T.);
#2418=FACE_BOUND('',#1938,.T.);
#2419=FACE_BOUND('',#1939,.T.);
#2420=FACE_BOUND('',#1940,.T.);
#2421=FACE_BOUND('',#1941,.T.);
#2422=FACE_BOUND('',#1942,.T.);
#2423=FACE_BOUND('',#1943,.T.);
#2424=FACE_BOUND('',#1944,.T.);
#2425=FACE_BOUND('',#1945,.T.);
#2426=FACE_BOUND('',#1946,.T.);
#2427=FACE_BOUND('',#1947,.T.);
#2428=FACE_BOUND('',#1948,.T.);
#2429=FACE_BOUND('',#1949,.T.);
#2430=FACE_BOUND('',#1950,.T.);
#2431=FACE_BOUND('',#1951,.T.);
#2432=FACE_BOUND('',#1952,.T.);
#2433=FACE_BOUND('',#1953,.T.);
#2434=FACE_BOUND('',#1954,.T.);
#2435=FACE_BOUND('',#1955,.T.);
#2436=FACE_BOUND('',#1956,.T.);
#2437=FACE_BOUND('',#1957,.T.);
#2438=FACE_BOUND('',#1958,.T.);
#2439=FACE_BOUND('',#1959,.T.);
#2440=FACE_BOUND('',#1960,.T.);
#2441=FACE_BOUND('',#1961,.T.);
#2442=FACE_BOUND('',#1962,.T.);
#2443=FACE_BOUND('',#1963,.T.);
#2444=FACE_BOUND('',#1964,.T.);
#2445=FACE_BOUND('',#1965,.T.);
#2446=FACE_BOUND('',#1966,.T.);
#2447=FACE_BOUND('',#1967,.T.);
#2448=FACE_BOUND('',#1968,.T.);
#2449=FACE_BOUND('',#1969,.T.);
#2450=FACE_BOUND('',#1970,.T.);
#2451=FACE_BOUND('',#1971,.T.);
#2452=FACE_BOUND('',#1972,.T.);
#2453=FACE_BOUND('',#1973,.T.);
#2454=FACE_BOUND('',#1974,.T.);
#2455=FACE_BOUND('',#1975,.T.);
#2456=FACE_BOUND('',#1976,.T.);
#2457=FACE_BOUND('',#1977,.T.);
#2458=FACE_BOUND('',#1978,.T.);
#2459=FACE_BOUND('',#1979,.T.);
#2460=FACE_BOUND('',#1980,.T.);
#2461=FACE_BOUND('',#1981,.T.);
#2462=FACE_BOUND('',#1982,.T.);
#2463=FACE_BOUND('',#1983,.T.);
#2464=FACE_BOUND('',#1984,.T.);
#2465=FACE_BOUND('',#1985,.T.);
#2466=FACE_BOUND('',#1986,.T.);
#2467=FACE_BOUND('',#1987,.T.);
#2468=FACE_BOUND('',#1988,.T.);
#2469=FACE_BOUND('',#1989,.T.);
#2470=FACE_BOUND('',#1990,.T.);
#2471=FACE_BOUND('',#1991,.T.);
#2472=FACE_BOUND('',#1992,.T.);
#2473=FACE_BOUND('',#1993,.T.);
#2474=FACE_BOUND('',#1994,.T.);
#2475=FACE_BOUND('',#1995,.T.);
#2476=FACE_BOUND('',#1996,.T.);
#2477=FACE_BOUND('',#1997,.T.);
#2478=FACE_BOUND('',#1998,.T.);
#2479=FACE_BOUND('',#1999,.T.);
#2480=FACE_BOUND('',#2000,.T.);
#2481=FACE_BOUND('',#2001,.T.);
#2482=FACE_BOUND('',#2002,.T.);
#2483=FACE_BOUND('',#2003,.T.);
#2484=FACE_BOUND('',#2004,.T.);
#2485=FACE_BOUND('',#2005,.T.);
#2486=FACE_BOUND('',#2006,.T.);
#2487=FACE_BOUND('',#2007,.T.);
#2488=FACE_BOUND('',#2008,.T.);
#2489=FACE_BOUND('',#2009,.T.);
#2490=FACE_BOUND('',#2010,.T.);
#2491=FACE_BOUND('',#2011,.T.);
#2492=FACE_BOUND('',#2012,.T.);
#2493=FACE_BOUND('',#2013,.T.);
#2494=FACE_BOUND('',#2014,.T.);
#2495=FACE_BOUND('',#2015,.T.);
#2496=FACE_BOUND('',#2016,.T.);
#2497=FACE_BOUND('',#2017,.T.);
#2498=FACE_BOUND('',#2018,.T.);
#2499=FACE_BOUND('',#2019,.T.);
#2500=FACE_BOUND('',#2020,.T.);
#2501=FACE_BOUND('',#2021,.T.);
#2502=FACE_BOUND('',#2022,.T.);
#2503=FACE_BOUND('',#2023,.T.);
#2504=FACE_BOUND('',#2024,.T.);
#2505=FACE_BOUND('',#2025,.T.);
#2506=FACE_BOUND('',#2026,.T.);
#2507=FACE_BOUND('',#2027,.T.);
#2508=FACE_BOUND('',#2028,.T.);
#2509=FACE_BOUND('',#2029,.T.);
#2510=FACE_BOUND('',#2030,.T.);
#2511=FACE_BOUND('',#2031,.T.);
#2512=FACE_BOUND('',#2032,.T.);
#2513=FACE_BOUND('',#2033,.T.);
#2514=FACE_BOUND('',#2034,.T.);
#2515=FACE_BOUND('',#2035,.T.);
#2516=FACE_BOUND('',#2036,.T.);
#2517=FACE_BOUND('',#2037,.T.);
#2518=FACE_BOUND('',#2038,.T.);
#2519=FACE_BOUND('',#2039,.T.);
#2520=FACE_BOUND('',#2040,.T.);
#2521=FACE_BOUND('',#2041,.T.);
#2522=FACE_BOUND('',#2042,.T.);
#2523=FACE_BOUND('',#2043,.T.);
#2524=FACE_BOUND('',#2044,.T.);
#2525=FACE_BOUND('',#2045,.T.);
#2526=FACE_BOUND('',#2046,.T.);
#2527=FACE_BOUND('',#2047,.T.);
#2528=FACE_BOUND('',#2048,.T.);
#2529=FACE_BOUND('',#2049,.T.);
#2530=FACE_BOUND('',#2050,.T.);
#2531=FACE_BOUND('',#2051,.T.);
#2532=FACE_BOUND('',#2052,.T.);
#2533=FACE_BOUND('',#2053,.T.);
#2534=FACE_BOUND('',#2054,.T.);
#2535=FACE_BOUND('',#2055,.T.);
#2536=FACE_BOUND('',#2056,.T.);
#2537=FACE_BOUND('',#2057,.T.);
#2538=FACE_BOUND('',#2058,.T.);
#2539=FACE_BOUND('',#2059,.T.);
#2540=FACE_BOUND('',#2060,.T.);
#2541=FACE_BOUND('',#2061,.T.);
#2542=FACE_BOUND('',#2062,.T.);
#2543=FACE_BOUND('',#2063,.T.);
#2544=FACE_BOUND('',#2064,.T.);
#2545=FACE_BOUND('',#2065,.T.);
#2546=FACE_BOUND('',#2066,.T.);
#2547=FACE_BOUND('',#2067,.T.);
#2548=FACE_BOUND('',#2068,.T.);
#2549=FACE_BOUND('',#2069,.T.);
#2550=FACE_BOUND('',#2070,.T.);
#2551=FACE_BOUND('',#2071,.T.);
#2552=FACE_BOUND('',#2072,.T.);
#2553=FACE_BOUND('',#2073,.T.);
#2554=FACE_BOUND('',#2074,.T.);
#2555=FACE_BOUND('',#2075,.T.);
#2556=FACE_BOUND('',#2076,.T.);
#2557=FACE_BOUND('',#2077,.T.);
#2558=FACE_BOUND('',#2078,.T.);
#2559=FACE_BOUND('',#2079,.T.);
#2560=FACE_BOUND('',#2080,.T.);
#2561=FACE_BOUND('',#2081,.T.);
#2562=FACE_BOUND('',#2082,.T.);
#2563=FACE_BOUND('',#2083,.T.);
#2564=FACE_BOUND('',#2084,.T.);
#2565=FACE_BOUND('',#2085,.T.);
#2566=FACE_BOUND('',#2086,.T.);
#2567=FACE_BOUND('',#2087,.T.);
#2568=FACE_BOUND('',#2088,.T.);
#2569=FACE_BOUND('',#2089,.T.);
#2570=FACE_BOUND('',#2090,.T.);
#2571=FACE_BOUND('',#2091,.T.);
#2572=FACE_BOUND('',#2092,.T.);
#2573=FACE_BOUND('',#2093,.T.);
#2574=FACE_BOUND('',#2094,.T.);
#2575=FACE_BOUND('',#2095,.T.);
#2576=FACE_BOUND('',#2096,.T.);
#2577=FACE_BOUND('',#2097,.T.);
#2578=FACE_BOUND('',#2098,.T.);
#2579=FACE_BOUND('',#2099,.T.);
#2580=FACE_BOUND('',#2100,.T.);
#2581=FACE_BOUND('',#2101,.T.);
#2582=FACE_BOUND('',#2102,.T.);
#2583=FACE_BOUND('',#2103,.T.);
#2584=FACE_BOUND('',#2104,.T.);
#2585=FACE_BOUND('',#2105,.T.);
#2586=FACE_BOUND('',#2106,.T.);
#2587=FACE_BOUND('',#2107,.T.);
#2588=FACE_BOUND('',#2108,.T.);
#2589=FACE_BOUND('',#2109,.T.);
#2590=FACE_BOUND('',#2110,.T.);
#2591=FACE_BOUND('',#2111,.T.);
#2592=FACE_BOUND('',#2112,.T.);
#2593=FACE_BOUND('',#2113,.T.);
#2594=FACE_BOUND('',#2114,.T.);
#2595=FACE_BOUND('',#2115,.T.);
#2596=FACE_BOUND('',#2116,.T.);
#2597=FACE_BOUND('',#2117,.T.);
#2598=FACE_BOUND('',#2118,.T.);
#2599=FACE_BOUND('',#2119,.T.);
#2600=FACE_BOUND('',#2120,.T.);
#2601=FACE_BOUND('',#2121,.T.);
#2602=FACE_BOUND('',#2122,.T.);
#2603=FACE_BOUND('',#2123,.T.);
#2604=FACE_BOUND('',#2124,.T.);
#2605=FACE_BOUND('',#2125,.T.);
#2606=FACE_BOUND('',#2126,.T.);
#2607=FACE_BOUND('',#2127,.T.);
#2608=FACE_BOUND('',#2128,.T.);
#2609=FACE_BOUND('',#2129,.T.);
#2610=FACE_BOUND('',#2130,.T.);
#2611=FACE_BOUND('',#2131,.T.);
#2612=FACE_BOUND('',#2132,.T.);
#2613=FACE_BOUND('',#2133,.T.);
#2614=FACE_BOUND('',#2134,.T.);
#2615=FACE_BOUND('',#2135,.T.);
#2616=FACE_BOUND('',#2136,.T.);
#2617=FACE_BOUND('',#2137,.T.);
#2618=FACE_BOUND('',#2138,.T.);
#2619=FACE_BOUND('',#2139,.T.);
#2620=FACE_BOUND('',#2140,.T.);
#2621=FACE_BOUND('',#2141,.T.);
#2622=FACE_BOUND('',#2142,.T.);
#2623=FACE_BOUND('',#2143,.T.);
#2624=FACE_BOUND('',#2144,.T.);
#2625=FACE_BOUND('',#2145,.T.);
#2626=FACE_BOUND('',#2146,.T.);
#2627=FACE_BOUND('',#2147,.T.);
#2628=FACE_BOUND('',#2148,.T.);
#2629=FACE_BOUND('',#2149,.T.);
#2630=FACE_BOUND('',#2150,.T.);
#2631=FACE_BOUND('',#2151,.T.);
#2632=FACE_BOUND('',#2152,.T.);
#2633=FACE_BOUND('',#2153,.T.);
#2634=FACE_BOUND('',#2154,.T.);
#2635=FACE_BOUND('',#2155,.T.);
#2636=FACE_BOUND('',#2156,.T.);
#2637=FACE_BOUND('',#2157,.T.);
#2638=FACE_BOUND('',#2158,.T.);
#2639=FACE_BOUND('',#2159,.T.);
#2640=FACE_BOUND('',#2160,.T.);
#2641=FACE_BOUND('',#2161,.T.);
#2642=FACE_BOUND('',#2162,.T.);
#2643=FACE_BOUND('',#2163,.T.);
#2644=FACE_BOUND('',#2164,.T.);
#2645=FACE_BOUND('',#2165,.T.);
#2646=FACE_BOUND('',#2166,.T.);
#2647=FACE_BOUND('',#2167,.T.);
#2648=FACE_BOUND('',#2168,.T.);
#2649=FACE_BOUND('',#2169,.T.);
#2650=FACE_BOUND('',#2170,.T.);
#2651=FACE_BOUND('',#2171,.T.);
#2652=FACE_BOUND('',#2172,.T.);
#2653=FACE_BOUND('',#2173,.T.);
#2654=FACE_BOUND('',#2174,.T.);
#2655=FACE_BOUND('',#2175,.T.);
#2656=FACE_BOUND('',#2176,.T.);
#2657=FACE_BOUND('',#20,.T.);
#2658=FACE_BOUND('',#2177,.T.);
#2659=FACE_BOUND('',#2178,.T.);
#2660=FACE_BOUND('',#2179,.T.);
#2661=FACE_BOUND('',#2180,.T.);
#2662=FACE_BOUND('',#2181,.T.);
#2663=FACE_BOUND('',#2182,.T.);
#2664=FACE_BOUND('',#2183,.T.);
#2665=FACE_BOUND('',#2184,.T.);
#2666=FACE_BOUND('',#2185,.T.);
#2667=FACE_BOUND('',#2186,.T.);
#2668=FACE_BOUND('',#2187,.T.);
#2669=FACE_BOUND('',#2188,.T.);
#2670=FACE_BOUND('',#2189,.T.);
#2671=FACE_BOUND('',#2190,.T.);
#2672=FACE_BOUND('',#2191,.T.);
#2673=FACE_BOUND('',#2192,.T.);
#2674=FACE_BOUND('',#2193,.T.);
#2675=FACE_BOUND('',#2194,.T.);
#2676=FACE_BOUND('',#2195,.T.);
#2677=FACE_BOUND('',#2196,.T.);
#2678=FACE_BOUND('',#2197,.T.);
#2679=FACE_BOUND('',#2198,.T.);
#2680=FACE_BOUND('',#2199,.T.);
#2681=FACE_BOUND('',#2200,.T.);
#2682=FACE_BOUND('',#2201,.T.);
#2683=FACE_BOUND('',#2202,.T.);
#2684=FACE_BOUND('',#2203,.T.);
#2685=FACE_BOUND('',#2204,.T.);
#2686=FACE_BOUND('',#2205,.T.);
#2687=FACE_BOUND('',#2206,.T.);
#2688=FACE_BOUND('',#2207,.T.);
#2689=FACE_BOUND('',#21,.T.);
#2690=FACE_BOUND('',#2208,.T.);
#2691=FACE_BOUND('',#2209,.T.);
#2692=FACE_BOUND('',#2210,.T.);
#2693=FACE_BOUND('',#2211,.T.);
#2694=FACE_BOUND('',#2212,.T.);
#2695=FACE_BOUND('',#2213,.T.);
#2696=FACE_BOUND('',#2214,.T.);
#2697=FACE_BOUND('',#2215,.T.);
#2698=FACE_BOUND('',#2216,.T.);
#2699=FACE_BOUND('',#2217,.T.);
#2700=FACE_BOUND('',#2218,.T.);
#2701=FACE_BOUND('',#2219,.T.);
#2702=FACE_BOUND('',#2220,.T.);
#2703=FACE_BOUND('',#2221,.T.);
#2704=FACE_BOUND('',#2222,.T.);
#2705=FACE_BOUND('',#2223,.T.);
#2706=FACE_BOUND('',#2224,.T.);
#2707=FACE_BOUND('',#2225,.T.);
#2708=FACE_BOUND('',#2226,.T.);
#2709=FACE_BOUND('',#2227,.T.);
#2710=FACE_BOUND('',#2228,.T.);
#2711=FACE_BOUND('',#2229,.T.);
#2712=FACE_BOUND('',#2230,.T.);
#2713=FACE_BOUND('',#2231,.T.);
#2714=FACE_BOUND('',#2232,.T.);
#2715=FACE_BOUND('',#2233,.T.);
#2716=FACE_BOUND('',#2234,.T.);
#2717=FACE_BOUND('',#2235,.T.);
#2718=FACE_BOUND('',#2236,.T.);
#2719=FACE_BOUND('',#2237,.T.);
#2720=FACE_BOUND('',#2238,.T.);
#2721=FACE_BOUND('',#22,.T.);
#2722=FACE_BOUND('',#2239,.T.);
#2723=FACE_BOUND('',#2240,.T.);
#2724=FACE_BOUND('',#2241,.T.);
#2725=FACE_BOUND('',#2242,.T.);
#2726=FACE_BOUND('',#2243,.T.);
#2727=FACE_BOUND('',#2244,.T.);
#2728=FACE_BOUND('',#23,.T.);
#2729=FACE_BOUND('',#2245,.T.);
#2730=FACE_BOUND('',#2246,.T.);
#2731=FACE_BOUND('',#2247,.T.);
#2732=FACE_BOUND('',#2248,.T.);
#2733=FACE_BOUND('',#2249,.T.);
#2734=FACE_BOUND('',#2250,.T.);
#2735=FACE_BOUND('',#2251,.T.);
#2736=FACE_BOUND('',#2252,.T.);
#2737=FACE_BOUND('',#2253,.T.);
#2738=FACE_BOUND('',#2254,.T.);
#2739=FACE_BOUND('',#2255,.T.);
#2740=FACE_BOUND('',#2256,.T.);
#2741=FACE_BOUND('',#2257,.T.);
#2742=FACE_BOUND('',#2258,.T.);
#2743=FACE_BOUND('',#2259,.T.);
#2744=FACE_BOUND('',#2260,.T.);
#2745=FACE_BOUND('',#2261,.T.);
#2746=FACE_BOUND('',#2262,.T.);
#2747=FACE_BOUND('',#2263,.T.);
#2748=FACE_BOUND('',#24,.T.);
#2749=FACE_BOUND('',#2264,.T.);
#2750=FACE_BOUND('',#2265,.T.);
#2751=FACE_BOUND('',#2266,.T.);
#2752=FACE_BOUND('',#25,.T.);
#2753=FACE_BOUND('',#2267,.T.);
#2754=FACE_BOUND('',#2268,.T.);
#2755=FACE_BOUND('',#2269,.T.);
#2756=FACE_BOUND('',#26,.T.);
#2757=FACE_BOUND('',#2270,.T.);
#2758=FACE_BOUND('',#2271,.T.);
#2759=FACE_BOUND('',#2272,.T.);
#2760=FACE_BOUND('',#27,.T.);
#2761=FACE_BOUND('',#2273,.T.);
#2762=FACE_BOUND('',#2274,.T.);
#2763=FACE_BOUND('',#2275,.T.);
#2764=FACE_BOUND('',#28,.T.);
#2765=FACE_BOUND('',#2276,.T.);
#2766=FACE_BOUND('',#2277,.T.);
#2767=FACE_BOUND('',#2278,.T.);
#2768=FACE_BOUND('',#29,.T.);
#2769=FACE_BOUND('',#2279,.T.);
#2770=FACE_BOUND('',#2280,.T.);
#2771=FACE_BOUND('',#2281,.T.);
#2772=FACE_BOUND('',#30,.T.);
#2773=FACE_BOUND('',#2282,.T.);
#2774=FACE_BOUND('',#2283,.T.);
#2775=FACE_BOUND('',#2284,.T.);
#2776=FACE_BOUND('',#31,.T.);
#2777=FACE_BOUND('',#2285,.T.);
#2778=FACE_BOUND('',#2286,.T.);
#2779=FACE_BOUND('',#2287,.T.);
#2780=FACE_BOUND('',#32,.T.);
#2781=FACE_BOUND('',#2288,.T.);
#2782=FACE_BOUND('',#2289,.T.);
#2783=FACE_BOUND('',#2290,.T.);
#2784=FACE_BOUND('',#33,.T.);
#2785=FACE_BOUND('',#2291,.T.);
#2786=FACE_BOUND('',#2292,.T.);
#2787=FACE_BOUND('',#2293,.T.);
#2788=FACE_BOUND('',#34,.T.);
#2789=CYLINDRICAL_SURFACE('',#4416,2.4585);
#2790=CYLINDRICAL_SURFACE('',#4419,2.4585);
#2791=CYLINDRICAL_SURFACE('',#4422,2.4585);
#2792=CYLINDRICAL_SURFACE('',#4425,2.4585);
#2793=CYLINDRICAL_SURFACE('',#4529,24.);
#2794=CYLINDRICAL_SURFACE('',#4531,24.);
#2795=CYLINDRICAL_SURFACE('',#4536,0.5);
#2796=CYLINDRICAL_SURFACE('',#4537,0.5);
#2797=CYLINDRICAL_SURFACE('',#4540,0.5);
#2798=CYLINDRICAL_SURFACE('',#4541,0.5);
#2799=CYLINDRICAL_SURFACE('',#4544,0.5);
#2800=CYLINDRICAL_SURFACE('',#4545,0.5);
#2801=CYLINDRICAL_SURFACE('',#4548,0.5);
#2802=CYLINDRICAL_SURFACE('',#4551,0.5);
#2803=CYLINDRICAL_SURFACE('',#4552,0.5);
#2804=CYLINDRICAL_SURFACE('',#4555,0.5);
#2805=CYLINDRICAL_SURFACE('',#4558,0.5);
#2806=CYLINDRICAL_SURFACE('',#4559,0.5);
#2807=CYLINDRICAL_SURFACE('',#4562,0.5);
#2808=CYLINDRICAL_SURFACE('',#4565,0.5);
#2809=CYLINDRICAL_SURFACE('',#4566,0.5);
#2810=CYLINDRICAL_SURFACE('',#4569,0.5);
#2811=CYLINDRICAL_SURFACE('',#4572,0.5);
#2812=CYLINDRICAL_SURFACE('',#4573,0.5);
#2813=CYLINDRICAL_SURFACE('',#4576,0.5);
#2814=CYLINDRICAL_SURFACE('',#4579,0.5);
#2815=CYLINDRICAL_SURFACE('',#4580,0.5);
#2816=CYLINDRICAL_SURFACE('',#4583,0.5);
#2817=CYLINDRICAL_SURFACE('',#4586,0.5);
#2818=CYLINDRICAL_SURFACE('',#4589,0.5);
#2819=CYLINDRICAL_SURFACE('',#4590,0.5);
#2820=CYLINDRICAL_SURFACE('',#4593,0.5);
#2821=CYLINDRICAL_SURFACE('',#4596,0.5);
#2822=CYLINDRICAL_SURFACE('',#4597,0.5);
#2823=CYLINDRICAL_SURFACE('',#4600,0.5);
#2824=CYLINDRICAL_SURFACE('',#4603,0.5);
#2825=CYLINDRICAL_SURFACE('',#4604,0.5);
#2826=CYLINDRICAL_SURFACE('',#4607,0.5);
#2827=CYLINDRICAL_SURFACE('',#4610,0.5);
#2828=CYLINDRICAL_SURFACE('',#4611,0.5);
#2829=CYLINDRICAL_SURFACE('',#4614,0.5);
#2830=CYLINDRICAL_SURFACE('',#4617,0.5);
#2831=CYLINDRICAL_SURFACE('',#4618,0.5);
#2832=CYLINDRICAL_SURFACE('',#4621,0.5);
#2833=CYLINDRICAL_SURFACE('',#4624,0.5);
#2834=CYLINDRICAL_SURFACE('',#4625,0.5);
#2835=CYLINDRICAL_SURFACE('',#4628,0.5);
#2836=CYLINDRICAL_SURFACE('',#4631,0.5);
#2837=CYLINDRICAL_SURFACE('',#4634,0.5);
#2838=CYLINDRICAL_SURFACE('',#4637,0.5);
#2839=CYLINDRICAL_SURFACE('',#4638,0.5);
#2840=CYLINDRICAL_SURFACE('',#4641,0.5);
#2841=CYLINDRICAL_SURFACE('',#4644,0.5);
#2842=CYLINDRICAL_SURFACE('',#4645,0.5);
#2843=CYLINDRICAL_SURFACE('',#4648,0.5);
#2844=CYLINDRICAL_SURFACE('',#4651,0.5);
#2845=CYLINDRICAL_SURFACE('',#4652,0.5);
#2846=CYLINDRICAL_SURFACE('',#4655,0.5);
#2847=CYLINDRICAL_SURFACE('',#4658,0.5);
#2848=CYLINDRICAL_SURFACE('',#4659,0.5);
#2849=CYLINDRICAL_SURFACE('',#4662,0.5);
#2850=CYLINDRICAL_SURFACE('',#4665,0.5);
#2851=CYLINDRICAL_SURFACE('',#4666,0.5);
#2852=CYLINDRICAL_SURFACE('',#4669,0.5);
#2853=CYLINDRICAL_SURFACE('',#4672,0.5);
#2854=CYLINDRICAL_SURFACE('',#4673,0.5);
#2855=CYLINDRICAL_SURFACE('',#4676,0.5);
#2856=CYLINDRICAL_SURFACE('',#4679,0.5);
#2857=CYLINDRICAL_SURFACE('',#4680,0.5);
#2858=CYLINDRICAL_SURFACE('',#4683,0.5);
#2859=CYLINDRICAL_SURFACE('',#4686,0.5);
#2860=CYLINDRICAL_SURFACE('',#4687,0.5);
#2861=CYLINDRICAL_SURFACE('',#4690,0.5);
#2862=CYLINDRICAL_SURFACE('',#4693,0.5);
#2863=CYLINDRICAL_SURFACE('',#4694,0.5);
#2864=CYLINDRICAL_SURFACE('',#4697,0.5);
#2865=CYLINDRICAL_SURFACE('',#4700,0.5);
#2866=CYLINDRICAL_SURFACE('',#4701,0.5);
#2867=CYLINDRICAL_SURFACE('',#4704,0.5);
#2868=CYLINDRICAL_SURFACE('',#4707,0.5);
#2869=CYLINDRICAL_SURFACE('',#4708,0.5);
#2870=CYLINDRICAL_SURFACE('',#4711,0.5);
#2871=CYLINDRICAL_SURFACE('',#4714,0.5);
#2872=CYLINDRICAL_SURFACE('',#4715,0.5);
#2873=CYLINDRICAL_SURFACE('',#4718,0.5);
#2874=CYLINDRICAL_SURFACE('',#4721,0.5);
#2875=CYLINDRICAL_SURFACE('',#4722,0.5);
#2876=CYLINDRICAL_SURFACE('',#4731,2.5);
#2877=CYLINDRICAL_SURFACE('',#4732,2.5);
#2878=CYLINDRICAL_SURFACE('',#4733,2.25);
#2879=CYLINDRICAL_SURFACE('',#4737,2.25);
#2880=CYLINDRICAL_SURFACE('',#4741,2.25);
#2881=CYLINDRICAL_SURFACE('',#4745,2.25);
#2882=CYLINDRICAL_SURFACE('',#4750,2.4585);
#2883=CYLINDRICAL_SURFACE('',#4752,2.4585);
#2884=CYLINDRICAL_SURFACE('',#4754,2.4585);
#2885=CYLINDRICAL_SURFACE('',#4756,2.4585);
#2886=CYLINDRICAL_SURFACE('',#4757,1.);
#2887=CYLINDRICAL_SURFACE('',#4760,1.);
#2888=CYLINDRICAL_SURFACE('',#4763,1.);
#2889=CYLINDRICAL_SURFACE('',#4766,1.);
#2890=CYLINDRICAL_SURFACE('',#4769,1.);
#2891=CYLINDRICAL_SURFACE('',#4772,1.);
#2892=CYLINDRICAL_SURFACE('',#4775,1.);
#2893=CYLINDRICAL_SURFACE('',#4778,1.);
#2894=CYLINDRICAL_SURFACE('',#4781,1.);
#2895=CYLINDRICAL_SURFACE('',#4784,1.);
#2896=CYLINDRICAL_SURFACE('',#4787,1.);
#2897=STYLED_ITEM('',(#3086),#4222);
#2898=STYLED_ITEM('',(#3087),#4223);
#2899=STYLED_ITEM('',(#3088),#4224);
#2900=STYLED_ITEM('',(#3089),#4225);
#2901=STYLED_ITEM('',(#3090),#4226);
#2902=STYLED_ITEM('',(#3091),#4227);
#2903=STYLED_ITEM('',(#3092),#4228);
#2904=STYLED_ITEM('',(#3093),#4229);
#2905=STYLED_ITEM('',(#3094),#4230);
#2906=STYLED_ITEM('',(#3095),#4231);
#2907=STYLED_ITEM('',(#3096),#4232);
#2908=STYLED_ITEM('',(#3097),#4233);
#2909=STYLED_ITEM('',(#3098),#4234);
#2910=STYLED_ITEM('',(#3099),#4235);
#2911=STYLED_ITEM('',(#3100),#4236);
#2912=STYLED_ITEM('',(#3101),#4237);
#2913=STYLED_ITEM('',(#3102),#4238);
#2914=STYLED_ITEM('',(#3103),#4239);
#2915=STYLED_ITEM('',(#3104),#4240);
#2916=STYLED_ITEM('',(#3105),#4241);
#2917=STYLED_ITEM('',(#3106),#4242);
#2918=STYLED_ITEM('',(#3107),#4243);
#2919=STYLED_ITEM('',(#3108),#4244);
#2920=STYLED_ITEM('',(#3109),#4245);
#2921=STYLED_ITEM('',(#3110),#4246);
#2922=STYLED_ITEM('',(#3111),#4247);
#2923=STYLED_ITEM('',(#3112),#4248);
#2924=STYLED_ITEM('',(#3113),#4249);
#2925=STYLED_ITEM('',(#3114),#4250);
#2926=STYLED_ITEM('',(#3115),#4251);
#2927=STYLED_ITEM('',(#3116),#4252);
#2928=STYLED_ITEM('',(#3117),#4253);
#2929=STYLED_ITEM('',(#3118),#4254);
#2930=STYLED_ITEM('',(#3119),#4255);
#2931=STYLED_ITEM('',(#3120),#4256);
#2932=STYLED_ITEM('',(#3121),#4257);
#2933=STYLED_ITEM('',(#3122),#4258);
#2934=STYLED_ITEM('',(#3123),#4259);
#2935=STYLED_ITEM('',(#3124),#4260);
#2936=STYLED_ITEM('',(#3125),#4261);
#2937=STYLED_ITEM('',(#3126),#4262);
#2938=STYLED_ITEM('',(#3127),#4263);
#2939=STYLED_ITEM('',(#3128),#4264);
#2940=STYLED_ITEM('',(#3129),#4265);
#2941=STYLED_ITEM('',(#3130),#4266);
#2942=STYLED_ITEM('',(#3131),#4267);
#2943=STYLED_ITEM('',(#3132),#4268);
#2944=STYLED_ITEM('',(#3133),#4269);
#2945=STYLED_ITEM('',(#3134),#4270);
#2946=STYLED_ITEM('',(#3135),#4271);
#2947=STYLED_ITEM('',(#3136),#4272);
#2948=STYLED_ITEM('',(#3137),#4273);
#2949=STYLED_ITEM('',(#3138),#4274);
#2950=STYLED_ITEM('',(#3139),#4275);
#2951=STYLED_ITEM('',(#3140),#4276);
#2952=STYLED_ITEM('',(#3141),#4277);
#2953=STYLED_ITEM('',(#3142),#4278);
#2954=STYLED_ITEM('',(#3143),#4279);
#2955=STYLED_ITEM('',(#3144),#4280);
#2956=STYLED_ITEM('',(#3145),#4281);
#2957=STYLED_ITEM('',(#3146),#4282);
#2958=STYLED_ITEM('',(#3147),#4283);
#2959=STYLED_ITEM('',(#3148),#4284);
#2960=STYLED_ITEM('',(#3149),#4285);
#2961=STYLED_ITEM('',(#3150),#4286);
#2962=STYLED_ITEM('',(#3151),#4287);
#2963=STYLED_ITEM('',(#3152),#4288);
#2964=STYLED_ITEM('',(#3153),#4289);
#2965=STYLED_ITEM('',(#3154),#4290);
#2966=STYLED_ITEM('',(#3155),#4291);
#2967=STYLED_ITEM('',(#3156),#4292);
#2968=STYLED_ITEM('',(#3157),#4293);
#2969=STYLED_ITEM('',(#3158),#4294);
#2970=STYLED_ITEM('',(#3159),#4295);
#2971=STYLED_ITEM('',(#3160),#4296);
#2972=STYLED_ITEM('',(#3161),#4297);
#2973=STYLED_ITEM('',(#3162),#4298);
#2974=STYLED_ITEM('',(#3163),#4299);
#2975=STYLED_ITEM('',(#3164),#4300);
#2976=STYLED_ITEM('',(#3165),#4301);
#2977=STYLED_ITEM('',(#3166),#4302);
#2978=STYLED_ITEM('',(#3167),#4303);
#2979=STYLED_ITEM('',(#3168),#4304);
#2980=STYLED_ITEM('',(#3169),#4305);
#2981=STYLED_ITEM('',(#3170),#4306);
#2982=STYLED_ITEM('',(#3171),#4307);
#2983=STYLED_ITEM('',(#3172),#4308);
#2984=STYLED_ITEM('',(#3173),#4309);
#2985=STYLED_ITEM('',(#3174),#4310);
#2986=STYLED_ITEM('',(#3175),#4311);
#2987=STYLED_ITEM('',(#3176),#4312);
#2988=STYLED_ITEM('',(#3177),#4313);
#2989=STYLED_ITEM('',(#3178),#4314);
#2990=STYLED_ITEM('',(#3179),#4315);
#2991=STYLED_ITEM('',(#3180),#4316);
#2992=STYLED_ITEM('',(#3181),#4317);
#2993=STYLED_ITEM('',(#3182),#4318);
#2994=STYLED_ITEM('',(#3183),#4319);
#2995=STYLED_ITEM('',(#3184),#4320);
#2996=STYLED_ITEM('',(#3185),#4321);
#2997=STYLED_ITEM('',(#3186),#4322);
#2998=STYLED_ITEM('',(#3187),#4323);
#2999=STYLED_ITEM('',(#3188),#4324);
#3000=STYLED_ITEM('',(#3189),#4325);
#3001=STYLED_ITEM('',(#3190),#4326);
#3002=STYLED_ITEM('',(#3191),#4327);
#3003=STYLED_ITEM('',(#3192),#4328);
#3004=STYLED_ITEM('',(#3193),#4329);
#3005=STYLED_ITEM('',(#3194),#4330);
#3006=STYLED_ITEM('',(#3195),#4331);
#3007=STYLED_ITEM('',(#3196),#4332);
#3008=STYLED_ITEM('',(#3197),#4333);
#3009=STYLED_ITEM('',(#3198),#4334);
#3010=STYLED_ITEM('',(#3199),#4335);
#3011=STYLED_ITEM('',(#3200),#4336);
#3012=STYLED_ITEM('',(#3201),#4337);
#3013=STYLED_ITEM('',(#3202),#4338);
#3014=STYLED_ITEM('',(#3203),#4339);
#3015=STYLED_ITEM('',(#3204),#4340);
#3016=STYLED_ITEM('',(#3205),#4341);
#3017=STYLED_ITEM('',(#3206),#4342);
#3018=STYLED_ITEM('',(#3207),#4343);
#3019=STYLED_ITEM('',(#3208),#4344);
#3020=STYLED_ITEM('',(#3209),#4345);
#3021=STYLED_ITEM('',(#3210),#4346);
#3022=STYLED_ITEM('',(#3211),#4347);
#3023=STYLED_ITEM('',(#3212),#4348);
#3024=STYLED_ITEM('',(#3213),#4349);
#3025=STYLED_ITEM('',(#3214),#4350);
#3026=STYLED_ITEM('',(#3215),#4351);
#3027=STYLED_ITEM('',(#3216),#4352);
#3028=STYLED_ITEM('',(#3217),#4353);
#3029=STYLED_ITEM('',(#3218),#4354);
#3030=STYLED_ITEM('',(#3219),#4355);
#3031=STYLED_ITEM('',(#3220),#4356);
#3032=STYLED_ITEM('',(#3221),#4357);
#3033=STYLED_ITEM('',(#3222),#4358);
#3034=STYLED_ITEM('',(#3223),#4359);
#3035=STYLED_ITEM('',(#3224),#4360);
#3036=STYLED_ITEM('',(#3225),#4361);
#3037=STYLED_ITEM('',(#3226),#4362);
#3038=STYLED_ITEM('',(#3227),#4363);
#3039=STYLED_ITEM('',(#3228),#4364);
#3040=STYLED_ITEM('',(#3229),#4365);
#3041=STYLED_ITEM('',(#3230),#4366);
#3042=STYLED_ITEM('',(#3231),#4367);
#3043=STYLED_ITEM('',(#3232),#4368);
#3044=STYLED_ITEM('',(#3233),#4369);
#3045=STYLED_ITEM('',(#3234),#4370);
#3046=STYLED_ITEM('',(#3235),#4371);
#3047=STYLED_ITEM('',(#3236),#4372);
#3048=STYLED_ITEM('',(#3237),#4373);
#3049=STYLED_ITEM('',(#3238),#4374);
#3050=STYLED_ITEM('',(#3239),#4375);
#3051=STYLED_ITEM('',(#3240),#4376);
#3052=STYLED_ITEM('',(#3241),#4377);
#3053=STYLED_ITEM('',(#3242),#4378);
#3054=STYLED_ITEM('',(#3243),#4379);
#3055=STYLED_ITEM('',(#3244),#4380);
#3056=STYLED_ITEM('',(#3245),#4381);
#3057=STYLED_ITEM('',(#3246),#4382);
#3058=STYLED_ITEM('',(#3247),#4383);
#3059=STYLED_ITEM('',(#3248),#4384);
#3060=STYLED_ITEM('',(#3249),#4385);
#3061=STYLED_ITEM('',(#3250),#4386);
#3062=STYLED_ITEM('',(#3251),#4387);
#3063=STYLED_ITEM('',(#3252),#4388);
#3064=STYLED_ITEM('',(#3253),#4389);
#3065=STYLED_ITEM('',(#3254),#4390);
#3066=STYLED_ITEM('',(#3255),#4391);
#3067=STYLED_ITEM('',(#3256),#4392);
#3068=STYLED_ITEM('',(#3257),#4393);
#3069=STYLED_ITEM('',(#3258),#4394);
#3070=STYLED_ITEM('',(#3259),#4395);
#3071=STYLED_ITEM('',(#3260),#4396);
#3072=STYLED_ITEM('',(#3261),#4397);
#3073=STYLED_ITEM('',(#3262),#4398);
#3074=STYLED_ITEM('',(#3263),#4399);
#3075=STYLED_ITEM('',(#3264),#4400);
#3076=STYLED_ITEM('',(#3265),#4401);
#3077=STYLED_ITEM('',(#3266),#4402);
#3078=STYLED_ITEM('',(#3267),#4403);
#3079=STYLED_ITEM('',(#3268),#4404);
#3080=STYLED_ITEM('',(#3269),#4405);
#3081=STYLED_ITEM('',(#3270),#4406);
#3082=STYLED_ITEM('',(#3271),#4407);
#3083=STYLED_ITEM('',(#3272),#4408);
#3084=STYLED_ITEM('',(#3273),#4409);
#3085=STYLED_ITEM('',(#3274),#4410);
#3086=PRESENTATION_STYLE_ASSIGNMENT((#3275));
#3087=PRESENTATION_STYLE_ASSIGNMENT((#3276));
#3088=PRESENTATION_STYLE_ASSIGNMENT((#3277));
#3089=PRESENTATION_STYLE_ASSIGNMENT((#3278));
#3090=PRESENTATION_STYLE_ASSIGNMENT((#3279));
#3091=PRESENTATION_STYLE_ASSIGNMENT((#3280));
#3092=PRESENTATION_STYLE_ASSIGNMENT((#3281));
#3093=PRESENTATION_STYLE_ASSIGNMENT((#3282));
#3094=PRESENTATION_STYLE_ASSIGNMENT((#3283));
#3095=PRESENTATION_STYLE_ASSIGNMENT((#3284));
#3096=PRESENTATION_STYLE_ASSIGNMENT((#3285));
#3097=PRESENTATION_STYLE_ASSIGNMENT((#3286));
#3098=PRESENTATION_STYLE_ASSIGNMENT((#3287));
#3099=PRESENTATION_STYLE_ASSIGNMENT((#3288));
#3100=PRESENTATION_STYLE_ASSIGNMENT((#3289));
#3101=PRESENTATION_STYLE_ASSIGNMENT((#3290));
#3102=PRESENTATION_STYLE_ASSIGNMENT((#3291));
#3103=PRESENTATION_STYLE_ASSIGNMENT((#3292));
#3104=PRESENTATION_STYLE_ASSIGNMENT((#3293));
#3105=PRESENTATION_STYLE_ASSIGNMENT((#3294));
#3106=PRESENTATION_STYLE_ASSIGNMENT((#3295));
#3107=PRESENTATION_STYLE_ASSIGNMENT((#3296));
#3108=PRESENTATION_STYLE_ASSIGNMENT((#3297));
#3109=PRESENTATION_STYLE_ASSIGNMENT((#3298));
#3110=PRESENTATION_STYLE_ASSIGNMENT((#3299));
#3111=PRESENTATION_STYLE_ASSIGNMENT((#3300));
#3112=PRESENTATION_STYLE_ASSIGNMENT((#3301));
#3113=PRESENTATION_STYLE_ASSIGNMENT((#3302));
#3114=PRESENTATION_STYLE_ASSIGNMENT((#3303));
#3115=PRESENTATION_STYLE_ASSIGNMENT((#3304));
#3116=PRESENTATION_STYLE_ASSIGNMENT((#3305));
#3117=PRESENTATION_STYLE_ASSIGNMENT((#3306));
#3118=PRESENTATION_STYLE_ASSIGNMENT((#3307));
#3119=PRESENTATION_STYLE_ASSIGNMENT((#3308));
#3120=PRESENTATION_STYLE_ASSIGNMENT((#3309));
#3121=PRESENTATION_STYLE_ASSIGNMENT((#3310));
#3122=PRESENTATION_STYLE_ASSIGNMENT((#3311));
#3123=PRESENTATION_STYLE_ASSIGNMENT((#3312));
#3124=PRESENTATION_STYLE_ASSIGNMENT((#3313));
#3125=PRESENTATION_STYLE_ASSIGNMENT((#3314));
#3126=PRESENTATION_STYLE_ASSIGNMENT((#3315));
#3127=PRESENTATION_STYLE_ASSIGNMENT((#3316));
#3128=PRESENTATION_STYLE_ASSIGNMENT((#3317));
#3129=PRESENTATION_STYLE_ASSIGNMENT((#3318));
#3130=PRESENTATION_STYLE_ASSIGNMENT((#3319));
#3131=PRESENTATION_STYLE_ASSIGNMENT((#3320));
#3132=PRESENTATION_STYLE_ASSIGNMENT((#3321));
#3133=PRESENTATION_STYLE_ASSIGNMENT((#3322));
#3134=PRESENTATION_STYLE_ASSIGNMENT((#3323));
#3135=PRESENTATION_STYLE_ASSIGNMENT((#3324));
#3136=PRESENTATION_STYLE_ASSIGNMENT((#3325));
#3137=PRESENTATION_STYLE_ASSIGNMENT((#3326));
#3138=PRESENTATION_STYLE_ASSIGNMENT((#3327));
#3139=PRESENTATION_STYLE_ASSIGNMENT((#3328));
#3140=PRESENTATION_STYLE_ASSIGNMENT((#3329));
#3141=PRESENTATION_STYLE_ASSIGNMENT((#3330));
#3142=PRESENTATION_STYLE_ASSIGNMENT((#3331));
#3143=PRESENTATION_STYLE_ASSIGNMENT((#3332));
#3144=PRESENTATION_STYLE_ASSIGNMENT((#3333));
#3145=PRESENTATION_STYLE_ASSIGNMENT((#3334));
#3146=PRESENTATION_STYLE_ASSIGNMENT((#3335));
#3147=PRESENTATION_STYLE_ASSIGNMENT((#3336));
#3148=PRESENTATION_STYLE_ASSIGNMENT((#3337));
#3149=PRESENTATION_STYLE_ASSIGNMENT((#3338));
#3150=PRESENTATION_STYLE_ASSIGNMENT((#3339));
#3151=PRESENTATION_STYLE_ASSIGNMENT((#3340));
#3152=PRESENTATION_STYLE_ASSIGNMENT((#3341));
#3153=PRESENTATION_STYLE_ASSIGNMENT((#3342));
#3154=PRESENTATION_STYLE_ASSIGNMENT((#3343));
#3155=PRESENTATION_STYLE_ASSIGNMENT((#3344));
#3156=PRESENTATION_STYLE_ASSIGNMENT((#3345));
#3157=PRESENTATION_STYLE_ASSIGNMENT((#3346));
#3158=PRESENTATION_STYLE_ASSIGNMENT((#3347));
#3159=PRESENTATION_STYLE_ASSIGNMENT((#3348));
#3160=PRESENTATION_STYLE_ASSIGNMENT((#3349));
#3161=PRESENTATION_STYLE_ASSIGNMENT((#3350));
#3162=PRESENTATION_STYLE_ASSIGNMENT((#3351));
#3163=PRESENTATION_STYLE_ASSIGNMENT((#3352));
#3164=PRESENTATION_STYLE_ASSIGNMENT((#3353));
#3165=PRESENTATION_STYLE_ASSIGNMENT((#3354));
#3166=PRESENTATION_STYLE_ASSIGNMENT((#3355));
#3167=PRESENTATION_STYLE_ASSIGNMENT((#3356));
#3168=PRESENTATION_STYLE_ASSIGNMENT((#3357));
#3169=PRESENTATION_STYLE_ASSIGNMENT((#3358));
#3170=PRESENTATION_STYLE_ASSIGNMENT((#3359));
#3171=PRESENTATION_STYLE_ASSIGNMENT((#3360));
#3172=PRESENTATION_STYLE_ASSIGNMENT((#3361));
#3173=PRESENTATION_STYLE_ASSIGNMENT((#3362));
#3174=PRESENTATION_STYLE_ASSIGNMENT((#3363));
#3175=PRESENTATION_STYLE_ASSIGNMENT((#3364));
#3176=PRESENTATION_STYLE_ASSIGNMENT((#3365));
#3177=PRESENTATION_STYLE_ASSIGNMENT((#3366));
#3178=PRESENTATION_STYLE_ASSIGNMENT((#3367));
#3179=PRESENTATION_STYLE_ASSIGNMENT((#3368));
#3180=PRESENTATION_STYLE_ASSIGNMENT((#3369));
#3181=PRESENTATION_STYLE_ASSIGNMENT((#3370));
#3182=PRESENTATION_STYLE_ASSIGNMENT((#3371));
#3183=PRESENTATION_STYLE_ASSIGNMENT((#3372));
#3184=PRESENTATION_STYLE_ASSIGNMENT((#3373));
#3185=PRESENTATION_STYLE_ASSIGNMENT((#3374));
#3186=PRESENTATION_STYLE_ASSIGNMENT((#3375));
#3187=PRESENTATION_STYLE_ASSIGNMENT((#3376));
#3188=PRESENTATION_STYLE_ASSIGNMENT((#3377));
#3189=PRESENTATION_STYLE_ASSIGNMENT((#3378));
#3190=PRESENTATION_STYLE_ASSIGNMENT((#3379));
#3191=PRESENTATION_STYLE_ASSIGNMENT((#3380));
#3192=PRESENTATION_STYLE_ASSIGNMENT((#3381));
#3193=PRESENTATION_STYLE_ASSIGNMENT((#3382));
#3194=PRESENTATION_STYLE_ASSIGNMENT((#3383));
#3195=PRESENTATION_STYLE_ASSIGNMENT((#3384));
#3196=PRESENTATION_STYLE_ASSIGNMENT((#3385));
#3197=PRESENTATION_STYLE_ASSIGNMENT((#3386));
#3198=PRESENTATION_STYLE_ASSIGNMENT((#3387));
#3199=PRESENTATION_STYLE_ASSIGNMENT((#3388));
#3200=PRESENTATION_STYLE_ASSIGNMENT((#3389));
#3201=PRESENTATION_STYLE_ASSIGNMENT((#3390));
#3202=PRESENTATION_STYLE_ASSIGNMENT((#3391));
#3203=PRESENTATION_STYLE_ASSIGNMENT((#3392));
#3204=PRESENTATION_STYLE_ASSIGNMENT((#3393));
#3205=PRESENTATION_STYLE_ASSIGNMENT((#3394));
#3206=PRESENTATION_STYLE_ASSIGNMENT((#3395));
#3207=PRESENTATION_STYLE_ASSIGNMENT((#3396));
#3208=PRESENTATION_STYLE_ASSIGNMENT((#3397));
#3209=PRESENTATION_STYLE_ASSIGNMENT((#3398));
#3210=PRESENTATION_STYLE_ASSIGNMENT((#3399));
#3211=PRESENTATION_STYLE_ASSIGNMENT((#3400));
#3212=PRESENTATION_STYLE_ASSIGNMENT((#3401));
#3213=PRESENTATION_STYLE_ASSIGNMENT((#3402));
#3214=PRESENTATION_STYLE_ASSIGNMENT((#3403));
#3215=PRESENTATION_STYLE_ASSIGNMENT((#3404));
#3216=PRESENTATION_STYLE_ASSIGNMENT((#3405));
#3217=PRESENTATION_STYLE_ASSIGNMENT((#3406));
#3218=PRESENTATION_STYLE_ASSIGNMENT((#3407));
#3219=PRESENTATION_STYLE_ASSIGNMENT((#3408));
#3220=PRESENTATION_STYLE_ASSIGNMENT((#3409));
#3221=PRESENTATION_STYLE_ASSIGNMENT((#3410));
#3222=PRESENTATION_STYLE_ASSIGNMENT((#3411));
#3223=PRESENTATION_STYLE_ASSIGNMENT((#3412));
#3224=PRESENTATION_STYLE_ASSIGNMENT((#3413));
#3225=PRESENTATION_STYLE_ASSIGNMENT((#3414));
#3226=PRESENTATION_STYLE_ASSIGNMENT((#3415));
#3227=PRESENTATION_STYLE_ASSIGNMENT((#3416));
#3228=PRESENTATION_STYLE_ASSIGNMENT((#3417));
#3229=PRESENTATION_STYLE_ASSIGNMENT((#3418));
#3230=PRESENTATION_STYLE_ASSIGNMENT((#3419));
#3231=PRESENTATION_STYLE_ASSIGNMENT((#3420));
#3232=PRESENTATION_STYLE_ASSIGNMENT((#3421));
#3233=PRESENTATION_STYLE_ASSIGNMENT((#3422));
#3234=PRESENTATION_STYLE_ASSIGNMENT((#3423));
#3235=PRESENTATION_STYLE_ASSIGNMENT((#3424));
#3236=PRESENTATION_STYLE_ASSIGNMENT((#3425));
#3237=PRESENTATION_STYLE_ASSIGNMENT((#3426));
#3238=PRESENTATION_STYLE_ASSIGNMENT((#3427));
#3239=PRESENTATION_STYLE_ASSIGNMENT((#3428));
#3240=PRESENTATION_STYLE_ASSIGNMENT((#3429));
#3241=PRESENTATION_STYLE_ASSIGNMENT((#3430));
#3242=PRESENTATION_STYLE_ASSIGNMENT((#3431));
#3243=PRESENTATION_STYLE_ASSIGNMENT((#3432));
#3244=PRESENTATION_STYLE_ASSIGNMENT((#3433));
#3245=PRESENTATION_STYLE_ASSIGNMENT((#3434));
#3246=PRESENTATION_STYLE_ASSIGNMENT((#3435));
#3247=PRESENTATION_STYLE_ASSIGNMENT((#3436));
#3248=PRESENTATION_STYLE_ASSIGNMENT((#3437));
#3249=PRESENTATION_STYLE_ASSIGNMENT((#3438));
#3250=PRESENTATION_STYLE_ASSIGNMENT((#3439));
#3251=PRESENTATION_STYLE_ASSIGNMENT((#3440));
#3252=PRESENTATION_STYLE_ASSIGNMENT((#3441));
#3253=PRESENTATION_STYLE_ASSIGNMENT((#3442));
#3254=PRESENTATION_STYLE_ASSIGNMENT((#3443));
#3255=PRESENTATION_STYLE_ASSIGNMENT((#3444));
#3256=PRESENTATION_STYLE_ASSIGNMENT((#3445));
#3257=PRESENTATION_STYLE_ASSIGNMENT((#3446));
#3258=PRESENTATION_STYLE_ASSIGNMENT((#3447));
#3259=PRESENTATION_STYLE_ASSIGNMENT((#3448));
#3260=PRESENTATION_STYLE_ASSIGNMENT((#3449));
#3261=PRESENTATION_STYLE_ASSIGNMENT((#3450));
#3262=PRESENTATION_STYLE_ASSIGNMENT((#3451));
#3263=PRESENTATION_STYLE_ASSIGNMENT((#3452));
#3264=PRESENTATION_STYLE_ASSIGNMENT((#3453));
#3265=PRESENTATION_STYLE_ASSIGNMENT((#3454));
#3266=PRESENTATION_STYLE_ASSIGNMENT((#3455));
#3267=PRESENTATION_STYLE_ASSIGNMENT((#3456));
#3268=PRESENTATION_STYLE_ASSIGNMENT((#3457));
#3269=PRESENTATION_STYLE_ASSIGNMENT((#3458));
#3270=PRESENTATION_STYLE_ASSIGNMENT((#3459));
#3271=PRESENTATION_STYLE_ASSIGNMENT((#3460));
#3272=PRESENTATION_STYLE_ASSIGNMENT((#3461));
#3273=PRESENTATION_STYLE_ASSIGNMENT((#3462));
#3274=PRESENTATION_STYLE_ASSIGNMENT((#3463));
#3275=SURFACE_STYLE_USAGE(.BOTH.,#3464);
#3276=SURFACE_STYLE_USAGE(.BOTH.,#3465);
#3277=SURFACE_STYLE_USAGE(.BOTH.,#3466);
#3278=SURFACE_STYLE_USAGE(.BOTH.,#3467);
#3279=SURFACE_STYLE_USAGE(.BOTH.,#3468);
#3280=SURFACE_STYLE_USAGE(.BOTH.,#3469);
#3281=SURFACE_STYLE_USAGE(.BOTH.,#3470);
#3282=SURFACE_STYLE_USAGE(.BOTH.,#3471);
#3283=SURFACE_STYLE_USAGE(.BOTH.,#3472);
#3284=SURFACE_STYLE_USAGE(.BOTH.,#3473);
#3285=SURFACE_STYLE_USAGE(.BOTH.,#3474);
#3286=SURFACE_STYLE_USAGE(.BOTH.,#3475);
#3287=SURFACE_STYLE_USAGE(.BOTH.,#3476);
#3288=SURFACE_STYLE_USAGE(.BOTH.,#3477);
#3289=SURFACE_STYLE_USAGE(.BOTH.,#3478);
#3290=SURFACE_STYLE_USAGE(.BOTH.,#3479);
#3291=SURFACE_STYLE_USAGE(.BOTH.,#3480);
#3292=SURFACE_STYLE_USAGE(.BOTH.,#3481);
#3293=SURFACE_STYLE_USAGE(.BOTH.,#3482);
#3294=SURFACE_STYLE_USAGE(.BOTH.,#3483);
#3295=SURFACE_STYLE_USAGE(.BOTH.,#3484);
#3296=SURFACE_STYLE_USAGE(.BOTH.,#3485);
#3297=SURFACE_STYLE_USAGE(.BOTH.,#3486);
#3298=SURFACE_STYLE_USAGE(.BOTH.,#3487);
#3299=SURFACE_STYLE_USAGE(.BOTH.,#3488);
#3300=SURFACE_STYLE_USAGE(.BOTH.,#3489);
#3301=SURFACE_STYLE_USAGE(.BOTH.,#3490);
#3302=SURFACE_STYLE_USAGE(.BOTH.,#3491);
#3303=SURFACE_STYLE_USAGE(.BOTH.,#3492);
#3304=SURFACE_STYLE_USAGE(.BOTH.,#3493);
#3305=SURFACE_STYLE_USAGE(.BOTH.,#3494);
#3306=SURFACE_STYLE_USAGE(.BOTH.,#3495);
#3307=SURFACE_STYLE_USAGE(.BOTH.,#3496);
#3308=SURFACE_STYLE_USAGE(.BOTH.,#3497);
#3309=SURFACE_STYLE_USAGE(.BOTH.,#3498);
#3310=SURFACE_STYLE_USAGE(.BOTH.,#3499);
#3311=SURFACE_STYLE_USAGE(.BOTH.,#3500);
#3312=SURFACE_STYLE_USAGE(.BOTH.,#3501);
#3313=SURFACE_STYLE_USAGE(.BOTH.,#3502);
#3314=SURFACE_STYLE_USAGE(.BOTH.,#3503);
#3315=SURFACE_STYLE_USAGE(.BOTH.,#3504);
#3316=SURFACE_STYLE_USAGE(.BOTH.,#3505);
#3317=SURFACE_STYLE_USAGE(.BOTH.,#3506);
#3318=SURFACE_STYLE_USAGE(.BOTH.,#3507);
#3319=SURFACE_STYLE_USAGE(.BOTH.,#3508);
#3320=SURFACE_STYLE_USAGE(.BOTH.,#3509);
#3321=SURFACE_STYLE_USAGE(.BOTH.,#3510);
#3322=SURFACE_STYLE_USAGE(.BOTH.,#3511);
#3323=SURFACE_STYLE_USAGE(.BOTH.,#3512);
#3324=SURFACE_STYLE_USAGE(.BOTH.,#3513);
#3325=SURFACE_STYLE_USAGE(.BOTH.,#3514);
#3326=SURFACE_STYLE_USAGE(.BOTH.,#3515);
#3327=SURFACE_STYLE_USAGE(.BOTH.,#3516);
#3328=SURFACE_STYLE_USAGE(.BOTH.,#3517);
#3329=SURFACE_STYLE_USAGE(.BOTH.,#3518);
#3330=SURFACE_STYLE_USAGE(.BOTH.,#3519);
#3331=SURFACE_STYLE_USAGE(.BOTH.,#3520);
#3332=SURFACE_STYLE_USAGE(.BOTH.,#3521);
#3333=SURFACE_STYLE_USAGE(.BOTH.,#3522);
#3334=SURFACE_STYLE_USAGE(.BOTH.,#3523);
#3335=SURFACE_STYLE_USAGE(.BOTH.,#3524);
#3336=SURFACE_STYLE_USAGE(.BOTH.,#3525);
#3337=SURFACE_STYLE_USAGE(.BOTH.,#3526);
#3338=SURFACE_STYLE_USAGE(.BOTH.,#3527);
#3339=SURFACE_STYLE_USAGE(.BOTH.,#3528);
#3340=SURFACE_STYLE_USAGE(.BOTH.,#3529);
#3341=SURFACE_STYLE_USAGE(.BOTH.,#3530);
#3342=SURFACE_STYLE_USAGE(.BOTH.,#3531);
#3343=SURFACE_STYLE_USAGE(.BOTH.,#3532);
#3344=SURFACE_STYLE_USAGE(.BOTH.,#3533);
#3345=SURFACE_STYLE_USAGE(.BOTH.,#3534);
#3346=SURFACE_STYLE_USAGE(.BOTH.,#3535);
#3347=SURFACE_STYLE_USAGE(.BOTH.,#3536);
#3348=SURFACE_STYLE_USAGE(.BOTH.,#3537);
#3349=SURFACE_STYLE_USAGE(.BOTH.,#3538);
#3350=SURFACE_STYLE_USAGE(.BOTH.,#3539);
#3351=SURFACE_STYLE_USAGE(.BOTH.,#3540);
#3352=SURFACE_STYLE_USAGE(.BOTH.,#3541);
#3353=SURFACE_STYLE_USAGE(.BOTH.,#3542);
#3354=SURFACE_STYLE_USAGE(.BOTH.,#3543);
#3355=SURFACE_STYLE_USAGE(.BOTH.,#3544);
#3356=SURFACE_STYLE_USAGE(.BOTH.,#3545);
#3357=SURFACE_STYLE_USAGE(.BOTH.,#3546);
#3358=SURFACE_STYLE_USAGE(.BOTH.,#3547);
#3359=SURFACE_STYLE_USAGE(.BOTH.,#3548);
#3360=SURFACE_STYLE_USAGE(.BOTH.,#3549);
#3361=SURFACE_STYLE_USAGE(.BOTH.,#3550);
#3362=SURFACE_STYLE_USAGE(.BOTH.,#3551);
#3363=SURFACE_STYLE_USAGE(.BOTH.,#3552);
#3364=SURFACE_STYLE_USAGE(.BOTH.,#3553);
#3365=SURFACE_STYLE_USAGE(.BOTH.,#3554);
#3366=SURFACE_STYLE_USAGE(.BOTH.,#3555);
#3367=SURFACE_STYLE_USAGE(.BOTH.,#3556);
#3368=SURFACE_STYLE_USAGE(.BOTH.,#3557);
#3369=SURFACE_STYLE_USAGE(.BOTH.,#3558);
#3370=SURFACE_STYLE_USAGE(.BOTH.,#3559);
#3371=SURFACE_STYLE_USAGE(.BOTH.,#3560);
#3372=SURFACE_STYLE_USAGE(.BOTH.,#3561);
#3373=SURFACE_STYLE_USAGE(.BOTH.,#3562);
#3374=SURFACE_STYLE_USAGE(.BOTH.,#3563);
#3375=SURFACE_STYLE_USAGE(.BOTH.,#3564);
#3376=SURFACE_STYLE_USAGE(.BOTH.,#3565);
#3377=SURFACE_STYLE_USAGE(.BOTH.,#3566);
#3378=SURFACE_STYLE_USAGE(.BOTH.,#3567);
#3379=SURFACE_STYLE_USAGE(.BOTH.,#3568);
#3380=SURFACE_STYLE_USAGE(.BOTH.,#3569);
#3381=SURFACE_STYLE_USAGE(.BOTH.,#3570);
#3382=SURFACE_STYLE_USAGE(.BOTH.,#3571);
#3383=SURFACE_STYLE_USAGE(.BOTH.,#3572);
#3384=SURFACE_STYLE_USAGE(.BOTH.,#3573);
#3385=SURFACE_STYLE_USAGE(.BOTH.,#3574);
#3386=SURFACE_STYLE_USAGE(.BOTH.,#3575);
#3387=SURFACE_STYLE_USAGE(.BOTH.,#3576);
#3388=SURFACE_STYLE_USAGE(.BOTH.,#3577);
#3389=SURFACE_STYLE_USAGE(.BOTH.,#3578);
#3390=SURFACE_STYLE_USAGE(.BOTH.,#3579);
#3391=SURFACE_STYLE_USAGE(.BOTH.,#3580);
#3392=SURFACE_STYLE_USAGE(.BOTH.,#3581);
#3393=SURFACE_STYLE_USAGE(.BOTH.,#3582);
#3394=SURFACE_STYLE_USAGE(.BOTH.,#3583);
#3395=SURFACE_STYLE_USAGE(.BOTH.,#3584);
#3396=SURFACE_STYLE_USAGE(.BOTH.,#3585);
#3397=SURFACE_STYLE_USAGE(.BOTH.,#3586);
#3398=SURFACE_STYLE_USAGE(.BOTH.,#3587);
#3399=SURFACE_STYLE_USAGE(.BOTH.,#3588);
#3400=SURFACE_STYLE_USAGE(.BOTH.,#3589);
#3401=SURFACE_STYLE_USAGE(.BOTH.,#3590);
#3402=SURFACE_STYLE_USAGE(.BOTH.,#3591);
#3403=SURFACE_STYLE_USAGE(.BOTH.,#3592);
#3404=SURFACE_STYLE_USAGE(.BOTH.,#3593);
#3405=SURFACE_STYLE_USAGE(.BOTH.,#3594);
#3406=SURFACE_STYLE_USAGE(.BOTH.,#3595);
#3407=SURFACE_STYLE_USAGE(.BOTH.,#3596);
#3408=SURFACE_STYLE_USAGE(.BOTH.,#3597);
#3409=SURFACE_STYLE_USAGE(.BOTH.,#3598);
#3410=SURFACE_STYLE_USAGE(.BOTH.,#3599);
#3411=SURFACE_STYLE_USAGE(.BOTH.,#3600);
#3412=SURFACE_STYLE_USAGE(.BOTH.,#3601);
#3413=SURFACE_STYLE_USAGE(.BOTH.,#3602);
#3414=SURFACE_STYLE_USAGE(.BOTH.,#3603);
#3415=SURFACE_STYLE_USAGE(.BOTH.,#3604);
#3416=SURFACE_STYLE_USAGE(.BOTH.,#3605);
#3417=SURFACE_STYLE_USAGE(.BOTH.,#3606);
#3418=SURFACE_STYLE_USAGE(.BOTH.,#3607);
#3419=SURFACE_STYLE_USAGE(.BOTH.,#3608);
#3420=SURFACE_STYLE_USAGE(.BOTH.,#3609);
#3421=SURFACE_STYLE_USAGE(.BOTH.,#3610);
#3422=SURFACE_STYLE_USAGE(.BOTH.,#3611);
#3423=SURFACE_STYLE_USAGE(.BOTH.,#3612);
#3424=SURFACE_STYLE_USAGE(.BOTH.,#3613);
#3425=SURFACE_STYLE_USAGE(.BOTH.,#3614);
#3426=SURFACE_STYLE_USAGE(.BOTH.,#3615);
#3427=SURFACE_STYLE_USAGE(.BOTH.,#3616);
#3428=SURFACE_STYLE_USAGE(.BOTH.,#3617);
#3429=SURFACE_STYLE_USAGE(.BOTH.,#3618);
#3430=SURFACE_STYLE_USAGE(.BOTH.,#3619);
#3431=SURFACE_STYLE_USAGE(.BOTH.,#3620);
#3432=SURFACE_STYLE_USAGE(.BOTH.,#3621);
#3433=SURFACE_STYLE_USAGE(.BOTH.,#3622);
#3434=SURFACE_STYLE_USAGE(.BOTH.,#3623);
#3435=SURFACE_STYLE_USAGE(.BOTH.,#3624);
#3436=SURFACE_STYLE_USAGE(.BOTH.,#3625);
#3437=SURFACE_STYLE_USAGE(.BOTH.,#3626);
#3438=SURFACE_STYLE_USAGE(.BOTH.,#3627);
#3439=SURFACE_STYLE_USAGE(.BOTH.,#3628);
#3440=SURFACE_STYLE_USAGE(.BOTH.,#3629);
#3441=SURFACE_STYLE_USAGE(.BOTH.,#3630);
#3442=SURFACE_STYLE_USAGE(.BOTH.,#3631);
#3443=SURFACE_STYLE_USAGE(.BOTH.,#3632);
#3444=SURFACE_STYLE_USAGE(.BOTH.,#3633);
#3445=SURFACE_STYLE_USAGE(.BOTH.,#3634);
#3446=SURFACE_STYLE_USAGE(.BOTH.,#3635);
#3447=SURFACE_STYLE_USAGE(.BOTH.,#3636);
#3448=SURFACE_STYLE_USAGE(.BOTH.,#3637);
#3449=SURFACE_STYLE_USAGE(.BOTH.,#3638);
#3450=SURFACE_STYLE_USAGE(.BOTH.,#3639);
#3451=SURFACE_STYLE_USAGE(.BOTH.,#3640);
#3452=SURFACE_STYLE_USAGE(.BOTH.,#3641);
#3453=SURFACE_STYLE_USAGE(.BOTH.,#3642);
#3454=SURFACE_STYLE_USAGE(.BOTH.,#3643);
#3455=SURFACE_STYLE_USAGE(.BOTH.,#3644);
#3456=SURFACE_STYLE_USAGE(.BOTH.,#3645);
#3457=SURFACE_STYLE_USAGE(.BOTH.,#3646);
#3458=SURFACE_STYLE_USAGE(.BOTH.,#3647);
#3459=SURFACE_STYLE_USAGE(.BOTH.,#3648);
#3460=SURFACE_STYLE_USAGE(.BOTH.,#3649);
#3461=SURFACE_STYLE_USAGE(.BOTH.,#3650);
#3462=SURFACE_STYLE_USAGE(.BOTH.,#3651);
#3463=SURFACE_STYLE_USAGE(.BOTH.,#3652);
#3464=SURFACE_SIDE_STYLE('',(#3653));
#3465=SURFACE_SIDE_STYLE('',(#3654));
#3466=SURFACE_SIDE_STYLE('',(#3655));
#3467=SURFACE_SIDE_STYLE('',(#3656));
#3468=SURFACE_SIDE_STYLE('',(#3657));
#3469=SURFACE_SIDE_STYLE('',(#3658));
#3470=SURFACE_SIDE_STYLE('',(#3659));
#3471=SURFACE_SIDE_STYLE('',(#3660));
#3472=SURFACE_SIDE_STYLE('',(#3661));
#3473=SURFACE_SIDE_STYLE('',(#3662));
#3474=SURFACE_SIDE_STYLE('',(#3663));
#3475=SURFACE_SIDE_STYLE('',(#3664));
#3476=SURFACE_SIDE_STYLE('',(#3665));
#3477=SURFACE_SIDE_STYLE('',(#3666));
#3478=SURFACE_SIDE_STYLE('',(#3667));
#3479=SURFACE_SIDE_STYLE('',(#3668));
#3480=SURFACE_SIDE_STYLE('',(#3669));
#3481=SURFACE_SIDE_STYLE('',(#3670));
#3482=SURFACE_SIDE_STYLE('',(#3671));
#3483=SURFACE_SIDE_STYLE('',(#3672));
#3484=SURFACE_SIDE_STYLE('',(#3673));
#3485=SURFACE_SIDE_STYLE('',(#3674));
#3486=SURFACE_SIDE_STYLE('',(#3675));
#3487=SURFACE_SIDE_STYLE('',(#3676));
#3488=SURFACE_SIDE_STYLE('',(#3677));
#3489=SURFACE_SIDE_STYLE('',(#3678));
#3490=SURFACE_SIDE_STYLE('',(#3679));
#3491=SURFACE_SIDE_STYLE('',(#3680));
#3492=SURFACE_SIDE_STYLE('',(#3681));
#3493=SURFACE_SIDE_STYLE('',(#3682));
#3494=SURFACE_SIDE_STYLE('',(#3683));
#3495=SURFACE_SIDE_STYLE('',(#3684));
#3496=SURFACE_SIDE_STYLE('',(#3685));
#3497=SURFACE_SIDE_STYLE('',(#3686));
#3498=SURFACE_SIDE_STYLE('',(#3687));
#3499=SURFACE_SIDE_STYLE('',(#3688));
#3500=SURFACE_SIDE_STYLE('',(#3689));
#3501=SURFACE_SIDE_STYLE('',(#3690));
#3502=SURFACE_SIDE_STYLE('',(#3691));
#3503=SURFACE_SIDE_STYLE('',(#3692));
#3504=SURFACE_SIDE_STYLE('',(#3693));
#3505=SURFACE_SIDE_STYLE('',(#3694));
#3506=SURFACE_SIDE_STYLE('',(#3695));
#3507=SURFACE_SIDE_STYLE('',(#3696));
#3508=SURFACE_SIDE_STYLE('',(#3697));
#3509=SURFACE_SIDE_STYLE('',(#3698));
#3510=SURFACE_SIDE_STYLE('',(#3699));
#3511=SURFACE_SIDE_STYLE('',(#3700));
#3512=SURFACE_SIDE_STYLE('',(#3701));
#3513=SURFACE_SIDE_STYLE('',(#3702));
#3514=SURFACE_SIDE_STYLE('',(#3703));
#3515=SURFACE_SIDE_STYLE('',(#3704));
#3516=SURFACE_SIDE_STYLE('',(#3705));
#3517=SURFACE_SIDE_STYLE('',(#3706));
#3518=SURFACE_SIDE_STYLE('',(#3707));
#3519=SURFACE_SIDE_STYLE('',(#3708));
#3520=SURFACE_SIDE_STYLE('',(#3709));
#3521=SURFACE_SIDE_STYLE('',(#3710));
#3522=SURFACE_SIDE_STYLE('',(#3711));
#3523=SURFACE_SIDE_STYLE('',(#3712));
#3524=SURFACE_SIDE_STYLE('',(#3713));
#3525=SURFACE_SIDE_STYLE('',(#3714));
#3526=SURFACE_SIDE_STYLE('',(#3715));
#3527=SURFACE_SIDE_STYLE('',(#3716));
#3528=SURFACE_SIDE_STYLE('',(#3717));
#3529=SURFACE_SIDE_STYLE('',(#3718));
#3530=SURFACE_SIDE_STYLE('',(#3719));
#3531=SURFACE_SIDE_STYLE('',(#3720));
#3532=SURFACE_SIDE_STYLE('',(#3721));
#3533=SURFACE_SIDE_STYLE('',(#3722));
#3534=SURFACE_SIDE_STYLE('',(#3723));
#3535=SURFACE_SIDE_STYLE('',(#3724));
#3536=SURFACE_SIDE_STYLE('',(#3725));
#3537=SURFACE_SIDE_STYLE('',(#3726));
#3538=SURFACE_SIDE_STYLE('',(#3727));
#3539=SURFACE_SIDE_STYLE('',(#3728));
#3540=SURFACE_SIDE_STYLE('',(#3729));
#3541=SURFACE_SIDE_STYLE('',(#3730));
#3542=SURFACE_SIDE_STYLE('',(#3731));
#3543=SURFACE_SIDE_STYLE('',(#3732));
#3544=SURFACE_SIDE_STYLE('',(#3733));
#3545=SURFACE_SIDE_STYLE('',(#3734));
#3546=SURFACE_SIDE_STYLE('',(#3735));
#3547=SURFACE_SIDE_STYLE('',(#3736));
#3548=SURFACE_SIDE_STYLE('',(#3737));
#3549=SURFACE_SIDE_STYLE('',(#3738));
#3550=SURFACE_SIDE_STYLE('',(#3739));
#3551=SURFACE_SIDE_STYLE('',(#3740));
#3552=SURFACE_SIDE_STYLE('',(#3741));
#3553=SURFACE_SIDE_STYLE('',(#3742));
#3554=SURFACE_SIDE_STYLE('',(#3743));
#3555=SURFACE_SIDE_STYLE('',(#3744));
#3556=SURFACE_SIDE_STYLE('',(#3745));
#3557=SURFACE_SIDE_STYLE('',(#3746));
#3558=SURFACE_SIDE_STYLE('',(#3747));
#3559=SURFACE_SIDE_STYLE('',(#3748));
#3560=SURFACE_SIDE_STYLE('',(#3749));
#3561=SURFACE_SIDE_STYLE('',(#3750));
#3562=SURFACE_SIDE_STYLE('',(#3751));
#3563=SURFACE_SIDE_STYLE('',(#3752));
#3564=SURFACE_SIDE_STYLE('',(#3753));
#3565=SURFACE_SIDE_STYLE('',(#3754));
#3566=SURFACE_SIDE_STYLE('',(#3755));
#3567=SURFACE_SIDE_STYLE('',(#3756));
#3568=SURFACE_SIDE_STYLE('',(#3757));
#3569=SURFACE_SIDE_STYLE('',(#3758));
#3570=SURFACE_SIDE_STYLE('',(#3759));
#3571=SURFACE_SIDE_STYLE('',(#3760));
#3572=SURFACE_SIDE_STYLE('',(#3761));
#3573=SURFACE_SIDE_STYLE('',(#3762));
#3574=SURFACE_SIDE_STYLE('',(#3763));
#3575=SURFACE_SIDE_STYLE('',(#3764));
#3576=SURFACE_SIDE_STYLE('',(#3765));
#3577=SURFACE_SIDE_STYLE('',(#3766));
#3578=SURFACE_SIDE_STYLE('',(#3767));
#3579=SURFACE_SIDE_STYLE('',(#3768));
#3580=SURFACE_SIDE_STYLE('',(#3769));
#3581=SURFACE_SIDE_STYLE('',(#3770));
#3582=SURFACE_SIDE_STYLE('',(#3771));
#3583=SURFACE_SIDE_STYLE('',(#3772));
#3584=SURFACE_SIDE_STYLE('',(#3773));
#3585=SURFACE_SIDE_STYLE('',(#3774));
#3586=SURFACE_SIDE_STYLE('',(#3775));
#3587=SURFACE_SIDE_STYLE('',(#3776));
#3588=SURFACE_SIDE_STYLE('',(#3777));
#3589=SURFACE_SIDE_STYLE('',(#3778));
#3590=SURFACE_SIDE_STYLE('',(#3779));
#3591=SURFACE_SIDE_STYLE('',(#3780));
#3592=SURFACE_SIDE_STYLE('',(#3781));
#3593=SURFACE_SIDE_STYLE('',(#3782));
#3594=SURFACE_SIDE_STYLE('',(#3783));
#3595=SURFACE_SIDE_STYLE('',(#3784));
#3596=SURFACE_SIDE_STYLE('',(#3785));
#3597=SURFACE_SIDE_STYLE('',(#3786));
#3598=SURFACE_SIDE_STYLE('',(#3787));
#3599=SURFACE_SIDE_STYLE('',(#3788));
#3600=SURFACE_SIDE_STYLE('',(#3789));
#3601=SURFACE_SIDE_STYLE('',(#3790));
#3602=SURFACE_SIDE_STYLE('',(#3791));
#3603=SURFACE_SIDE_STYLE('',(#3792));
#3604=SURFACE_SIDE_STYLE('',(#3793));
#3605=SURFACE_SIDE_STYLE('',(#3794));
#3606=SURFACE_SIDE_STYLE('',(#3795));
#3607=SURFACE_SIDE_STYLE('',(#3796));
#3608=SURFACE_SIDE_STYLE('',(#3797));
#3609=SURFACE_SIDE_STYLE('',(#3798));
#3610=SURFACE_SIDE_STYLE('',(#3799));
#3611=SURFACE_SIDE_STYLE('',(#3800));
#3612=SURFACE_SIDE_STYLE('',(#3801));
#3613=SURFACE_SIDE_STYLE('',(#3802));
#3614=SURFACE_SIDE_STYLE('',(#3803));
#3615=SURFACE_SIDE_STYLE('',(#3804));
#3616=SURFACE_SIDE_STYLE('',(#3805));
#3617=SURFACE_SIDE_STYLE('',(#3806));
#3618=SURFACE_SIDE_STYLE('',(#3807));
#3619=SURFACE_SIDE_STYLE('',(#3808));
#3620=SURFACE_SIDE_STYLE('',(#3809));
#3621=SURFACE_SIDE_STYLE('',(#3810));
#3622=SURFACE_SIDE_STYLE('',(#3811));
#3623=SURFACE_SIDE_STYLE('',(#3812));
#3624=SURFACE_SIDE_STYLE('',(#3813));
#3625=SURFACE_SIDE_STYLE('',(#3814));
#3626=SURFACE_SIDE_STYLE('',(#3815));
#3627=SURFACE_SIDE_STYLE('',(#3816));
#3628=SURFACE_SIDE_STYLE('',(#3817));
#3629=SURFACE_SIDE_STYLE('',(#3818));
#3630=SURFACE_SIDE_STYLE('',(#3819));
#3631=SURFACE_SIDE_STYLE('',(#3820));
#3632=SURFACE_SIDE_STYLE('',(#3821));
#3633=SURFACE_SIDE_STYLE('',(#3822));
#3634=SURFACE_SIDE_STYLE('',(#3823));
#3635=SURFACE_SIDE_STYLE('',(#3824));
#3636=SURFACE_SIDE_STYLE('',(#3825));
#3637=SURFACE_SIDE_STYLE('',(#3826));
#3638=SURFACE_SIDE_STYLE('',(#3827));
#3639=SURFACE_SIDE_STYLE('',(#3828));
#3640=SURFACE_SIDE_STYLE('',(#3829));
#3641=SURFACE_SIDE_STYLE('',(#3830));
#3642=SURFACE_SIDE_STYLE('',(#3831));
#3643=SURFACE_SIDE_STYLE('',(#3832));
#3644=SURFACE_SIDE_STYLE('',(#3833));
#3645=SURFACE_SIDE_STYLE('',(#3834));
#3646=SURFACE_SIDE_STYLE('',(#3835));
#3647=SURFACE_SIDE_STYLE('',(#3836));
#3648=SURFACE_SIDE_STYLE('',(#3837));
#3649=SURFACE_SIDE_STYLE('',(#3838));
#3650=SURFACE_SIDE_STYLE('',(#3839));
#3651=SURFACE_SIDE_STYLE('',(#3840));
#3652=SURFACE_SIDE_STYLE('',(#3841));
#3653=SURFACE_STYLE_FILL_AREA(#3842);
#3654=SURFACE_STYLE_FILL_AREA(#3843);
#3655=SURFACE_STYLE_FILL_AREA(#3844);
#3656=SURFACE_STYLE_FILL_AREA(#3845);
#3657=SURFACE_STYLE_FILL_AREA(#3846);
#3658=SURFACE_STYLE_FILL_AREA(#3847);
#3659=SURFACE_STYLE_FILL_AREA(#3848);
#3660=SURFACE_STYLE_FILL_AREA(#3849);
#3661=SURFACE_STYLE_FILL_AREA(#3850);
#3662=SURFACE_STYLE_FILL_AREA(#3851);
#3663=SURFACE_STYLE_FILL_AREA(#3852);
#3664=SURFACE_STYLE_FILL_AREA(#3853);
#3665=SURFACE_STYLE_FILL_AREA(#3854);
#3666=SURFACE_STYLE_FILL_AREA(#3855);
#3667=SURFACE_STYLE_FILL_AREA(#3856);
#3668=SURFACE_STYLE_FILL_AREA(#3857);
#3669=SURFACE_STYLE_FILL_AREA(#3858);
#3670=SURFACE_STYLE_FILL_AREA(#3859);
#3671=SURFACE_STYLE_FILL_AREA(#3860);
#3672=SURFACE_STYLE_FILL_AREA(#3861);
#3673=SURFACE_STYLE_FILL_AREA(#3862);
#3674=SURFACE_STYLE_FILL_AREA(#3863);
#3675=SURFACE_STYLE_FILL_AREA(#3864);
#3676=SURFACE_STYLE_FILL_AREA(#3865);
#3677=SURFACE_STYLE_FILL_AREA(#3866);
#3678=SURFACE_STYLE_FILL_AREA(#3867);
#3679=SURFACE_STYLE_FILL_AREA(#3868);
#3680=SURFACE_STYLE_FILL_AREA(#3869);
#3681=SURFACE_STYLE_FILL_AREA(#3870);
#3682=SURFACE_STYLE_FILL_AREA(#3871);
#3683=SURFACE_STYLE_FILL_AREA(#3872);
#3684=SURFACE_STYLE_FILL_AREA(#3873);
#3685=SURFACE_STYLE_FILL_AREA(#3874);
#3686=SURFACE_STYLE_FILL_AREA(#3875);
#3687=SURFACE_STYLE_FILL_AREA(#3876);
#3688=SURFACE_STYLE_FILL_AREA(#3877);
#3689=SURFACE_STYLE_FILL_AREA(#3878);
#3690=SURFACE_STYLE_FILL_AREA(#3879);
#3691=SURFACE_STYLE_FILL_AREA(#3880);
#3692=SURFACE_STYLE_FILL_AREA(#3881);
#3693=SURFACE_STYLE_FILL_AREA(#3882);
#3694=SURFACE_STYLE_FILL_AREA(#3883);
#3695=SURFACE_STYLE_FILL_AREA(#3884);
#3696=SURFACE_STYLE_FILL_AREA(#3885);
#3697=SURFACE_STYLE_FILL_AREA(#3886);
#3698=SURFACE_STYLE_FILL_AREA(#3887);
#3699=SURFACE_STYLE_FILL_AREA(#3888);
#3700=SURFACE_STYLE_FILL_AREA(#3889);
#3701=SURFACE_STYLE_FILL_AREA(#3890);
#3702=SURFACE_STYLE_FILL_AREA(#3891);
#3703=SURFACE_STYLE_FILL_AREA(#3892);
#3704=SURFACE_STYLE_FILL_AREA(#3893);
#3705=SURFACE_STYLE_FILL_AREA(#3894);
#3706=SURFACE_STYLE_FILL_AREA(#3895);
#3707=SURFACE_STYLE_FILL_AREA(#3896);
#3708=SURFACE_STYLE_FILL_AREA(#3897);
#3709=SURFACE_STYLE_FILL_AREA(#3898);
#3710=SURFACE_STYLE_FILL_AREA(#3899);
#3711=SURFACE_STYLE_FILL_AREA(#3900);
#3712=SURFACE_STYLE_FILL_AREA(#3901);
#3713=SURFACE_STYLE_FILL_AREA(#3902);
#3714=SURFACE_STYLE_FILL_AREA(#3903);
#3715=SURFACE_STYLE_FILL_AREA(#3904);
#3716=SURFACE_STYLE_FILL_AREA(#3905);
#3717=SURFACE_STYLE_FILL_AREA(#3906);
#3718=SURFACE_STYLE_FILL_AREA(#3907);
#3719=SURFACE_STYLE_FILL_AREA(#3908);
#3720=SURFACE_STYLE_FILL_AREA(#3909);
#3721=SURFACE_STYLE_FILL_AREA(#3910);
#3722=SURFACE_STYLE_FILL_AREA(#3911);
#3723=SURFACE_STYLE_FILL_AREA(#3912);
#3724=SURFACE_STYLE_FILL_AREA(#3913);
#3725=SURFACE_STYLE_FILL_AREA(#3914);
#3726=SURFACE_STYLE_FILL_AREA(#3915);
#3727=SURFACE_STYLE_FILL_AREA(#3916);
#3728=SURFACE_STYLE_FILL_AREA(#3917);
#3729=SURFACE_STYLE_FILL_AREA(#3918);
#3730=SURFACE_STYLE_FILL_AREA(#3919);
#3731=SURFACE_STYLE_FILL_AREA(#3920);
#3732=SURFACE_STYLE_FILL_AREA(#3921);
#3733=SURFACE_STYLE_FILL_AREA(#3922);
#3734=SURFACE_STYLE_FILL_AREA(#3923);
#3735=SURFACE_STYLE_FILL_AREA(#3924);
#3736=SURFACE_STYLE_FILL_AREA(#3925);
#3737=SURFACE_STYLE_FILL_AREA(#3926);
#3738=SURFACE_STYLE_FILL_AREA(#3927);
#3739=SURFACE_STYLE_FILL_AREA(#3928);
#3740=SURFACE_STYLE_FILL_AREA(#3929);
#3741=SURFACE_STYLE_FILL_AREA(#3930);
#3742=SURFACE_STYLE_FILL_AREA(#3931);
#3743=SURFACE_STYLE_FILL_AREA(#3932);
#3744=SURFACE_STYLE_FILL_AREA(#3933);
#3745=SURFACE_STYLE_FILL_AREA(#3934);
#3746=SURFACE_STYLE_FILL_AREA(#3935);
#3747=SURFACE_STYLE_FILL_AREA(#3936);
#3748=SURFACE_STYLE_FILL_AREA(#3937);
#3749=SURFACE_STYLE_FILL_AREA(#3938);
#3750=SURFACE_STYLE_FILL_AREA(#3939);
#3751=SURFACE_STYLE_FILL_AREA(#3940);
#3752=SURFACE_STYLE_FILL_AREA(#3941);
#3753=SURFACE_STYLE_FILL_AREA(#3942);
#3754=SURFACE_STYLE_FILL_AREA(#3943);
#3755=SURFACE_STYLE_FILL_AREA(#3944);
#3756=SURFACE_STYLE_FILL_AREA(#3945);
#3757=SURFACE_STYLE_FILL_AREA(#3946);
#3758=SURFACE_STYLE_FILL_AREA(#3947);
#3759=SURFACE_STYLE_FILL_AREA(#3948);
#3760=SURFACE_STYLE_FILL_AREA(#3949);
#3761=SURFACE_STYLE_FILL_AREA(#3950);
#3762=SURFACE_STYLE_FILL_AREA(#3951);
#3763=SURFACE_STYLE_FILL_AREA(#3952);
#3764=SURFACE_STYLE_FILL_AREA(#3953);
#3765=SURFACE_STYLE_FILL_AREA(#3954);
#3766=SURFACE_STYLE_FILL_AREA(#3955);
#3767=SURFACE_STYLE_FILL_AREA(#3956);
#3768=SURFACE_STYLE_FILL_AREA(#3957);
#3769=SURFACE_STYLE_FILL_AREA(#3958);
#3770=SURFACE_STYLE_FILL_AREA(#3959);
#3771=SURFACE_STYLE_FILL_AREA(#3960);
#3772=SURFACE_STYLE_FILL_AREA(#3961);
#3773=SURFACE_STYLE_FILL_AREA(#3962);
#3774=SURFACE_STYLE_FILL_AREA(#3963);
#3775=SURFACE_STYLE_FILL_AREA(#3964);
#3776=SURFACE_STYLE_FILL_AREA(#3965);
#3777=SURFACE_STYLE_FILL_AREA(#3966);
#3778=SURFACE_STYLE_FILL_AREA(#3967);
#3779=SURFACE_STYLE_FILL_AREA(#3968);
#3780=SURFACE_STYLE_FILL_AREA(#3969);
#3781=SURFACE_STYLE_FILL_AREA(#3970);
#3782=SURFACE_STYLE_FILL_AREA(#3971);
#3783=SURFACE_STYLE_FILL_AREA(#3972);
#3784=SURFACE_STYLE_FILL_AREA(#3973);
#3785=SURFACE_STYLE_FILL_AREA(#3974);
#3786=SURFACE_STYLE_FILL_AREA(#3975);
#3787=SURFACE_STYLE_FILL_AREA(#3976);
#3788=SURFACE_STYLE_FILL_AREA(#3977);
#3789=SURFACE_STYLE_FILL_AREA(#3978);
#3790=SURFACE_STYLE_FILL_AREA(#3979);
#3791=SURFACE_STYLE_FILL_AREA(#3980);
#3792=SURFACE_STYLE_FILL_AREA(#3981);
#3793=SURFACE_STYLE_FILL_AREA(#3982);
#3794=SURFACE_STYLE_FILL_AREA(#3983);
#3795=SURFACE_STYLE_FILL_AREA(#3984);
#3796=SURFACE_STYLE_FILL_AREA(#3985);
#3797=SURFACE_STYLE_FILL_AREA(#3986);
#3798=SURFACE_STYLE_FILL_AREA(#3987);
#3799=SURFACE_STYLE_FILL_AREA(#3988);
#3800=SURFACE_STYLE_FILL_AREA(#3989);
#3801=SURFACE_STYLE_FILL_AREA(#3990);
#3802=SURFACE_STYLE_FILL_AREA(#3991);
#3803=SURFACE_STYLE_FILL_AREA(#3992);
#3804=SURFACE_STYLE_FILL_AREA(#3993);
#3805=SURFACE_STYLE_FILL_AREA(#3994);
#3806=SURFACE_STYLE_FILL_AREA(#3995);
#3807=SURFACE_STYLE_FILL_AREA(#3996);
#3808=SURFACE_STYLE_FILL_AREA(#3997);
#3809=SURFACE_STYLE_FILL_AREA(#3998);
#3810=SURFACE_STYLE_FILL_AREA(#3999);
#3811=SURFACE_STYLE_FILL_AREA(#4000);
#3812=SURFACE_STYLE_FILL_AREA(#4001);
#3813=SURFACE_STYLE_FILL_AREA(#4002);
#3814=SURFACE_STYLE_FILL_AREA(#4003);
#3815=SURFACE_STYLE_FILL_AREA(#4004);
#3816=SURFACE_STYLE_FILL_AREA(#4005);
#3817=SURFACE_STYLE_FILL_AREA(#4006);
#3818=SURFACE_STYLE_FILL_AREA(#4007);
#3819=SURFACE_STYLE_FILL_AREA(#4008);
#3820=SURFACE_STYLE_FILL_AREA(#4009);
#3821=SURFACE_STYLE_FILL_AREA(#4010);
#3822=SURFACE_STYLE_FILL_AREA(#4011);
#3823=SURFACE_STYLE_FILL_AREA(#4012);
#3824=SURFACE_STYLE_FILL_AREA(#4013);
#3825=SURFACE_STYLE_FILL_AREA(#4014);
#3826=SURFACE_STYLE_FILL_AREA(#4015);
#3827=SURFACE_STYLE_FILL_AREA(#4016);
#3828=SURFACE_STYLE_FILL_AREA(#4017);
#3829=SURFACE_STYLE_FILL_AREA(#4018);
#3830=SURFACE_STYLE_FILL_AREA(#4019);
#3831=SURFACE_STYLE_FILL_AREA(#4020);
#3832=SURFACE_STYLE_FILL_AREA(#4021);
#3833=SURFACE_STYLE_FILL_AREA(#4022);
#3834=SURFACE_STYLE_FILL_AREA(#4023);
#3835=SURFACE_STYLE_FILL_AREA(#4024);
#3836=SURFACE_STYLE_FILL_AREA(#4025);
#3837=SURFACE_STYLE_FILL_AREA(#4026);
#3838=SURFACE_STYLE_FILL_AREA(#4027);
#3839=SURFACE_STYLE_FILL_AREA(#4028);
#3840=SURFACE_STYLE_FILL_AREA(#4029);
#3841=SURFACE_STYLE_FILL_AREA(#4030);
#3842=FILL_AREA_STYLE('',(#4031));
#3843=FILL_AREA_STYLE('',(#4032));
#3844=FILL_AREA_STYLE('',(#4033));
#3845=FILL_AREA_STYLE('',(#4034));
#3846=FILL_AREA_STYLE('',(#4035));
#3847=FILL_AREA_STYLE('',(#4036));
#3848=FILL_AREA_STYLE('',(#4037));
#3849=FILL_AREA_STYLE('',(#4038));
#3850=FILL_AREA_STYLE('',(#4039));
#3851=FILL_AREA_STYLE('',(#4040));
#3852=FILL_AREA_STYLE('',(#4041));
#3853=FILL_AREA_STYLE('',(#4042));
#3854=FILL_AREA_STYLE('',(#4043));
#3855=FILL_AREA_STYLE('',(#4044));
#3856=FILL_AREA_STYLE('',(#4045));
#3857=FILL_AREA_STYLE('',(#4046));
#3858=FILL_AREA_STYLE('',(#4047));
#3859=FILL_AREA_STYLE('',(#4048));
#3860=FILL_AREA_STYLE('',(#4049));
#3861=FILL_AREA_STYLE('',(#4050));
#3862=FILL_AREA_STYLE('',(#4051));
#3863=FILL_AREA_STYLE('',(#4052));
#3864=FILL_AREA_STYLE('',(#4053));
#3865=FILL_AREA_STYLE('',(#4054));
#3866=FILL_AREA_STYLE('',(#4055));
#3867=FILL_AREA_STYLE('',(#4056));
#3868=FILL_AREA_STYLE('',(#4057));
#3869=FILL_AREA_STYLE('',(#4058));
#3870=FILL_AREA_STYLE('',(#4059));
#3871=FILL_AREA_STYLE('',(#4060));
#3872=FILL_AREA_STYLE('',(#4061));
#3873=FILL_AREA_STYLE('',(#4062));
#3874=FILL_AREA_STYLE('',(#4063));
#3875=FILL_AREA_STYLE('',(#4064));
#3876=FILL_AREA_STYLE('',(#4065));
#3877=FILL_AREA_STYLE('',(#4066));
#3878=FILL_AREA_STYLE('',(#4067));
#3879=FILL_AREA_STYLE('',(#4068));
#3880=FILL_AREA_STYLE('',(#4069));
#3881=FILL_AREA_STYLE('',(#4070));
#3882=FILL_AREA_STYLE('',(#4071));
#3883=FILL_AREA_STYLE('',(#4072));
#3884=FILL_AREA_STYLE('',(#4073));
#3885=FILL_AREA_STYLE('',(#4074));
#3886=FILL_AREA_STYLE('',(#4075));
#3887=FILL_AREA_STYLE('',(#4076));
#3888=FILL_AREA_STYLE('',(#4077));
#3889=FILL_AREA_STYLE('',(#4078));
#3890=FILL_AREA_STYLE('',(#4079));
#3891=FILL_AREA_STYLE('',(#4080));
#3892=FILL_AREA_STYLE('',(#4081));
#3893=FILL_AREA_STYLE('',(#4082));
#3894=FILL_AREA_STYLE('',(#4083));
#3895=FILL_AREA_STYLE('',(#4084));
#3896=FILL_AREA_STYLE('',(#4085));
#3897=FILL_AREA_STYLE('',(#4086));
#3898=FILL_AREA_STYLE('',(#4087));
#3899=FILL_AREA_STYLE('',(#4088));
#3900=FILL_AREA_STYLE('',(#4089));
#3901=FILL_AREA_STYLE('',(#4090));
#3902=FILL_AREA_STYLE('',(#4091));
#3903=FILL_AREA_STYLE('',(#4092));
#3904=FILL_AREA_STYLE('',(#4093));
#3905=FILL_AREA_STYLE('',(#4094));
#3906=FILL_AREA_STYLE('',(#4095));
#3907=FILL_AREA_STYLE('',(#4096));
#3908=FILL_AREA_STYLE('',(#4097));
#3909=FILL_AREA_STYLE('',(#4098));
#3910=FILL_AREA_STYLE('',(#4099));
#3911=FILL_AREA_STYLE('',(#4100));
#3912=FILL_AREA_STYLE('',(#4101));
#3913=FILL_AREA_STYLE('',(#4102));
#3914=FILL_AREA_STYLE('',(#4103));
#3915=FILL_AREA_STYLE('',(#4104));
#3916=FILL_AREA_STYLE('',(#4105));
#3917=FILL_AREA_STYLE('',(#4106));
#3918=FILL_AREA_STYLE('',(#4107));
#3919=FILL_AREA_STYLE('',(#4108));
#3920=FILL_AREA_STYLE('',(#4109));
#3921=FILL_AREA_STYLE('',(#4110));
#3922=FILL_AREA_STYLE('',(#4111));
#3923=FILL_AREA_STYLE('',(#4112));
#3924=FILL_AREA_STYLE('',(#4113));
#3925=FILL_AREA_STYLE('',(#4114));
#3926=FILL_AREA_STYLE('',(#4115));
#3927=FILL_AREA_STYLE('',(#4116));
#3928=FILL_AREA_STYLE('',(#4117));
#3929=FILL_AREA_STYLE('',(#4118));
#3930=FILL_AREA_STYLE('',(#4119));
#3931=FILL_AREA_STYLE('',(#4120));
#3932=FILL_AREA_STYLE('',(#4121));
#3933=FILL_AREA_STYLE('',(#4122));
#3934=FILL_AREA_STYLE('',(#4123));
#3935=FILL_AREA_STYLE('',(#4124));
#3936=FILL_AREA_STYLE('',(#4125));
#3937=FILL_AREA_STYLE('',(#4126));
#3938=FILL_AREA_STYLE('',(#4127));
#3939=FILL_AREA_STYLE('',(#4128));
#3940=FILL_AREA_STYLE('',(#4129));
#3941=FILL_AREA_STYLE('',(#4130));
#3942=FILL_AREA_STYLE('',(#4131));
#3943=FILL_AREA_STYLE('',(#4132));
#3944=FILL_AREA_STYLE('',(#4133));
#3945=FILL_AREA_STYLE('',(#4134));
#3946=FILL_AREA_STYLE('',(#4135));
#3947=FILL_AREA_STYLE('',(#4136));
#3948=FILL_AREA_STYLE('',(#4137));
#3949=FILL_AREA_STYLE('',(#4138));
#3950=FILL_AREA_STYLE('',(#4139));
#3951=FILL_AREA_STYLE('',(#4140));
#3952=FILL_AREA_STYLE('',(#4141));
#3953=FILL_AREA_STYLE('',(#4142));
#3954=FILL_AREA_STYLE('',(#4143));
#3955=FILL_AREA_STYLE('',(#4144));
#3956=FILL_AREA_STYLE('',(#4145));
#3957=FILL_AREA_STYLE('',(#4146));
#3958=FILL_AREA_STYLE('',(#4147));
#3959=FILL_AREA_STYLE('',(#4148));
#3960=FILL_AREA_STYLE('',(#4149));
#3961=FILL_AREA_STYLE('',(#4150));
#3962=FILL_AREA_STYLE('',(#4151));
#3963=FILL_AREA_STYLE('',(#4152));
#3964=FILL_AREA_STYLE('',(#4153));
#3965=FILL_AREA_STYLE('',(#4154));
#3966=FILL_AREA_STYLE('',(#4155));
#3967=FILL_AREA_STYLE('',(#4156));
#3968=FILL_AREA_STYLE('',(#4157));
#3969=FILL_AREA_STYLE('',(#4158));
#3970=FILL_AREA_STYLE('',(#4159));
#3971=FILL_AREA_STYLE('',(#4160));
#3972=FILL_AREA_STYLE('',(#4161));
#3973=FILL_AREA_STYLE('',(#4162));
#3974=FILL_AREA_STYLE('',(#4163));
#3975=FILL_AREA_STYLE('',(#4164));
#3976=FILL_AREA_STYLE('',(#4165));
#3977=FILL_AREA_STYLE('',(#4166));
#3978=FILL_AREA_STYLE('',(#4167));
#3979=FILL_AREA_STYLE('',(#4168));
#3980=FILL_AREA_STYLE('',(#4169));
#3981=FILL_AREA_STYLE('',(#4170));
#3982=FILL_AREA_STYLE('',(#4171));
#3983=FILL_AREA_STYLE('',(#4172));
#3984=FILL_AREA_STYLE('',(#4173));
#3985=FILL_AREA_STYLE('',(#4174));
#3986=FILL_AREA_STYLE('',(#4175));
#3987=FILL_AREA_STYLE('',(#4176));
#3988=FILL_AREA_STYLE('',(#4177));
#3989=FILL_AREA_STYLE('',(#4178));
#3990=FILL_AREA_STYLE('',(#4179));
#3991=FILL_AREA_STYLE('',(#4180));
#3992=FILL_AREA_STYLE('',(#4181));
#3993=FILL_AREA_STYLE('',(#4182));
#3994=FILL_AREA_STYLE('',(#4183));
#3995=FILL_AREA_STYLE('',(#4184));
#3996=FILL_AREA_STYLE('',(#4185));
#3997=FILL_AREA_STYLE('',(#4186));
#3998=FILL_AREA_STYLE('',(#4187));
#3999=FILL_AREA_STYLE('',(#4188));
#4000=FILL_AREA_STYLE('',(#4189));
#4001=FILL_AREA_STYLE('',(#4190));
#4002=FILL_AREA_STYLE('',(#4191));
#4003=FILL_AREA_STYLE('',(#4192));
#4004=FILL_AREA_STYLE('',(#4193));
#4005=FILL_AREA_STYLE('',(#4194));
#4006=FILL_AREA_STYLE('',(#4195));
#4007=FILL_AREA_STYLE('',(#4196));
#4008=FILL_AREA_STYLE('',(#4197));
#4009=FILL_AREA_STYLE('',(#4198));
#4010=FILL_AREA_STYLE('',(#4199));
#4011=FILL_AREA_STYLE('',(#4200));
#4012=FILL_AREA_STYLE('',(#4201));
#4013=FILL_AREA_STYLE('',(#4202));
#4014=FILL_AREA_STYLE('',(#4203));
#4015=FILL_AREA_STYLE('',(#4204));
#4016=FILL_AREA_STYLE('',(#4205));
#4017=FILL_AREA_STYLE('',(#4206));
#4018=FILL_AREA_STYLE('',(#4207));
#4019=FILL_AREA_STYLE('',(#4208));
#4020=FILL_AREA_STYLE('',(#4209));
#4021=FILL_AREA_STYLE('',(#4210));
#4022=FILL_AREA_STYLE('',(#4211));
#4023=FILL_AREA_STYLE('',(#4212));
#4024=FILL_AREA_STYLE('',(#4213));
#4025=FILL_AREA_STYLE('',(#4214));
#4026=FILL_AREA_STYLE('',(#4215));
#4027=FILL_AREA_STYLE('',(#4216));
#4028=FILL_AREA_STYLE('',(#4217));
#4029=FILL_AREA_STYLE('',(#4218));
#4030=FILL_AREA_STYLE('',(#4219));
#4031=FILL_AREA_STYLE_COLOUR('',#4220);
#4032=FILL_AREA_STYLE_COLOUR('',#4220);
#4033=FILL_AREA_STYLE_COLOUR('',#4220);
#4034=FILL_AREA_STYLE_COLOUR('',#4220);
#4035=FILL_AREA_STYLE_COLOUR('',#4220);
#4036=FILL_AREA_STYLE_COLOUR('',#4220);
#4037=FILL_AREA_STYLE_COLOUR('',#4220);
#4038=FILL_AREA_STYLE_COLOUR('',#4220);
#4039=FILL_AREA_STYLE_COLOUR('',#4220);
#4040=FILL_AREA_STYLE_COLOUR('',#4220);
#4041=FILL_AREA_STYLE_COLOUR('',#4220);
#4042=FILL_AREA_STYLE_COLOUR('',#4220);
#4043=FILL_AREA_STYLE_COLOUR('',#4220);
#4044=FILL_AREA_STYLE_COLOUR('',#4220);
#4045=FILL_AREA_STYLE_COLOUR('',#4220);
#4046=FILL_AREA_STYLE_COLOUR('',#4220);
#4047=FILL_AREA_STYLE_COLOUR('',#4220);
#4048=FILL_AREA_STYLE_COLOUR('',#4220);
#4049=FILL_AREA_STYLE_COLOUR('',#4220);
#4050=FILL_AREA_STYLE_COLOUR('',#4220);
#4051=FILL_AREA_STYLE_COLOUR('',#4220);
#4052=FILL_AREA_STYLE_COLOUR('',#4220);
#4053=FILL_AREA_STYLE_COLOUR('',#4220);
#4054=FILL_AREA_STYLE_COLOUR('',#4220);
#4055=FILL_AREA_STYLE_COLOUR('',#4220);
#4056=FILL_AREA_STYLE_COLOUR('',#4220);
#4057=FILL_AREA_STYLE_COLOUR('',#4220);
#4058=FILL_AREA_STYLE_COLOUR('',#4220);
#4059=FILL_AREA_STYLE_COLOUR('',#4220);
#4060=FILL_AREA_STYLE_COLOUR('',#4220);
#4061=FILL_AREA_STYLE_COLOUR('',#4220);
#4062=FILL_AREA_STYLE_COLOUR('',#4220);
#4063=FILL_AREA_STYLE_COLOUR('',#4220);
#4064=FILL_AREA_STYLE_COLOUR('',#4220);
#4065=FILL_AREA_STYLE_COLOUR('',#4220);
#4066=FILL_AREA_STYLE_COLOUR('',#4220);
#4067=FILL_AREA_STYLE_COLOUR('',#4220);
#4068=FILL_AREA_STYLE_COLOUR('',#4220);
#4069=FILL_AREA_STYLE_COLOUR('',#4220);
#4070=FILL_AREA_STYLE_COLOUR('',#4220);
#4071=FILL_AREA_STYLE_COLOUR('',#4220);
#4072=FILL_AREA_STYLE_COLOUR('',#4220);
#4073=FILL_AREA_STYLE_COLOUR('',#4220);
#4074=FILL_AREA_STYLE_COLOUR('',#4220);
#4075=FILL_AREA_STYLE_COLOUR('',#4220);
#4076=FILL_AREA_STYLE_COLOUR('',#4220);
#4077=FILL_AREA_STYLE_COLOUR('',#4220);
#4078=FILL_AREA_STYLE_COLOUR('',#4220);
#4079=FILL_AREA_STYLE_COLOUR('',#4220);
#4080=FILL_AREA_STYLE_COLOUR('',#4220);
#4081=FILL_AREA_STYLE_COLOUR('',#4220);
#4082=FILL_AREA_STYLE_COLOUR('',#4220);
#4083=FILL_AREA_STYLE_COLOUR('',#4220);
#4084=FILL_AREA_STYLE_COLOUR('',#4220);
#4085=FILL_AREA_STYLE_COLOUR('',#4220);
#4086=FILL_AREA_STYLE_COLOUR('',#4220);
#4087=FILL_AREA_STYLE_COLOUR('',#4220);
#4088=FILL_AREA_STYLE_COLOUR('',#4220);
#4089=FILL_AREA_STYLE_COLOUR('',#4220);
#4090=FILL_AREA_STYLE_COLOUR('',#4220);
#4091=FILL_AREA_STYLE_COLOUR('',#4220);
#4092=FILL_AREA_STYLE_COLOUR('',#4220);
#4093=FILL_AREA_STYLE_COLOUR('',#4220);
#4094=FILL_AREA_STYLE_COLOUR('',#4220);
#4095=FILL_AREA_STYLE_COLOUR('',#4220);
#4096=FILL_AREA_STYLE_COLOUR('',#4220);
#4097=FILL_AREA_STYLE_COLOUR('',#4220);
#4098=FILL_AREA_STYLE_COLOUR('',#4220);
#4099=FILL_AREA_STYLE_COLOUR('',#4220);
#4100=FILL_AREA_STYLE_COLOUR('',#4220);
#4101=FILL_AREA_STYLE_COLOUR('',#4220);
#4102=FILL_AREA_STYLE_COLOUR('',#4220);
#4103=FILL_AREA_STYLE_COLOUR('',#4220);
#4104=FILL_AREA_STYLE_COLOUR('',#4220);
#4105=FILL_AREA_STYLE_COLOUR('',#4220);
#4106=FILL_AREA_STYLE_COLOUR('',#4220);
#4107=FILL_AREA_STYLE_COLOUR('',#4220);
#4108=FILL_AREA_STYLE_COLOUR('',#4220);
#4109=FILL_AREA_STYLE_COLOUR('',#4220);
#4110=FILL_AREA_STYLE_COLOUR('',#4220);
#4111=FILL_AREA_STYLE_COLOUR('',#4220);
#4112=FILL_AREA_STYLE_COLOUR('',#4220);
#4113=FILL_AREA_STYLE_COLOUR('',#4220);
#4114=FILL_AREA_STYLE_COLOUR('',#4220);
#4115=FILL_AREA_STYLE_COLOUR('',#4220);
#4116=FILL_AREA_STYLE_COLOUR('',#4220);
#4117=FILL_AREA_STYLE_COLOUR('',#4220);
#4118=FILL_AREA_STYLE_COLOUR('',#4220);
#4119=FILL_AREA_STYLE_COLOUR('',#4220);
#4120=FILL_AREA_STYLE_COLOUR('',#4220);
#4121=FILL_AREA_STYLE_COLOUR('',#4220);
#4122=FILL_AREA_STYLE_COLOUR('',#4220);
#4123=FILL_AREA_STYLE_COLOUR('',#4220);
#4124=FILL_AREA_STYLE_COLOUR('',#4220);
#4125=FILL_AREA_STYLE_COLOUR('',#4220);
#4126=FILL_AREA_STYLE_COLOUR('',#4220);
#4127=FILL_AREA_STYLE_COLOUR('',#4220);
#4128=FILL_AREA_STYLE_COLOUR('',#4220);
#4129=FILL_AREA_STYLE_COLOUR('',#4220);
#4130=FILL_AREA_STYLE_COLOUR('',#4220);
#4131=FILL_AREA_STYLE_COLOUR('',#4220);
#4132=FILL_AREA_STYLE_COLOUR('',#4220);
[truncated: 1,169,852 more chars]
