# Supplementary material for: The HARE chip for efficient time-resolved serial synchrotron crystallography
Source: J Synchrotron Radiat. 2020 Feb 27;27(Pt 2):360–70. doi: 10.1107/S1600577520000685 (PMC7064102; doi:10.1107/S1600577520000685)
Supplement: Supplementary file 2 [file s-27-00360-sup2.zip › 09_SupMat9_VacuumControlUnit/BOM.xlsx]

## Sheet: Sheet1
	BOM - bill of materials
	Front and back panel connectors, controls and indicators						Inside components
	designator	type	description	supplier	order #		description	qty	supplier	order #
	P1	socket	230 VAC mains	RS	352-1796		adapter for gauge	1	Landefeld	IQSF 146
	P2	socket	230 VAC for pump	RS	488-191A		T 10-6-10	1	Landefeld	IQST 10060100
	P3	socket	foot switch socket	RS	776-088		90° bracket, 10 mm	1	Landefeld	IQSL 100
							adapter 8-10	1	Landefeld	IQSG 108
	F1	feedthrough	vacuum supply from pump, 10 mm	Landefeld	IQSS 100		connector G1/4" 6 mm	1	Landefeld	IQSL 146 G
	F2	feedthrough	atmosphere supply, 6mm, optional	Landefeld	IQSS 60		connector G1/4" 8 mm	1	Landefeld	IQSL 148 G
	F3	feedthrough	vacuum out, 10 mm	Landefeld	IQSS 100		connector G1/4" 10 mm	1	Landefeld	IQSL 1410 G
	S1	switch	main switch	RS	607-7781		enclosure, 19", 2 HU	1	RS	469-1111
	S2	switch	pump switch	RS	607-7781		vacuum controller, SMC ITV2090-33F2N5	1	RS	2551054231
	S3	switch	suction switch / button	RS	734-7145		cable for vacuum controller	1	RS	700-7531
	S4	switch	filter switch	RS	734-7062		switching power supply	1	RS	161-8281
							terminal, PE	2	RS	627-3743
	Pot1	potentiometer	suction amplitude (lin scale)	RS	168-140		terminal, grey	8	RS	627-3737
	Pot2	potentiometer	filter time (log scale)	RS	168-106		terminal connector	2	RS	687-9802
							35 mm rail	1	RS	467-406
	G1	gauge	vacuum gauge	Landefeld	MFRE -163		foot switch	1	RS	316-901
							foot switch plug	1	RS	776-246
							base plate, Al, 410 x 340 x 4	1
