# Supplementary material for: The HARE chip for efficient time-resolved serial synchrotron crystallography
Source: J Synchrotron Radiat. 2020 Feb 27;27(Pt 2):360–70. doi: 10.1107/S1600577520000685 (PMC7064102; doi:10.1107/S1600577520000685)
Supplement: Supplementary file 2 [file s-27-00360-sup2.zip › 09_SupMat9_VacuumControlUnit/electronics/SD box wiring.sch]

<?xml version="1.0" encoding="utf-8"?>
<!DOCTYPE eagle SYSTEM "eagle.dtd">
<eagle version="7.5.0">
<drawing>
<settings>
<setting alwaysvectorfont="no"/>
<setting verticaltext="up"/>
</settings>
<grid distance="0.1" unitdist="inch" unit="inch" style="lines" multiple="1" display="no" altdistance="0.01" altunitdist="inch" altunit="inch"/>
<layers>
<layer number="1" name="Top" color="4" fill="1" visible="no" active="no"/>
<layer number="16" name="Bottom" color="1" fill="1" visible="no" active="no"/>
<layer number="17" name="Pads" color="2" fill="1" visible="no" active="no"/>
<layer number="18" name="Vias" color="2" fill="1" visible="no" active="no"/>
<layer number="19" name="Unrouted" color="6" fill="1" visible="no" active="no"/>
<layer number="20" name="Dimension" color="15" fill="1" visible="no" active="no"/>
<layer number="21" name="tPlace" color="7" fill="1" visible="no" active="no"/>
<layer number="22" name="bPlace" color="7" fill="1" visible="no" active="no"/>
<layer number="23" name="tOrigins" color="15" fill="1" visible="no" active="no"/>
<layer number="24" name="bOrigins" color="15" fill="1" visible="no" active="no"/>
<layer number="25" name="tNames" color="7" fill="1" visible="no" active="no"/>
<layer number="26" name="bNames" color="7" fill="1" visible="no" active="no"/>
<layer number="27" name="tValues" color="7" fill="1" visible="no" active="no"/>
<layer number="28" name="bValues" color="7" fill="1" visible="no" active="no"/>
<layer number="29" name="tStop" color="7" fill="3" visible="no" active="no"/>
<layer number="30" name="bStop" color="7" fill="6" visible="no" active="no"/>
<layer number="31" name="tCream" color="7" fill="4" visible="no" active="no"/>
<layer number="32" name="bCream" color="7" fill="5" visible="no" active="no"/>
<layer number="33" name="tFinish" color="6" fill="3" visible="no" active="no"/>
<layer number="34" name="bFinish" color="6" fill="6" visible="no" active="no"/>
<layer number="35" name="tGlue" color="7" fill="4" visible="no" active="no"/>
<layer number="36" name="bGlue" color="7" fill="5" visible="no" active="no"/>
<layer number="37" name="tTest" color="7" fill="1" visible="no" active="no"/>
<layer number="38" name="bTest" color="7" fill="1" visible="no" active="no"/>
<layer number="39" name="tKeepout" color="4" fill="11" visible="no" active="no"/>
<layer number="40" name="bKeepout" color="1" fill="11" visible="no" active="no"/>
<layer number="41" name="tRestrict" color="4" fill="10" visible="no" active="no"/>
<layer number="42" name="bRestrict" color="1" fill="10" visible="no" active="no"/>
<layer number="43" name="vRestrict" color="2" fill="10" visible="no" active="no"/>
<layer number="44" name="Drills" color="7" fill="1" visible="no" active="no"/>
<layer number="45" name="Holes" color="7" fill="1" visible="no" active="no"/>
<layer number="46" name="Milling" color="3" fill="1" visible="no" active="no"/>
<layer number="47" name="Measures" color="7" fill="1" visible="no" active="no"/>
<layer number="48" name="Document" color="7" fill="1" visible="no" active="no"/>
<layer number="49" name="Reference" color="7" fill="1" visible="no" active="no"/>
<layer number="51" name="tDocu" color="7" fill="1" visible="no" active="no"/>
<layer number="52" name="bDocu" color="7" fill="1" visible="no" active="no"/>
<layer number="90" name="Modules" color="5" fill="1" visible="yes" active="yes"/>
<layer number="91" name="Nets" color="2" fill="1" visible="yes" active="yes"/>
<layer number="92" name="Busses" color="1" fill="1" visible="yes" active="yes"/>
<layer number="93" name="Pins" color="2" fill="1" visible="no" active="yes"/>
<layer number="94" name="Symbols" color="4" fill="1" visible="yes" active="yes"/>
<layer number="95" name="Names" color="7" fill="1" visible="yes" active="yes"/>
<layer number="96" name="Values" color="7" fill="1" visible="yes" active="yes"/>
<layer number="97" name="Info" color="7" fill="1" visible="yes" active="yes"/>
<layer number="98" name="Guide" color="6" fill="1" visible="yes" active="yes"/>
</layers>
<schematic xreflabel="%F%N/%S.%C%R" xrefpart="/%S.%C%R">
<libraries>
<library name="frames">
<description>&lt;b&gt;Frames for Sheet and Layout&lt;/b&gt;</description>
<packages>
</packages>
<symbols>
<symbol name="A4L-LOC">
<wire x1="256.54" y1="3.81" x2="256.54" y2="8.89" width="0.1016" layer="94"/>
<wire x1="256.54" y1="8.89" x2="256.54" y2="13.97" width="0.1016" layer="94"/>
<wire x1="256.54" y1="13.97" x2="256.54" y2="19.05" width="0.1016" layer="94"/>
<wire x1="256.54" y1="19.05" x2="256.54" y2="24.13" width="0.1016" layer="94"/>
<wire x1="161.29" y1="3.81" x2="161.29" y2="24.13" width="0.1016" layer="94"/>
<wire x1="161.29" y1="24.13" x2="215.265" y2="24.13" width="0.1016" layer="94"/>
<wire x1="215.265" y1="24.13" x2="256.54" y2="24.13" width="0.1016" layer="94"/>
<wire x1="246.38" y1="3.81" x2="246.38" y2="8.89" width="0.1016" layer="94"/>
<wire x1="246.38" y1="8.89" x2="256.54" y2="8.89" width="0.1016" layer="94"/>
<wire x1="246.38" y1="8.89" x2="215.265" y2="8.89" width="0.1016" layer="94"/>
<wire x1="215.265" y1="8.89" x2="215.265" y2="3.81" width="0.1016" layer="94"/>
<wire x1="215.265" y1="8.89" x2="215.265" y2="13.97" width="0.1016" layer="94"/>
<wire x1="215.265" y1="13.97" x2="256.54" y2="13.97" width="0.1016" layer="94"/>
<wire x1="215.265" y1="13.97" x2="215.265" y2="19.05" width="0.1016" layer="94"/>
<wire x1="215.265" y1="19.05" x2="256.54" y2="19.05" width="0.1016" layer="94"/>
<wire x1="215.265" y1="19.05" x2="215.265" y2="24.13" width="0.1016" layer="94"/>
<text x="217.17" y="15.24" size="2.54" layer="94">&gt;DRAWING_NAME</text>
<text x="217.17" y="10.16" size="2.286" layer="94">&gt;LAST_DATE_TIME</text>
<text x="230.505" y="5.08" size="2.54" layer="94">&gt;SHEET</text>
<text x="216.916" y="4.953" size="2.54" layer="94">Sheet:</text>
<frame x1="0" y1="0" x2="260.35" y2="179.07" columns="6" rows="4" layer="94"/>
</symbol>
</symbols>
<devicesets>
<deviceset name="A4L-LOC" prefix="FRAME" uservalue="yes">
<description>&lt;b&gt;FRAME&lt;/b&gt;&lt;p&gt;
DIN A4, landscape with location and doc. field</description>
<gates>
<gate name="G$1" symbol="A4L-LOC" x="0" y="0"/>
</gates>
<devices>
<device name="">
<technologies>
<technology name=""/>
</technologies>
</device>
</devices>
</deviceset>
</devicesets>
</library>
<library name="con-wago-500">
<description>&lt;b&gt;Wago Screw Clamps&lt;/b&gt;&lt;p&gt;
Grid 5.00 mm&lt;p&gt;
&lt;author&gt;Created by librarian@cadsoft.de&lt;/author&gt;</description>
<packages>
<package name="W237-103">
<description>&lt;b&gt;WAGO SCREW CLAMP&lt;/b&gt;</description>
<wire x1="4.093" y1="-2.255" x2="5.897" y2="-0.299" width="0.254" layer="51"/>
<wire x1="-0.911" y1="-2.331" x2="0.994" y2="-0.299" width="0.254" layer="51"/>
<wire x1="-5.991" y1="-2.306" x2="-3.984" y2="-0.299" width="0.254" layer="51"/>
<wire x1="-7.489" y1="-5.481" x2="7.497" y2="-5.481" width="0.1524" layer="21"/>
<wire x1="7.497" y1="3.714" x2="7.497" y2="3.511" width="0.1524" layer="21"/>
<wire x1="7.497" y1="3.714" x2="-7.489" y2="3.714" width="0.1524" layer="21"/>
<wire x1="-7.489" y1="-5.481" x2="-7.489" y2="-3.093" width="0.1524" layer="21"/>
<wire x1="-7.489" y1="-3.093" x2="-5.889" y2="-3.093" width="0.1524" layer="21"/>
<wire x1="-5.889" y1="-3.093" x2="-4.111" y2="-3.093" width="0.1524" layer="51"/>
<wire x1="-4.111" y1="-3.093" x2="-0.885" y2="-3.093" width="0.1524" layer="21"/>
<wire x1="0.893" y1="-3.093" x2="4.119" y2="-3.093" width="0.1524" layer="21"/>
<wire x1="5.897" y1="-3.093" x2="7.497" y2="-3.093" width="0.1524" layer="21"/>
<wire x1="-7.489" y1="-3.093" x2="-7.489" y2="3.511" width="0.1524" layer="21"/>
<wire x1="7.497" y1="-3.093" x2="7.497" y2="-5.481" width="0.1524" layer="21"/>
<wire x1="7.497" y1="3.511" x2="-7.489" y2="3.511" width="0.1524" layer="21"/>
<wire x1="7.497" y1="3.511" x2="7.497" y2="-3.093" width="0.1524" layer="21"/>
<wire x1="-7.489" y1="3.511" x2="-7.489" y2="3.714" width="0.1524" layer="21"/>
<wire x1="-0.885" y1="-3.093" x2="0.893" y2="-3.093" width="0.1524" layer="51"/>
<wire x1="4.119" y1="-3.093" x2="5.897" y2="-3.093" width="0.1524" layer="51"/>
<circle x="-5" y="-1.29" radius="1.4986" width="0.1524" layer="51"/>
<circle x="5.0076" y="-1.29" radius="1.4986" width="0.1524" layer="51"/>
<circle x="-5" y="2.1898" radius="0.508" width="0.1524" layer="21"/>
<circle x="5.0076" y="2.1898" radius="0.508" width="0.1524" layer="21"/>
<circle x="0.0038" y="-1.29" radius="1.4986" width="0.1524" layer="51"/>
<circle x="0.0038" y="2.1898" radius="0.508" width="0.1524" layer="21"/>
<pad name="1" x="-5" y="-1.29" drill="1.1938" shape="long" rot="R90"/>
<pad name="2" x="0" y="-1.29" drill="1.1938" shape="long" rot="R90"/>
<pad name="3" x="5" y="-1.29" drill="1.1938" shape="long" rot="R90"/>
<text x="-6.905" y="0.615" size="1.27" layer="51" ratio="10">1</text>
<text x="-1.8504" y="0.5642" size="1.27" layer="51" ratio="10">2</text>
<text x="3.1534" y="0.615" size="1.27" layer="51" ratio="10">3</text>
<text x="-5.3048" y="-4.9476" size="1.27" layer="27" ratio="10">&gt;VALUE</text>
<text x="-5.6858" y="-7.4622" size="1.27" layer="25" ratio="10">&gt;NAME</text>
</package>
</packages>
<symbols>
<symbol name="KL">
<circle x="1.27" y="0" radius="1.27" width="0.254" layer="94"/>
<text x="0" y="0.889" size="1.778" layer="95" rot="R180">&gt;NAME</text>
<pin name="KL" x="5.08" y="0" visible="off" length="short" direction="pas" rot="R180"/>
</symbol>
<symbol name="KL+V">
<circle x="1.27" y="0" radius="1.27" width="0.254" layer="94"/>
<text x="-2.54" y="-3.683" size="1.778" layer="96">&gt;VALUE</text>
<text x="0" y="0.889" size="1.778" layer="95" rot="R180">&gt;NAME</text>
<pin name="KL" x="5.08" y="0" visible="off" length="short" direction="pas" rot="R180"/>
</symbol>
</symbols>
<devicesets>
<deviceset name="W237-103" prefix="X" uservalue="yes">
<description>&lt;b&gt;WAGO SCREW CLAMP&lt;/b&gt;</description>
<gates>
<gate name="-1" symbol="KL" x="0" y="5.08" addlevel="always"/>
<gate name="-2" symbol="KL" x="0" y="0" addlevel="always"/>
<gate name="-3" symbol="KL+V" x="0" y="-5.08" addlevel="always"/>
</gates>
<devices>
<device name="" package="W237-103">
<connects>
<connect gate="-1" pin="KL" pad="1"/>
<connect gate="-2" pin="KL" pad="2"/>
<connect gate="-3" pin="KL" pad="3"/>
</connects>
<technologies>
<technology name="">
<attribute name="MF" value="" constant="no"/>
<attribute name="MPN" value="237-103" constant="no"/>
<attribute name="OC_FARNELL" value="unknown" constant="no"/>
<attribute name="OC_NEWARK" value="18M7116" constant="no"/>
</technology>
</technologies>
</device>
</devices>
</deviceset>
</devicesets>
</library>
<library name="switch-dil">
<description>&lt;b&gt;DIL Switches and Code Switches&lt;/b&gt;&lt;p&gt;
&lt;author&gt;Created by librarian@cadsoft.de&lt;/author&gt;</description>
<packages>
<package name="DS-02">
<description>&lt;b&gt;DIL/CODE SWITCH&lt;/b&gt;&lt;p&gt;
Mors&lt;p&gt;
distributor Buerklin, 17G550</description>
<wire x1="-3.302" y1="-5.08" x2="3.302" y2="-5.08" width="0.1524" layer="21"/>
<wire x1="3.302" y1="5.08" x2="-3.302" y2="5.08" width="0.1524" layer="21"/>
<wire x1="-3.302" y1="5.08" x2="-3.302" y2="1.905" width="0.1524" layer="21"/>
<wire x1="-3.302" y1="1.905" x2="-3.302" y2="-1.905" width="0.1524" layer="21"/>
<wire x1="-3.302" y1="-1.905" x2="-3.302" y2="-5.08" width="0.1524" layer="21"/>
<wire x1="3.302" y1="-5.08" x2="3.302" y2="5.08" width="0.1524" layer="21"/>
<wire x1="0.508" y1="1.905" x2="0.508" y2="-1.905" width="0.1524" layer="21"/>
<wire x1="0.508" y1="1.905" x2="2.032" y2="1.905" width="0.1524" layer="21"/>
<wire x1="2.032" y1="-1.905" x2="2.032" y2="1.905" width="0.1524" layer="21"/>
<wire x1="2.032" y1="-1.905" x2="0.508" y2="-1.905" width="0.1524" layer="21"/>
<wire x1="-2.032" y1="1.905" x2="-2.032" y2="-1.905" width="0.1524" layer="21"/>
<wire x1="-2.032" y1="1.905" x2="-0.508" y2="1.905" width="0.1524" layer="21"/>
<wire x1="-0.508" y1="-1.905" x2="-0.508" y2="1.905" width="0.1524" layer="21"/>
<wire x1="-0.508" y1="-1.905" x2="-2.032" y2="-1.905" width="0.1524" layer="21"/>
<wire x1="-3.302" y1="1.905" x2="-2.667" y2="1.905" width="0.1524" layer="21"/>
<wire x1="-2.667" y1="-1.905" x2="-2.667" y2="1.905" width="0.1524" layer="21"/>
<wire x1="-3.302" y1="-1.905" x2="-2.667" y2="-1.905" width="0.1524" layer="21"/>
<pad name="1" x="-1.27" y="-3.81" drill="0.8128" shape="long" rot="R90"/>
<pad name="2" x="1.27" y="-3.81" drill="0.8128" shape="long" rot="R90"/>
<pad name="3" x="1.27" y="3.81" drill="0.8128" shape="long" rot="R90"/>
<pad name="4" x="-1.27" y="3.81" drill="0.8128" shape="long" rot="R90"/>
<text x="-1.524" y="-3.429" size="0.9906" layer="51" ratio="14">1</text>
<text x="0.889" y="-3.429" size="0.9906" layer="51" ratio="14">2</text>
<text x="-3.302" y="-6.731" size="1.27" layer="27" ratio="10">&gt;VALUE</text>
<text x="-3.302" y="5.461" size="1.27" layer="25" ratio="10">&gt;NAME</text>
<text x="-2.667" y="2.413" size="0.9906" layer="51" ratio="14">ON</text>
<rectangle x1="-2.032" y1="-1.905" x2="-0.508" y2="0" layer="21"/>
<rectangle x1="0.508" y1="-1.905" x2="2.032" y2="0" layer="21"/>
</package>
</packages>
<symbols>
<symbol name="S">
<wire x1="0" y1="-3.175" x2="0" y2="-1.905" width="0.254" layer="94"/>
<wire x1="0" y1="-1.905" x2="-1.27" y2="1.905" width="0.254" layer="94"/>
<wire x1="0" y1="1.905" x2="0" y2="3.175" width="0.254" layer="94"/>
<text x="2.54" y="-3.81" size="1.778" layer="95" rot="R90">&gt;NAME</text>
<pin name="1" x="0" y="-5.08" visible="pad" length="short" direction="pas" rot="R90"/>
<pin name="2" x="0" y="5.08" visible="pad" length="short" direction="pas" rot="R270"/>
</symbol>
<symbol name="S+V">
<wire x1="0" y1="-3.175" x2="0" y2="-1.905" width="0.254" layer="94"/>
<wire x1="0" y1="-1.905" x2="-1.27" y2="1.905" width="0.254" layer="94"/>
<wire x1="0" y1="1.905" x2="0" y2="3.175" width="0.254" layer="94"/>
<text x="2.54" y="-3.81" size="1.778" layer="95" rot="R90">&gt;NAME</text>
<text x="5.08" y="-3.81" size="1.778" layer="96" rot="R90">&gt;VALUE</text>
<pin name="1" x="0" y="-5.08" visible="pad" length="short" direction="pas" rot="R90"/>
<pin name="2" x="0" y="5.08" visible="pad" length="short" direction="pas" rot="R270"/>
</symbol>
</symbols>
<devicesets>
<deviceset name="DS02E" prefix="S" uservalue="yes">
<description>&lt;b&gt;DIL/CODE SWITCH&lt;/b&gt;</description>
<gates>
<gate name="-1" symbol="S" x="0" y="0" addlevel="always"/>
<gate name="-2" symbol="S+V" x="5.08" y="0" addlevel="always"/>
</gates>
<devices>
<device name="" package="DS-02">
<connects>
<connect gate="-1" pin="1" pad="1"/>
<connect gate="-1" pin="2" pad="4"/>
<connect gate="-2" pin="1" pad="2"/>
<connect gate="-2" pin="2" pad="3"/>
</connects>
<technologies>
<technology name="">
<attribute name="MF" value="" constant="no"/>
<attribute name="MPN" value="" constant="no"/>
<attribute name="OC_FARNELL" value="9472126" constant="no"/>
<attribute name="OC_NEWARK" value="unknown" constant="no"/>
</technology>
</technologies>
</device>
</devices>
</deviceset>
</devicesets>
</library>
</libraries>
<attributes>
</attributes>
<variantdefs>
</variantdefs>
<classes>
<class number="0" name="default" width="0" drill="0">
</class>
</classes>
<parts>
<part name="FRAME1" library="frames" deviceset="A4L-LOC" device=""/>
<part name="P1" library="con-wago-500" deviceset="W237-103" device=""/>
<part name="P2" library="con-wago-500" deviceset="W237-103" device=""/>
<part name="S1" library="switch-dil" deviceset="DS02E" device=""/>
<part name="S2" library="switch-dil" deviceset="DS02E" device=""/>
</parts>
<sheets>
<sheet>
<plain>
<text x="76.708" y="150.876" size="1.778" layer="95">L</text>
<text x="76.708" y="145.796" size="1.778" layer="95">N</text>
<text x="76.708" y="140.716" size="1.778" layer="95">PE</text>
<wire x1="78.74" y1="106.68" x2="78.74" y2="116.84" width="0.3048" layer="94"/>
<wire x1="78.74" y1="116.84" x2="88.9" y2="116.84" width="0.3048" layer="94"/>
<wire x1="88.9" y1="116.84" x2="88.9" y2="106.68" width="0.3048" layer="94"/>
<wire x1="88.9" y1="106.68" x2="78.74" y2="106.68" width="0.3048" layer="94"/>
<wire x1="78.74" y1="106.68" x2="88.9" y2="116.84" width="0.3048" layer="94"/>
<text x="80.264" y="114.3" size="1.778" layer="94">~</text>
<text x="80.264" y="113.284" size="1.778" layer="94">~</text>
<text x="85.598" y="108.966" size="1.778" layer="94">=</text>
<text x="81.026" y="103.378" size="1.778" layer="95">SMPS</text>
<wire x1="106.68" y1="104.14" x2="106.68" y2="107.95" width="0.3048" layer="94"/>
<wire x1="106.68" y1="107.95" x2="106.68" y2="110.49" width="0.3048" layer="94"/>
<wire x1="106.68" y1="110.49" x2="106.68" y2="113.03" width="0.3048" layer="94"/>
<wire x1="106.68" y1="113.03" x2="106.68" y2="121.92" width="0.3048" layer="94"/>
<wire x1="106.68" y1="121.92" x2="157.48" y2="121.92" width="0.3048" layer="94"/>
<wire x1="157.48" y1="121.92" x2="157.48" y2="118.11" width="0.3048" layer="94"/>
<wire x1="157.48" y1="118.11" x2="157.48" y2="115.57" width="0.3048" layer="94"/>
<wire x1="157.48" y1="115.57" x2="157.48" y2="113.03" width="0.3048" layer="94"/>
<wire x1="157.48" y1="113.03" x2="157.48" y2="110.49" width="0.3048" layer="94"/>
<wire x1="157.48" y1="110.49" x2="157.48" y2="107.95" width="0.3048" layer="94"/>
<wire x1="157.48" y1="107.95" x2="157.48" y2="104.14" width="0.3048" layer="94"/>
<wire x1="157.48" y1="104.14" x2="151.13" y2="104.14" width="0.3048" layer="94"/>
<wire x1="120.65" y1="104.14" x2="118.11" y2="104.14" width="0.3048" layer="94"/>
<wire x1="118.11" y1="104.14" x2="115.57" y2="104.14" width="0.3048" layer="94"/>
<wire x1="115.57" y1="104.14" x2="113.03" y2="104.14" width="0.3048" layer="94"/>
<wire x1="113.03" y1="104.14" x2="106.68" y2="104.14" width="0.3048" layer="94"/>
<wire x1="106.68" y1="107.95" x2="109.22" y2="107.95" width="0.3048" layer="94"/>
<wire x1="109.22" y1="107.95" x2="109.22" y2="110.49" width="0.3048" layer="94"/>
<wire x1="109.22" y1="110.49" x2="109.22" y2="113.03" width="0.3048" layer="94"/>
<wire x1="109.22" y1="113.03" x2="106.68" y2="113.03" width="0.3048" layer="94"/>
<wire x1="106.68" y1="110.49" x2="109.22" y2="110.49" width="0.3048" layer="94"/>
<wire x1="113.03" y1="104.14" x2="113.03" y2="106.68" width="0.3048" layer="94"/>
<wire x1="113.03" y1="106.68" x2="115.57" y2="106.68" width="0.3048" layer="94"/>
<wire x1="115.57" y1="106.68" x2="118.11" y2="106.68" width="0.3048" layer="94"/>
<wire x1="118.11" y1="106.68" x2="120.65" y2="106.68" width="0.3048" layer="94"/>
<wire x1="120.65" y1="106.68" x2="120.65" y2="104.14" width="0.3048" layer="94"/>
<wire x1="115.57" y1="106.68" x2="115.57" y2="104.14" width="0.3048" layer="94"/>
<wire x1="118.11" y1="106.68" x2="118.11" y2="104.14" width="0.3048" layer="94"/>
<wire x1="130.81" y1="104.14" x2="128.27" y2="104.14" width="0.3048" layer="94"/>
<wire x1="128.27" y1="104.14" x2="125.73" y2="104.14" width="0.3048" layer="94"/>
<wire x1="125.73" y1="104.14" x2="123.19" y2="104.14" width="0.3048" layer="94"/>
<wire x1="123.19" y1="104.14" x2="120.65" y2="104.14" width="0.3048" layer="94"/>
<wire x1="123.19" y1="104.14" x2="123.19" y2="106.68" width="0.3048" layer="94"/>
<wire x1="123.19" y1="106.68" x2="125.73" y2="106.68" width="0.3048" layer="94"/>
<wire x1="125.73" y1="106.68" x2="128.27" y2="106.68" width="0.3048" layer="94"/>
<wire x1="128.27" y1="106.68" x2="130.81" y2="106.68" width="0.3048" layer="94"/>
<wire x1="130.81" y1="106.68" x2="130.81" y2="104.14" width="0.3048" layer="94"/>
<wire x1="125.73" y1="106.68" x2="125.73" y2="104.14" width="0.3048" layer="94"/>
<wire x1="128.27" y1="106.68" x2="128.27" y2="104.14" width="0.3048" layer="94"/>
<wire x1="140.97" y1="104.14" x2="138.43" y2="104.14" width="0.3048" layer="94"/>
<wire x1="138.43" y1="104.14" x2="135.89" y2="104.14" width="0.3048" layer="94"/>
<wire x1="135.89" y1="104.14" x2="133.35" y2="104.14" width="0.3048" layer="94"/>
<wire x1="133.35" y1="104.14" x2="130.81" y2="104.14" width="0.3048" layer="94"/>
<wire x1="133.35" y1="104.14" x2="133.35" y2="106.68" width="0.3048" layer="94"/>
<wire x1="133.35" y1="106.68" x2="135.89" y2="106.68" width="0.3048" layer="94"/>
<wire x1="135.89" y1="106.68" x2="138.43" y2="106.68" width="0.3048" layer="94"/>
<wire x1="138.43" y1="106.68" x2="140.97" y2="106.68" width="0.3048" layer="94"/>
<wire x1="140.97" y1="106.68" x2="140.97" y2="104.14" width="0.3048" layer="94"/>
<wire x1="135.89" y1="106.68" x2="135.89" y2="104.14" width="0.3048" layer="94"/>
<wire x1="138.43" y1="106.68" x2="138.43" y2="104.14" width="0.3048" layer="94"/>
<wire x1="151.13" y1="104.14" x2="148.59" y2="104.14" width="0.3048" layer="94"/>
<wire x1="148.59" y1="104.14" x2="146.05" y2="104.14" width="0.3048" layer="94"/>
<wire x1="146.05" y1="104.14" x2="143.51" y2="104.14" width="0.3048" layer="94"/>
<wire x1="143.51" y1="104.14" x2="140.97" y2="104.14" width="0.3048" layer="94"/>
<wire x1="143.51" y1="104.14" x2="143.51" y2="106.68" width="0.3048" layer="94"/>
<wire x1="143.51" y1="106.68" x2="146.05" y2="106.68" width="0.3048" layer="94"/>
<wire x1="146.05" y1="106.68" x2="148.59" y2="106.68" width="0.3048" layer="94"/>
<wire x1="148.59" y1="106.68" x2="151.13" y2="106.68" width="0.3048" layer="94"/>
<wire x1="151.13" y1="106.68" x2="151.13" y2="104.14" width="0.3048" layer="94"/>
<wire x1="146.05" y1="106.68" x2="146.05" y2="104.14" width="0.3048" layer="94"/>
<wire x1="148.59" y1="106.68" x2="148.59" y2="104.14" width="0.3048" layer="94"/>
<text x="114.3" y="95.25" size="1.778" layer="95">S1/P3</text>
<text x="124.46" y="95.25" size="1.778" layer="95">Pot1</text>
<text x="134.62" y="95.25" size="1.778" layer="95">Pot2</text>
<text x="146.05" y="95.25" size="1.778" layer="95">S4</text>
<wire x1="157.48" y1="107.95" x2="154.94" y2="107.95" width="0.3048" layer="94"/>
<wire x1="154.94" y1="107.95" x2="154.94" y2="110.49" width="0.3048" layer="94"/>
<wire x1="154.94" y1="110.49" x2="154.94" y2="113.03" width="0.3048" layer="94"/>
<wire x1="154.94" y1="113.03" x2="154.94" y2="115.57" width="0.3048" layer="94"/>
<wire x1="154.94" y1="115.57" x2="154.94" y2="118.11" width="0.3048" layer="94"/>
<wire x1="154.94" y1="118.11" x2="157.48" y2="118.11" width="0.3048" layer="94"/>
<wire x1="154.94" y1="115.57" x2="157.48" y2="115.57" width="0.3048" layer="94"/>
<wire x1="154.94" y1="113.03" x2="157.48" y2="113.03" width="0.3048" layer="94"/>
<wire x1="154.94" y1="110.49" x2="157.48" y2="110.49" width="0.3048" layer="94"/>
<wire x1="180.34" y1="121.92" x2="180.34" y2="104.14" width="0.3048" layer="94"/>
<wire x1="180.34" y1="104.14" x2="195.58" y2="104.14" width="0.3048" layer="94"/>
<wire x1="195.58" y1="104.14" x2="195.58" y2="121.92" width="0.3048" layer="94"/>
<wire x1="195.58" y1="121.92" x2="180.34" y2="121.92" width="0.3048" layer="94"/>
<wire x1="180.34" y1="104.14" x2="177.8" y2="104.14" width="0.3048" layer="94"/>
<wire x1="177.8" y1="104.14" x2="177.8" y2="66.04" width="0.3048" layer="94"/>
<wire x1="177.8" y1="66.04" x2="198.12" y2="66.04" width="0.3048" layer="94"/>
<wire x1="198.12" y1="66.04" x2="198.12" y2="104.14" width="0.3048" layer="94"/>
<wire x1="198.12" y1="104.14" x2="195.58" y2="104.14" width="0.3048" layer="94"/>
<text x="175.26" y="124.46" size="1.778" layer="95">SMC vacuum controller</text>
<text x="119.38" y="114.3" size="1.778" layer="95">PCB
suction device board</text>
<text x="141.224" y="80.518" size="1.778" layer="95">F1 - vacuum pump</text>
<text x="141.224" y="72.898" size="1.778" layer="95">F2 - atm</text>
<text x="230.124" y="72.898" size="1.778" layer="95">F3 - vacuum out</text>
<text x="23.114" y="153.67" size="1.778" layer="95">P1</text>
<text x="231.394" y="153.67" size="1.778" layer="95">P2</text>
</plain>
<instances>
<instance part="FRAME1" gate="G$1" x="0" y="0"/>
<instance part="P1" gate="-1" x="27.94" y="149.86"/>
<instance part="P1" gate="-2" x="27.94" y="144.78"/>
<instance part="P1" gate="-3" x="27.94" y="139.7"/>
<instance part="P2" gate="-1" x="231.14" y="149.86" rot="MR0"/>
<instance part="P2" gate="-2" x="231.14" y="144.78" rot="MR0"/>
<instance part="P2" gate="-3" x="231.14" y="139.7" rot="MR0"/>
<instance part="S1" gate="-1" x="48.26" y="149.86" rot="R270"/>
<instance part="S1" gate="-2" x="48.26" y="144.78" rot="R270"/>
<instance part="S2" gate="-1" x="99.06" y="149.86" rot="R270"/>
<instance part="S2" gate="-2" x="99.06" y="144.78" rot="R270"/>
</instances>
<busses>
</busses>
<nets>
<net name="N$1" class="0">
<segment>
<pinref part="P1" gate="-3" pin="KL"/>
<wire x1="33.02" y1="139.7" x2="58.42" y2="139.7" width="0.1524" layer="91"/>
<pinref part="P2" gate="-3" pin="KL"/>
<wire x1="58.42" y1="139.7" x2="226.06" y2="139.7" width="0.1524" layer="91"/>
<wire x1="78.74" y1="109.22" x2="58.42" y2="109.22" width="0.1524" layer="91"/>
<wire x1="58.42" y1="109.22" x2="58.42" y2="139.7" width="0.1524" layer="91"/>
<junction x="58.42" y="139.7"/>
</segment>
</net>
<net name="N$2" class="0">
<segment>
<pinref part="P1" gate="-1" pin="KL"/>
<pinref part="S1" gate="-1" pin="1"/>
<wire x1="33.02" y1="149.86" x2="43.18" y2="149.86" width="0.1524" layer="91"/>
</segment>
</net>
<net name="N$3" class="0">
<segment>
<pinref part="S1" gate="-2" pin="1"/>
<wire x1="43.18" y1="144.78" x2="33.02" y2="144.78" width="0.1524" layer="91"/>
<pinref part="P1" gate="-2" pin="KL"/>
</segment>
</net>
<net name="N$4" class="0">
<segment>
<pinref part="S1" gate="-1" pin="2"/>
<pinref part="S2" gate="-1" pin="1"/>
<wire x1="53.34" y1="149.86" x2="68.58" y2="149.86" width="0.1524" layer="91"/>
<wire x1="68.58" y1="149.86" x2="93.98" y2="149.86" width="0.1524" layer="91"/>
<wire x1="78.74" y1="114.3" x2="68.58" y2="114.3" width="0.1524" layer="91"/>
<wire x1="68.58" y1="114.3" x2="68.58" y2="149.86" width="0.1524" layer="91"/>
<junction x="68.58" y="149.86"/>
</segment>
</net>
<net name="N$5" class="0">
<segment>
<pinref part="S2" gate="-2" pin="1"/>
<pinref part="S1" gate="-2" pin="2"/>
<wire x1="93.98" y1="144.78" x2="63.5" y2="144.78" width="0.1524" layer="91"/>
<wire x1="63.5" y1="144.78" x2="53.34" y2="144.78" width="0.1524" layer="91"/>
<wire x1="78.74" y1="111.76" x2="63.5" y2="111.76" width="0.1524" layer="91"/>
<wire x1="63.5" y1="111.76" x2="63.5" y2="144.78" width="0.1524" layer="91"/>
<junction x="63.5" y="144.78"/>
</segment>
</net>
<net name="N$6" class="0">
<segment>
<pinref part="S2" gate="-1" pin="2"/>
<pinref part="P2" gate="-1" pin="KL"/>
<wire x1="104.14" y1="149.86" x2="226.06" y2="149.86" width="0.1524" layer="91"/>
</segment>
</net>
<net name="N$7" class="0">
<segment>
<pinref part="P2" gate="-2" pin="KL"/>
<pinref part="S2" gate="-2" pin="2"/>
<wire x1="226.06" y1="144.78" x2="104.14" y2="144.78" width="0.1524" layer="91"/>
</segment>
</net>
<net name="N$8" class="0">
<segment>
<wire x1="106.68" y1="109.22" x2="88.9" y2="109.22" width="0.1524" layer="91"/>
</segment>
</net>
<net name="N$9" class="0">
<segment>
<wire x1="106.68" y1="111.76" x2="96.52" y2="111.76" width="0.1524" layer="91"/>
<wire x1="96.52" y1="111.76" x2="96.52" y2="114.3" width="0.1524" layer="91"/>
<wire x1="96.52" y1="114.3" x2="88.9" y2="114.3" width="0.1524" layer="91"/>
</segment>
</net>
<net name="N$10" class="0">
<segment>
<wire x1="116.84" y1="104.14" x2="116.84" y2="99.06" width="0.1524" layer="91"/>
</segment>
</net>
<net name="N$11" class="0">
<segment>
<wire x1="119.38" y1="104.14" x2="119.38" y2="99.06" width="0.1524" layer="91"/>
</segment>
</net>
<net name="N$12" class="0">
<segment>
<wire x1="124.46" y1="104.14" x2="124.46" y2="99.06" width="0.1524" layer="91"/>
</segment>
</net>
<net name="N$13" class="0">
<segment>
<wire x1="127" y1="104.14" x2="127" y2="99.06" width="0.1524" layer="91"/>
</segment>
</net>
<net name="N$14" class="0">
<segment>
<wire x1="129.54" y1="104.14" x2="129.54" y2="99.06" width="0.1524" layer="91"/>
</segment>
</net>
<net name="N$15" class="0">
<segment>
<wire x1="134.62" y1="104.14" x2="134.62" y2="99.06" width="0.1524" layer="91"/>
</segment>
</net>
<net name="N$16" class="0">
<segment>
<wire x1="137.16" y1="104.14" x2="137.16" y2="99.06" width="0.1524" layer="91"/>
</segment>
</net>
<net name="N$17" class="0">
<segment>
<wire x1="139.7" y1="104.14" x2="139.7" y2="99.06" width="0.1524" layer="91"/>
</segment>
</net>
<net name="N$18" class="0">
<segment>
<wire x1="144.78" y1="104.14" x2="144.78" y2="99.06" width="0.1524" layer="91"/>
</segment>
</net>
<net name="N$19" class="0">
<segment>
<wire x1="147.32" y1="104.14" x2="147.32" y2="99.06" width="0.1524" layer="91"/>
</segment>
</net>
<net name="N$20" class="0">
<segment>
<wire x1="149.86" y1="104.14" x2="149.86" y2="99.06" width="0.1524" layer="91"/>
</segment>
</net>
<net name="N$21" class="0">
<segment>
<wire x1="157.48" y1="116.84" x2="180.34" y2="116.84" width="0.1524" layer="91"/>
</segment>
</net>
<net name="N$22" class="0">
<segment>
<wire x1="157.48" y1="114.3" x2="180.34" y2="114.3" width="0.1524" layer="91"/>
</segment>
</net>
<net name="N$23" class="0">
<segment>
<wire x1="157.48" y1="111.76" x2="180.34" y2="111.76" width="0.1524" layer="91"/>
</segment>
</net>
<net name="N$24" class="0">
<segment>
<wire x1="157.48" y1="109.22" x2="180.34" y2="109.22" width="0.1524" layer="91"/>
</segment>
</net>
<net name="N$25" class="0">
<segment>
<wire x1="177.8" y1="71.12" x2="142.24" y2="71.12" width="1.016" layer="91"/>
</segment>
<segment>
<wire x1="233.68" y1="71.12" x2="198.12" y2="71.12" width="1.016" layer="91"/>
</segment>
</net>
<net name="N$26" class="0">
<segment>
<wire x1="177.8" y1="78.74" x2="142.24" y2="78.74" width="1.016" layer="91"/>
</segment>
</net>
</nets>
</sheet>
</sheets>
</schematic>
</drawing>
<compatibility>
<note version="6.3" minversion="6.2.2" severity="warning">
Since Version 6.2.2 text objects can contain more than one line,
which will not be processed correctly with this version.
</note>
</compatibility>
</eagle>
