# Supplementary material for: The HARE chip for efficient time-resolved serial synchrotron crystallography
Source: J Synchrotron Radiat. 2020 Feb 27;27(Pt 2):360–70. doi: 10.1107/S1600577520000685 (PMC7064102; doi:10.1107/S1600577520000685)
Supplement: Supplementary file 2 [file s-27-00360-sup2.zip › 09_SupMat9_VacuumControlUnit/electronics/SD controller.brd]

<?xml version="1.0" encoding="utf-8"?>
<!DOCTYPE eagle SYSTEM "eagle.dtd">
<eagle version="7.5.0">
<drawing>
<settings>
<setting alwaysvectorfont="yes"/>
<setting verticaltext="up"/>
</settings>
<grid distance="0.05" unitdist="inch" unit="inch" style="lines" multiple="1" display="no" altdistance="0.025" altunitdist="inch" altunit="inch"/>
<layers>
<layer number="1" name="Top" color="4" fill="1" visible="yes" active="yes"/>
<layer number="16" name="Bottom" color="1" fill="1" visible="yes" active="yes"/>
<layer number="17" name="Pads" color="2" fill="1" visible="yes" active="yes"/>
<layer number="18" name="Vias" color="2" fill="1" visible="yes" active="yes"/>
<layer number="19" name="Unrouted" color="6" fill="1" visible="yes" active="yes"/>
<layer number="20" name="Dimension" color="15" fill="1" visible="yes" active="yes"/>
<layer number="21" name="tPlace" color="7" fill="1" visible="yes" active="yes"/>
<layer number="22" name="bPlace" color="7" fill="1" visible="yes" active="yes"/>
<layer number="23" name="tOrigins" color="15" fill="1" visible="yes" active="yes"/>
<layer number="24" name="bOrigins" color="15" fill="1" visible="yes" active="yes"/>
<layer number="25" name="tNames" color="7" fill="1" visible="yes" active="yes"/>
<layer number="26" name="bNames" color="7" fill="1" visible="yes" active="yes"/>
<layer number="27" name="tValues" color="7" fill="1" visible="yes" active="yes"/>
<layer number="28" name="bValues" color="7" fill="1" visible="yes" active="yes"/>
<layer number="29" name="tStop" color="7" fill="3" visible="no" active="yes"/>
<layer number="30" name="bStop" color="7" fill="6" visible="no" active="yes"/>
<layer number="31" name="tCream" color="7" fill="4" visible="no" active="yes"/>
<layer number="32" name="bCream" color="7" fill="5" visible="no" active="yes"/>
<layer number="33" name="tFinish" color="6" fill="3" visible="no" active="yes"/>
<layer number="34" name="bFinish" color="6" fill="6" visible="no" active="yes"/>
<layer number="35" name="tGlue" color="7" fill="4" visible="no" active="yes"/>
<layer number="36" name="bGlue" color="7" fill="5" visible="no" active="yes"/>
<layer number="37" name="tTest" color="7" fill="1" visible="no" active="yes"/>
<layer number="38" name="bTest" color="7" fill="1" visible="no" active="yes"/>
<layer number="39" name="tKeepout" color="4" fill="11" visible="yes" active="yes"/>
<layer number="40" name="bKeepout" color="1" fill="11" visible="yes" active="yes"/>
<layer number="41" name="tRestrict" color="4" fill="10" visible="yes" active="yes"/>
<layer number="42" name="bRestrict" color="1" fill="10" visible="yes" active="yes"/>
<layer number="43" name="vRestrict" color="2" fill="10" visible="yes" active="yes"/>
<layer number="44" name="Drills" color="7" fill="1" visible="no" active="yes"/>
<layer number="45" name="Holes" color="7" fill="1" visible="yes" active="yes"/>
<layer number="46" name="Milling" color="3" fill="1" visible="no" active="yes"/>
<layer number="47" name="Measures" color="7" fill="1" visible="no" active="yes"/>
<layer number="48" name="Document" color="7" fill="1" visible="yes" active="yes"/>
<layer number="49" name="Reference" color="7" fill="1" visible="yes" active="yes"/>
<layer number="51" name="tDocu" color="7" fill="1" visible="yes" active="yes"/>
<layer number="52" name="bDocu" color="7" fill="1" visible="yes" active="yes"/>
<layer number="90" name="Modules" color="5" fill="1" visible="no" active="no"/>
<layer number="91" name="Nets" color="2" fill="1" visible="no" active="no"/>
<layer number="92" name="Busses" color="1" fill="1" visible="no" active="no"/>
<layer number="93" name="Pins" color="2" fill="1" visible="no" active="no"/>
<layer number="94" name="Symbols" color="4" fill="1" visible="no" active="no"/>
<layer number="95" name="Names" color="7" fill="1" visible="no" active="no"/>
<layer number="96" name="Values" color="7" fill="1" visible="no" active="no"/>
<layer number="97" name="Info" color="7" fill="1" visible="no" active="no"/>
<layer number="98" name="Guide" color="6" fill="1" visible="no" active="no"/>
<layer number="99" name="SpiceOrder" color="5" fill="1" visible="no" active="no"/>
</layers>
<board>
<plain>
<wire x1="0" y1="0" x2="83.49" y2="0" width="0" layer="20"/>
<wire x1="83.49" y1="0" x2="83.49" y2="67.3" width="0" layer="20"/>
<wire x1="83.49" y1="67.3" x2="0" y2="67.3" width="0" layer="20"/>
<wire x1="0" y1="67.3" x2="0" y2="0" width="0" layer="20"/>
<hole x="3.81" y="3.81" drill="3.2"/>
<hole x="3.81" y="63.5" drill="3.2"/>
<hole x="80.01" y="3.81" drill="3.2"/>
<hole x="80.01" y="63.5" drill="3.2"/>
<text x="64.77" y="52.07" size="1.778" layer="16" rot="MR0">bottom</text>
<rectangle x1="54.61" y1="50.8" x2="66.04" y2="54.61" layer="42"/>
</plain>
<libraries>
<library name="linear">
<description>&lt;b&gt;Linear Devices&lt;/b&gt;&lt;p&gt;
Operational amplifiers,  comparators, voltage regulators, ADCs, DACs, etc.&lt;p&gt;
&lt;author&gt;Created by librarian@cadsoft.de&lt;/author&gt;</description>
<packages>
<package name="TO220V">
<description>&lt;b&gt;TO 200 vertical&lt;/b&gt;</description>
<wire x1="5.08" y1="-1.143" x2="4.953" y2="-4.064" width="0.127" layer="21"/>
<wire x1="4.699" y1="-4.318" x2="4.953" y2="-4.064" width="0.127" layer="21"/>
<wire x1="4.699" y1="-4.318" x2="-4.699" y2="-4.318" width="0.127" layer="21"/>
<wire x1="-4.953" y1="-4.064" x2="-4.699" y2="-4.318" width="0.127" layer="21"/>
<wire x1="-4.953" y1="-4.064" x2="-5.08" y2="-1.143" width="0.127" layer="21"/>
<circle x="-4.4958" y="-3.7084" radius="0.254" width="0.127" layer="21"/>
<pad name="1" x="-2.54" y="-2.54" drill="1.016" shape="long" rot="R90"/>
<pad name="2" x="0" y="-2.54" drill="1.016" shape="long" rot="R90"/>
<pad name="3" x="2.54" y="-2.54" drill="1.016" shape="long" rot="R90"/>
<text x="-5.08" y="-6.0452" size="1.27" layer="25" ratio="10">&gt;NAME</text>
<text x="-5.08" y="-7.62" size="1.27" layer="27" ratio="10">&gt;VALUE</text>
<text x="-3.175" y="-3.175" size="1.27" layer="51" ratio="10">1</text>
<text x="-0.635" y="-3.175" size="1.27" layer="51" ratio="10">2</text>
<text x="1.905" y="-3.175" size="1.27" layer="51" ratio="10">3</text>
<rectangle x1="-5.334" y1="-0.762" x2="5.334" y2="0" layer="21"/>
<rectangle x1="-5.334" y1="-1.27" x2="-3.429" y2="-0.762" layer="21"/>
<rectangle x1="-1.651" y1="-1.27" x2="-0.889" y2="-0.762" layer="21"/>
<rectangle x1="-3.429" y1="-1.27" x2="-1.651" y2="-0.762" layer="51"/>
<rectangle x1="0.889" y1="-1.27" x2="1.651" y2="-0.762" layer="21"/>
<rectangle x1="3.429" y1="-1.27" x2="5.334" y2="-0.762" layer="21"/>
<rectangle x1="-0.889" y1="-1.27" x2="0.889" y2="-0.762" layer="51"/>
<rectangle x1="1.651" y1="-1.27" x2="3.429" y2="-0.762" layer="51"/>
</package>
<package name="DIL08">
<description>&lt;b&gt;Dual In Line Package&lt;/b&gt;</description>
<wire x1="5.08" y1="2.921" x2="-5.08" y2="2.921" width="0.1524" layer="21"/>
<wire x1="-5.08" y1="-2.921" x2="5.08" y2="-2.921" width="0.1524" layer="21"/>
<wire x1="5.08" y1="2.921" x2="5.08" y2="-2.921" width="0.1524" layer="21"/>
<wire x1="-5.08" y1="2.921" x2="-5.08" y2="1.016" width="0.1524" layer="21"/>
<wire x1="-5.08" y1="-2.921" x2="-5.08" y2="-1.016" width="0.1524" layer="21"/>
<wire x1="-5.08" y1="1.016" x2="-5.08" y2="-1.016" width="0.1524" layer="21" curve="-180"/>
<pad name="1" x="-3.81" y="-3.81" drill="0.8128" diameter="1.27" rot="R90"/>
<pad name="2" x="-1.27" y="-3.81" drill="0.8128" diameter="1.27" rot="R90"/>
<pad name="7" x="-1.27" y="3.81" drill="0.8128" diameter="1.27" rot="R90"/>
<pad name="8" x="-3.81" y="3.81" drill="0.8128" diameter="1.27" rot="R90"/>
<pad name="3" x="1.27" y="-3.81" drill="0.8128" diameter="1.27" rot="R90"/>
<pad name="4" x="3.81" y="-3.81" drill="0.8128" diameter="1.27" rot="R90"/>
<pad name="6" x="1.27" y="3.81" drill="0.8128" diameter="1.27" rot="R90"/>
<pad name="5" x="3.81" y="3.81" drill="0.8128" diameter="1.27" rot="R90"/>
<text x="-5.334" y="-2.921" size="1.27" layer="25" ratio="10" rot="R90">&gt;NAME</text>
<text x="-3.556" y="-0.635" size="1.27" layer="27" ratio="10">&gt;VALUE</text>
</package>
</packages>
</library>
<library name="con-wago-500">
<description>&lt;b&gt;Wago Screw Clamps&lt;/b&gt;&lt;p&gt;
Grid 5.00 mm&lt;p&gt;
&lt;author&gt;Created by librarian@cadsoft.de&lt;/author&gt;</description>
<packages>
<package name="W237-102">
<description>&lt;b&gt;WAGO SCREW CLAMP&lt;/b&gt;</description>
<wire x1="-3.491" y1="-2.286" x2="-1.484" y2="-0.279" width="0.254" layer="51"/>
<wire x1="1.488" y1="-2.261" x2="3.469" y2="-0.254" width="0.254" layer="51"/>
<wire x1="-4.989" y1="-5.461" x2="4.993" y2="-5.461" width="0.1524" layer="21"/>
<wire x1="4.993" y1="3.734" x2="4.993" y2="3.531" width="0.1524" layer="21"/>
<wire x1="4.993" y1="3.734" x2="-4.989" y2="3.734" width="0.1524" layer="21"/>
<wire x1="-4.989" y1="-5.461" x2="-4.989" y2="-3.073" width="0.1524" layer="21"/>
<wire x1="-4.989" y1="-3.073" x2="-3.389" y2="-3.073" width="0.1524" layer="21"/>
<wire x1="-3.389" y1="-3.073" x2="-1.611" y2="-3.073" width="0.1524" layer="51"/>
<wire x1="-1.611" y1="-3.073" x2="1.615" y2="-3.073" width="0.1524" layer="21"/>
<wire x1="3.393" y1="-3.073" x2="4.993" y2="-3.073" width="0.1524" layer="21"/>
<wire x1="-4.989" y1="-3.073" x2="-4.989" y2="3.531" width="0.1524" layer="21"/>
<wire x1="4.993" y1="-3.073" x2="4.993" y2="-5.461" width="0.1524" layer="21"/>
<wire x1="-4.989" y1="3.531" x2="4.993" y2="3.531" width="0.1524" layer="21"/>
<wire x1="-4.989" y1="3.531" x2="-4.989" y2="3.734" width="0.1524" layer="21"/>
<wire x1="4.993" y1="3.531" x2="4.993" y2="-3.073" width="0.1524" layer="21"/>
<wire x1="1.615" y1="-3.073" x2="3.393" y2="-3.073" width="0.1524" layer="51"/>
<circle x="-2.5" y="-1.27" radius="1.4986" width="0.1524" layer="51"/>
<circle x="-2.5" y="2.2098" radius="0.508" width="0.1524" layer="21"/>
<circle x="2.5038" y="-1.27" radius="1.4986" width="0.1524" layer="51"/>
<circle x="2.5038" y="2.2098" radius="0.508" width="0.1524" layer="21"/>
<pad name="1" x="-2.5" y="-1.27" drill="1.1938" shape="long" rot="R90"/>
<pad name="2" x="2.5" y="-1.27" drill="1.1938" shape="long" rot="R90"/>
<text x="-5.04" y="-7.62" size="1.27" layer="27" ratio="10">&gt;VALUE</text>
<text x="-3.8462" y="-5.0038" size="1.27" layer="25" ratio="10">&gt;NAME</text>
<text x="-4.532" y="0.635" size="1.27" layer="21" ratio="10">1</text>
<text x="0.421" y="0.635" size="1.27" layer="21" ratio="10">2</text>
</package>
<package name="W237-103">
<description>&lt;b&gt;WAGO SCREW CLAMP&lt;/b&gt;</description>
<wire x1="4.093" y1="-2.255" x2="5.897" y2="-0.299" width="0.254" layer="51"/>
<wire x1="-0.911" y1="-2.331" x2="0.994" y2="-0.299" width="0.254" layer="51"/>
<wire x1="-5.991" y1="-2.306" x2="-3.984" y2="-0.299" width="0.254" layer="51"/>
<wire x1="-7.489" y1="-5.481" x2="7.497" y2="-5.481" width="0.1524" layer="21"/>
<wire x1="7.497" y1="3.714" x2="7.497" y2="3.511" width="0.1524" layer="21"/>
<wire x1="7.497" y1="3.714" x2="-7.489" y2="3.714" width="0.1524" layer="21"/>
<wire x1="-7.489" y1="-5.481" x2="-7.489" y2="-3.093" width="0.1524" layer="21"/>
<wire x1="-7.489" y1="-3.093" x2="-5.889" y2="-3.093" width="0.1524" layer="21"/>
<wire x1="-5.889" y1="-3.093" x2="-4.111" y2="-3.093" width="0.1524" layer="51"/>
<wire x1="-4.111" y1="-3.093" x2="-0.885" y2="-3.093" width="0.1524" layer="21"/>
<wire x1="0.893" y1="-3.093" x2="4.119" y2="-3.093" width="0.1524" layer="21"/>
<wire x1="5.897" y1="-3.093" x2="7.497" y2="-3.093" width="0.1524" layer="21"/>
<wire x1="-7.489" y1="-3.093" x2="-7.489" y2="3.511" width="0.1524" layer="21"/>
<wire x1="7.497" y1="-3.093" x2="7.497" y2="-5.481" width="0.1524" layer="21"/>
<wire x1="7.497" y1="3.511" x2="-7.489" y2="3.511" width="0.1524" layer="21"/>
<wire x1="7.497" y1="3.511" x2="7.497" y2="-3.093" width="0.1524" layer="21"/>
<wire x1="-7.489" y1="3.511" x2="-7.489" y2="3.714" width="0.1524" layer="21"/>
<wire x1="-0.885" y1="-3.093" x2="0.893" y2="-3.093" width="0.1524" layer="51"/>
<wire x1="4.119" y1="-3.093" x2="5.897" y2="-3.093" width="0.1524" layer="51"/>
<circle x="-5" y="-1.29" radius="1.4986" width="0.1524" layer="51"/>
<circle x="5.0076" y="-1.29" radius="1.4986" width="0.1524" layer="51"/>
<circle x="-5" y="2.1898" radius="0.508" width="0.1524" layer="21"/>
<circle x="5.0076" y="2.1898" radius="0.508" width="0.1524" layer="21"/>
<circle x="0.0038" y="-1.29" radius="1.4986" width="0.1524" layer="51"/>
<circle x="0.0038" y="2.1898" radius="0.508" width="0.1524" layer="21"/>
<pad name="1" x="-5" y="-1.29" drill="1.1938" shape="long" rot="R90"/>
<pad name="2" x="0" y="-1.29" drill="1.1938" shape="long" rot="R90"/>
<pad name="3" x="5" y="-1.29" drill="1.1938" shape="long" rot="R90"/>
<text x="-6.905" y="0.615" size="1.27" layer="51" ratio="10">1</text>
<text x="-1.8504" y="0.5642" size="1.27" layer="51" ratio="10">2</text>
<text x="3.1534" y="0.615" size="1.27" layer="51" ratio="10">3</text>
<text x="-5.3048" y="-4.9476" size="1.27" layer="27" ratio="10">&gt;VALUE</text>
<text x="-5.6858" y="-7.4622" size="1.27" layer="25" ratio="10">&gt;NAME</text>
</package>
<package name="W237-4">
<description>&lt;b&gt;WAGO SCREW CLAMP&lt;/b&gt;</description>
<wire x1="-8.491" y1="-2.286" x2="-6.484" y2="-0.279" width="0.254" layer="51"/>
<wire x1="-3.512" y1="-2.261" x2="-1.531" y2="-0.254" width="0.254" layer="51"/>
<wire x1="1.517" y1="-2.286" x2="3.524" y2="-0.279" width="0.254" layer="51"/>
<wire x1="6.495" y1="-2.261" x2="8.477" y2="-0.254" width="0.254" layer="51"/>
<wire x1="-9.989" y1="-5.461" x2="10.001" y2="-5.461" width="0.1524" layer="21"/>
<wire x1="10.001" y1="3.734" x2="10.001" y2="3.531" width="0.1524" layer="21"/>
<wire x1="10.001" y1="3.734" x2="-9.989" y2="3.734" width="0.1524" layer="21"/>
<wire x1="-9.989" y1="-5.461" x2="-9.989" y2="-3.073" width="0.1524" layer="21"/>
<wire x1="-9.989" y1="-3.073" x2="-8.389" y2="-3.073" width="0.1524" layer="21"/>
<wire x1="-8.389" y1="-3.073" x2="-6.611" y2="-3.073" width="0.1524" layer="51"/>
<wire x1="-6.611" y1="-3.073" x2="-3.385" y2="-3.073" width="0.1524" layer="21"/>
<wire x1="-1.607" y1="-3.073" x2="1.619" y2="-3.073" width="0.1524" layer="21"/>
<wire x1="3.397" y1="-3.073" x2="6.622" y2="-3.073" width="0.1524" layer="21"/>
<wire x1="8.4" y1="-3.073" x2="10.001" y2="-3.073" width="0.1524" layer="21"/>
<wire x1="-9.989" y1="-3.073" x2="-9.989" y2="3.531" width="0.1524" layer="21"/>
<wire x1="10.001" y1="-3.073" x2="10.001" y2="-5.461" width="0.1524" layer="21"/>
<wire x1="-9.989" y1="3.531" x2="10.001" y2="3.531" width="0.1524" layer="21"/>
<wire x1="-9.989" y1="3.531" x2="-9.989" y2="3.734" width="0.1524" layer="21"/>
<wire x1="10.001" y1="3.531" x2="10.001" y2="-3.073" width="0.1524" layer="21"/>
<wire x1="-3.385" y1="-3.073" x2="-1.607" y2="-3.073" width="0.1524" layer="51"/>
<wire x1="1.619" y1="-3.073" x2="3.397" y2="-3.073" width="0.1524" layer="51"/>
<wire x1="6.622" y1="-3.073" x2="8.4" y2="-3.073" width="0.1524" layer="51"/>
<circle x="-7.5" y="-1.27" radius="1.4986" width="0.1524" layer="51"/>
<circle x="-7.5" y="2.2098" radius="0.508" width="0.1524" layer="21"/>
<circle x="-2.4962" y="-1.27" radius="1.4986" width="0.1524" layer="51"/>
<circle x="-2.4962" y="2.2098" radius="0.508" width="0.1524" layer="21"/>
<circle x="2.5076" y="-1.27" radius="1.4986" width="0.1524" layer="51"/>
<circle x="2.5076" y="2.2098" radius="0.508" width="0.1524" layer="21"/>
<circle x="7.5114" y="-1.27" radius="1.4986" width="0.1524" layer="51"/>
<circle x="7.5114" y="2.2098" radius="0.508" width="0.1524" layer="21"/>
<pad name="1" x="-7.5" y="-1.27" drill="1.1938" shape="long" rot="R90"/>
<pad name="2" x="-2.5" y="-1.27" drill="1.1938" shape="long" rot="R90"/>
<pad name="3" x="2.5" y="-1.27" drill="1.1938" shape="long" rot="R90"/>
<pad name="4" x="7.5" y="-1.27" drill="1.1938" shape="long" rot="R90"/>
<text x="-7.6524" y="-5.0292" size="1.27" layer="27" ratio="10">&gt;VALUE</text>
<text x="-8.7446" y="-7.4422" size="1.27" layer="25" ratio="10">&gt;NAME</text>
<text x="-9.532" y="0.635" size="1.27" layer="51" ratio="10">1</text>
<text x="-4.579" y="0.635" size="1.27" layer="51" ratio="10">2</text>
<text x="0.4756" y="0.635" size="1.27" layer="51" ratio="10">3</text>
<text x="5.4286" y="0.635" size="1.27" layer="51" ratio="10">4</text>
</package>
</packages>
</library>
<library name="diode">
<description>&lt;b&gt;Diodes&lt;/b&gt;&lt;p&gt;
Based on the following sources:
&lt;ul&gt;
&lt;li&gt;Motorola : www.onsemi.com
&lt;li&gt;Fairchild : www.fairchildsemi.com
&lt;li&gt;Philips : www.semiconductors.com
&lt;li&gt;Vishay : www.vishay.de
&lt;/ul&gt;
&lt;author&gt;Created by librarian@cadsoft.de&lt;/author&gt;</description>
<packages>
<package name="DO41-10">
<description>&lt;B&gt;DIODE&lt;/B&gt;&lt;p&gt;
diameter 2.54 mm, horizontal, grid 10.16 mm</description>
<wire x1="2.032" y1="-1.27" x2="-2.032" y2="-1.27" width="0.1524" layer="21"/>
<wire x1="2.032" y1="-1.27" x2="2.032" y2="1.27" width="0.1524" layer="21"/>
<wire x1="-2.032" y1="1.27" x2="2.032" y2="1.27" width="0.1524" layer="21"/>
<wire x1="-2.032" y1="1.27" x2="-2.032" y2="-1.27" width="0.1524" layer="21"/>
<wire x1="5.08" y1="0" x2="4.064" y2="0" width="0.762" layer="51"/>
<wire x1="-5.08" y1="0" x2="-4.064" y2="0" width="0.762" layer="51"/>
<wire x1="-0.635" y1="0" x2="0" y2="0" width="0.1524" layer="21"/>
<wire x1="1.016" y1="0.635" x2="1.016" y2="-0.635" width="0.1524" layer="21"/>
<wire x1="1.016" y1="-0.635" x2="0" y2="0" width="0.1524" layer="21"/>
<wire x1="0" y1="0" x2="1.524" y2="0" width="0.1524" layer="21"/>
<wire x1="0" y1="0" x2="1.016" y2="0.635" width="0.1524" layer="21"/>
<wire x1="0" y1="0.635" x2="0" y2="0" width="0.1524" layer="21"/>
<wire x1="0" y1="0" x2="0" y2="-0.635" width="0.1524" layer="21"/>
<pad name="A" x="5.08" y="0" drill="1.1176"/>
<pad name="C" x="-5.08" y="0" drill="1.1176"/>
<text x="-2.032" y="1.651" size="1.27" layer="25" ratio="10">&gt;NAME</text>
<text x="-2.032" y="-2.794" size="1.27" layer="27" ratio="10">&gt;VALUE</text>
<rectangle x1="-1.651" y1="-1.27" x2="-1.143" y2="1.27" layer="21"/>
<rectangle x1="2.032" y1="-0.381" x2="3.937" y2="0.381" layer="21"/>
<rectangle x1="-3.937" y1="-0.381" x2="-2.032" y2="0.381" layer="21"/>
</package>
<package name="DO35Z10">
<description>&lt;B&gt;DIODE&lt;/B&gt;&lt;p&gt;
diameter 2 mm, horizontal, grid 10.16mm</description>
<wire x1="5.08" y1="0" x2="4.191" y2="0" width="0.508" layer="51"/>
<wire x1="-5.08" y1="0" x2="-4.191" y2="0" width="0.508" layer="51"/>
<wire x1="-0.635" y1="0" x2="0" y2="0" width="0.1524" layer="21"/>
<wire x1="1.016" y1="0.635" x2="1.016" y2="-0.635" width="0.1524" layer="21"/>
<wire x1="1.016" y1="-0.635" x2="0" y2="0" width="0.1524" layer="21"/>
<wire x1="0" y1="0" x2="1.524" y2="0" width="0.1524" layer="21"/>
<wire x1="0" y1="0" x2="1.016" y2="0.635" width="0.1524" layer="21"/>
<wire x1="0" y1="0" x2="0" y2="-0.635" width="0.1524" layer="21"/>
<wire x1="0.254" y1="0.635" x2="0" y2="0.635" width="0.1524" layer="21"/>
<wire x1="0" y1="0.635" x2="0" y2="0" width="0.1524" layer="21"/>
<wire x1="2.032" y1="1.016" x2="2.286" y2="0.762" width="0.1524" layer="21" curve="-90"/>
<wire x1="-2.286" y1="0.762" x2="-2.032" y2="1.016" width="0.1524" layer="21" curve="-90"/>
<wire x1="-2.286" y1="-0.762" x2="-2.032" y2="-1.016" width="0.1524" layer="21" curve="90"/>
<wire x1="2.032" y1="-1.016" x2="2.286" y2="-0.762" width="0.1524" layer="21" curve="90"/>
<wire x1="2.286" y1="0.762" x2="2.286" y2="-0.762" width="0.1524" layer="21"/>
<wire x1="-2.286" y1="0.762" x2="-2.286" y2="-0.762" width="0.1524" layer="21"/>
<wire x1="-2.032" y1="1.016" x2="2.032" y2="1.016" width="0.1524" layer="21"/>
<wire x1="-2.032" y1="-1.016" x2="2.032" y2="-1.016" width="0.1524" layer="21"/>
<pad name="C" x="-5.08" y="0" drill="0.8128" shape="long"/>
<pad name="A" x="5.08" y="0" drill="0.8128" shape="long"/>
<text x="-2.286" y="1.27" size="1.27" layer="25" ratio="10">&gt;NAME</text>
<text x="-2.286" y="-2.54" size="1.27" layer="27" ratio="10">&gt;VALUE</text>
<rectangle x1="-1.905" y1="-1.016" x2="-1.397" y2="1.016" layer="21"/>
<rectangle x1="2.286" y1="-0.254" x2="4.191" y2="0.254" layer="21"/>
<rectangle x1="-4.191" y1="-0.254" x2="-2.286" y2="0.254" layer="21"/>
</package>
</packages>
</library>
<library name="rcl">
<description>&lt;b&gt;Resistors, Capacitors, Inductors&lt;/b&gt;&lt;p&gt;
Based on the previous libraries:
&lt;ul&gt;
&lt;li&gt;r.lbr
&lt;li&gt;cap.lbr 
&lt;li&gt;cap-fe.lbr
&lt;li&gt;captant.lbr
&lt;li&gt;polcap.lbr
&lt;li&gt;ipc-smd.lbr
&lt;/ul&gt;
All SMD packages are defined according to the IPC specifications and  CECC&lt;p&gt;
&lt;author&gt;Created by librarian@cadsoft.de&lt;/author&gt;&lt;p&gt;
&lt;p&gt;
for Electrolyt Capacitors see also :&lt;p&gt;
www.bccomponents.com &lt;p&gt;
www.panasonic.com&lt;p&gt;
www.kemet.com&lt;p&gt;
http://www.secc.co.jp/pdf/os_e/2004/e_os_all.pdf &lt;b&gt;(SANYO)&lt;/b&gt;
&lt;p&gt;
for trimmer refence see : &lt;u&gt;www.electrospec-inc.com/cross_references/trimpotcrossref.asp&lt;/u&gt;&lt;p&gt;

&lt;table border=0 cellspacing=0 cellpadding=0 width="100%" cellpaddding=0&gt;
&lt;tr valign="top"&gt;

&lt;! &lt;td width="10"&gt;&amp;nbsp;&lt;/td&gt;
&lt;td width="90%"&gt;

&lt;b&gt;&lt;font color="#0000FF" size="4"&gt;TRIM-POT CROSS REFERENCE&lt;/font&gt;&lt;/b&gt;
&lt;P&gt;
&lt;TABLE BORDER=0 CELLSPACING=1 CELLPADDING=2&gt;
  &lt;TR&gt;
    &lt;TD COLSPAN=8&gt;
      &lt;FONT SIZE=3 FACE=ARIAL&gt;&lt;B&gt;RECTANGULAR MULTI-TURN&lt;/B&gt;&lt;/FONT&gt;
    &lt;/TD&gt;
  &lt;/TR&gt;
  &lt;TR&gt;
    &lt;TD ALIGN=CENTER&gt;
      &lt;B&gt;
      &lt;FONT SIZE=3 FACE=ARIAL color="#FF0000"&gt;BOURNS&lt;/FONT&gt;
      &lt;/B&gt;
    &lt;/TD&gt;
    &lt;TD ALIGN=CENTER&gt;
      &lt;B&gt;
      &lt;FONT SIZE=3 FACE=ARIAL color="#FF0000"&gt;BI&amp;nbsp;TECH&lt;/FONT&gt;
      &lt;/B&gt;
    &lt;/TD&gt;
    &lt;TD ALIGN=CENTER&gt;
      &lt;B&gt;
      &lt;FONT SIZE=3 FACE=ARIAL color="#FF0000"&gt;DALE-VISHAY&lt;/FONT&gt;
      &lt;/B&gt;
    &lt;/TD&gt;
    &lt;TD ALIGN=CENTER&gt;
      &lt;B&gt;
      &lt;FONT SIZE=3 FACE=ARIAL color="#FF0000"&gt;PHILIPS/MEPCO&lt;/FONT&gt;
      &lt;/B&gt;
    &lt;/TD&gt;
    &lt;TD ALIGN=CENTER&gt;
      &lt;B&gt;
      &lt;FONT SIZE=3 FACE=ARIAL color="#FF0000"&gt;MURATA&lt;/FONT&gt;
      &lt;/B&gt;
    &lt;/TD&gt;
    &lt;TD ALIGN=CENTER&gt;
      &lt;B&gt;
      &lt;FONT SIZE=3 FACE=ARIAL color="#FF0000"&gt;PANASONIC&lt;/FONT&gt;
      &lt;/B&gt;
    &lt;/TD&gt;
    &lt;TD ALIGN=CENTER&gt;
      &lt;B&gt;
      &lt;FONT SIZE=3 FACE=ARIAL color="#FF0000"&gt;SPECTROL&lt;/FONT&gt;
      &lt;/B&gt;
    &lt;/TD&gt;
    &lt;TD ALIGN=CENTER&gt;
      &lt;B&gt;
      &lt;FONT SIZE=3 FACE=ARIAL color="#FF0000"&gt;MILSPEC&lt;/FONT&gt;
      &lt;/B&gt;
    &lt;/TD&gt;&lt;TD&gt;&amp;nbsp;&lt;/TD&gt;
  &lt;/TR&gt;
  &lt;TR&gt;
    &lt;TD BGCOLOR="#cccccc" ALIGN=CENTER&gt;&lt;FONT FACE=ARIAL SIZE=3 &gt;
      3005P&lt;BR&gt;
      3006P&lt;BR&gt;
      3006W&lt;BR&gt;
      3006Y&lt;BR&gt;
      3009P&lt;BR&gt;
      3009W&lt;BR&gt;
      3009Y&lt;BR&gt;
      3057J&lt;BR&gt;
      3057L&lt;BR&gt;
      3057P&lt;BR&gt;
      3057Y&lt;BR&gt;
      3059J&lt;BR&gt;
      3059L&lt;BR&gt;
      3059P&lt;BR&gt;
      3059Y&lt;BR&gt;&lt;/FONT&gt;
    &lt;/TD&gt;
    &lt;TD BGCOLOR="#cccccc" ALIGN=CENTER&gt;&lt;FONT FACE=ARIAL SIZE=3&gt;
      -&lt;BR&gt;
      89P&lt;BR&gt;
      89W&lt;BR&gt;
      89X&lt;BR&gt;
      89PH&lt;BR&gt;
      76P&lt;BR&gt;
      89XH&lt;BR&gt;
      78SLT&lt;BR&gt;
      78L&amp;nbsp;ALT&lt;BR&gt;
      56P&amp;nbsp;ALT&lt;BR&gt;
      78P&amp;nbsp;ALT&lt;BR&gt;
      T8S&lt;BR&gt;
      78L&lt;BR&gt;
      56P&lt;BR&gt;
      78P&lt;BR&gt;&lt;/FONT&gt;
    &lt;/TD&gt;
    &lt;TD BGCOLOR="#cccccc" ALIGN=CENTER&gt;&lt;FONT FACE=ARIAL SIZE=3&gt;
      -&lt;BR&gt;
      T18/784&lt;BR&gt;
      783&lt;BR&gt;
      781&lt;BR&gt;
      -&lt;BR&gt;
      -&lt;BR&gt;
      -&lt;BR&gt;
      2199&lt;BR&gt;
      1697/1897&lt;BR&gt;
      1680/1880&lt;BR&gt;
      2187&lt;BR&gt;
      -&lt;BR&gt;
      -&lt;BR&gt;
      -&lt;BR&gt;
      -&lt;BR&gt;&lt;/FONT&gt;
    &lt;/TD&gt;
    &lt;TD BGCOLOR="#cccccc" ALIGN=CENTER&gt;&lt;FONT FACE=ARIAL SIZE=3&gt;
      -&lt;BR&gt;
      8035EKP/CT20/RJ-20P&lt;BR&gt;
      -&lt;BR&gt;
      RJ-20X&lt;BR&gt;
      -&lt;BR&gt;
      -&lt;BR&gt;
      -&lt;BR&gt;
      1211L&lt;BR&gt;
      8012EKQ&amp;nbsp;ALT&lt;BR&gt;
      8012EKR&amp;nbsp;ALT&lt;BR&gt;
      1211P&lt;BR&gt;
      8012EKJ&lt;BR&gt;
      8012EKL&lt;BR&gt;
      8012EKQ&lt;BR&gt;
      8012EKR&lt;BR&gt;&lt;/FONT&gt;
    &lt;/TD&gt;
    &lt;TD BGCOLOR="#cccccc" ALIGN=CENTER&gt;&lt;FONT FACE=ARIAL SIZE=3&gt;
      -&lt;BR&gt;
      2101P&lt;BR&gt;
      2101W&lt;BR&gt;
      2101Y&lt;BR&gt;
      -&lt;BR&gt;
      -&lt;BR&gt;
      -&lt;BR&gt;
      -&lt;BR&gt;
      -&lt;BR&gt;
      -&lt;BR&gt;
      -&lt;BR&gt;
      -&lt;BR&gt;
      2102L&lt;BR&gt;
      2102S&lt;BR&gt;
      2102Y&lt;BR&gt;&lt;/FONT&gt;
    &lt;/TD&gt;
    &lt;TD BGCOLOR="#cccccc" ALIGN=CENTER&gt;&lt;FONT FACE=ARIAL SIZE=3&gt;
      -&lt;BR&gt;
      EVMCOG&lt;BR&gt;
      -&lt;BR&gt;
      -&lt;BR&gt;
      -&lt;BR&gt;
      -&lt;BR&gt;
      -&lt;BR&gt;
      -&lt;BR&gt;
      -&lt;BR&gt;
      -&lt;BR&gt;
      -&lt;BR&gt;
      -&lt;BR&gt;
      -&lt;BR&gt;
      -&lt;BR&gt;
      -&lt;BR&gt;&lt;/FONT&gt;
    &lt;/TD&gt;
    &lt;TD BGCOLOR="#cccccc" ALIGN=CENTER&gt;&lt;FONT FACE=ARIAL SIZE=3&gt;
      -&lt;BR&gt;
      43P&lt;BR&gt;
      43W&lt;BR&gt;
      43Y&lt;BR&gt;
      -&lt;BR&gt;
      -&lt;BR&gt;
      -&lt;BR&gt;
      -&lt;BR&gt;
      40L&lt;BR&gt;
      40P&lt;BR&gt;
      40Y&lt;BR&gt;
      70Y-T602&lt;BR&gt;
      70L&lt;BR&gt;
      70P&lt;BR&gt;
      70Y&lt;BR&gt;&lt;/FONT&gt;
    &lt;/TD&gt;
    &lt;TD BGCOLOR="#cccccc" ALIGN=CENTER&gt;&lt;FONT FACE=ARIAL SIZE=3&gt;
      -&lt;BR&gt;
      -&lt;BR&gt;
      -&lt;BR&gt;
      -&lt;BR&gt;
      -&lt;BR&gt;
      -&lt;BR&gt;
      -&lt;BR&gt;
      -&lt;BR&gt;
      RT/RTR12&lt;BR&gt;
      RT/RTR12&lt;BR&gt;
      RT/RTR12&lt;BR&gt;
      -&lt;BR&gt;
      RJ/RJR12&lt;BR&gt;
      RJ/RJR12&lt;BR&gt;
      RJ/RJR12&lt;BR&gt;&lt;/FONT&gt;
    &lt;/TD&gt;
  &lt;/TR&gt;
  &lt;TR&gt;
    &lt;TD COLSPAN=8&gt;&amp;nbsp;
    &lt;/TD&gt;
  &lt;/TR&gt;
  &lt;TR&gt;
    &lt;TD COLSPAN=8&gt;
      &lt;FONT SIZE=4 FACE=ARIAL&gt;&lt;B&gt;SQUARE MULTI-TURN&lt;/B&gt;&lt;/FONT&gt;
    &lt;/TD&gt;
  &lt;/TR&gt;
  &lt;TR&gt;
   &lt;TD ALIGN=CENTER&gt;
      &lt;FONT SIZE=3 FACE=ARIAL&gt;&lt;B&gt;BOURN&lt;/B&gt;&lt;/FONT&gt;
    &lt;/TD&gt;
    &lt;TD ALIGN=CENTER&gt;
      &lt;FONT SIZE=3 FACE=ARIAL&gt;&lt;B&gt;BI&amp;nbsp;TECH&lt;/B&gt;&lt;/FONT&gt;
    &lt;/TD&gt;
    &lt;TD ALIGN=CENTER&gt;
      &lt;FONT SIZE=3 FACE=ARIAL&gt;&lt;B&gt;DALE-VISHAY&lt;/B&gt;&lt;/FONT&gt;
    &lt;/TD&gt;
    &lt;TD ALIGN=CENTER&gt;
      &lt;FONT SIZE=3 FACE=ARIAL&gt;&lt;B&gt;PHILIPS/MEPCO&lt;/B&gt;&lt;/FONT&gt;
    &lt;/TD&gt;
    &lt;TD ALIGN=CENTER&gt;
      &lt;FONT SIZE=3 FACE=ARIAL&gt;&lt;B&gt;MURATA&lt;/B&gt;&lt;/FONT&gt;
    &lt;/TD&gt;
    &lt;TD ALIGN=CENTER&gt;
      &lt;FONT SIZE=3 FACE=ARIAL&gt;&lt;B&gt;PANASONIC&lt;/B&gt;&lt;/FONT&gt;
    &lt;/TD&gt;
    &lt;TD ALIGN=CENTER&gt;
      &lt;FONT SIZE=3 FACE=ARIAL&gt;&lt;B&gt;SPECTROL&lt;/B&gt;&lt;/FONT&gt;
    &lt;/TD&gt;
    &lt;TD ALIGN=CENTER&gt;
      &lt;FONT SIZE=3 FACE=ARIAL&gt;&lt;B&gt;MILSPEC&lt;/B&gt;&lt;/FONT&gt;
    &lt;/TD&gt;
  &lt;/TR&gt;
  &lt;TR&gt;
    &lt;TD BGCOLOR="#cccccc" ALIGN=CENTER&gt;&lt;FONT FACE=ARIAL SIZE=3&gt;
      3250L&lt;BR&gt;
      3250P&lt;BR&gt;
      3250W&lt;BR&gt;
      3250X&lt;BR&gt;
      3252P&lt;BR&gt;
      3252W&lt;BR&gt;
      3252X&lt;BR&gt;
      3260P&lt;BR&gt;
      3260W&lt;BR&gt;
      3260X&lt;BR&gt;
      3262P&lt;BR&gt;
      3262W&lt;BR&gt;
      3262X&lt;BR&gt;
      3266P&lt;BR&gt;
      3266W&lt;BR&gt;
      3266X&lt;BR&gt;
      3290H&lt;BR&gt;
      3290P&lt;BR&gt;
      3290W&lt;BR&gt;
      3292P&lt;BR&gt;
      3292W&lt;BR&gt;
      3292X&lt;BR&gt;
      3296P&lt;BR&gt;
      3296W&lt;BR&gt;
      3296X&lt;BR&gt;
      3296Y&lt;BR&gt;
      3296Z&lt;BR&gt;
      3299P&lt;BR&gt;
      3299W&lt;BR&gt;
      3299X&lt;BR&gt;
      3299Y&lt;BR&gt;
      3299Z&lt;BR&gt;&lt;/FONT&gt;
    &lt;/TD&gt;
    &lt;TD BGCOLOR="#cccccc" ALIGN=CENTER&gt;&lt;FONT FACE=ARIAL SIZE=3&gt;
      -&lt;BR&gt;
      66P&amp;nbsp;ALT&lt;BR&gt;
      66W&amp;nbsp;ALT&lt;BR&gt;
      66X&amp;nbsp;ALT&lt;BR&gt;
      66P&amp;nbsp;ALT&lt;BR&gt;
      66W&amp;nbsp;ALT&lt;BR&gt;
      66X&amp;nbsp;ALT&lt;BR&gt;
      -&lt;BR&gt;
      64W&amp;nbsp;ALT&lt;BR&gt;
      -&lt;BR&gt;
      64P&amp;nbsp;ALT&lt;BR&gt;
      64W&amp;nbsp;ALT&lt;BR&gt;
      64X&amp;nbsp;ALT&lt;BR&gt;
      64P&lt;BR&gt;
      64W&lt;BR&gt;
      64X&lt;BR&gt;
      66X&amp;nbsp;ALT&lt;BR&gt;
      66P&amp;nbsp;ALT&lt;BR&gt;
      66W&amp;nbsp;ALT&lt;BR&gt;
      66P&lt;BR&gt;
      66W&lt;BR&gt;
      66X&lt;BR&gt;
      67P&lt;BR&gt;
      67W&lt;BR&gt;
      67X&lt;BR&gt;
      67Y&lt;BR&gt;
      67Z&lt;BR&gt;
      68P&lt;BR&gt;
      68W&lt;BR&gt;
      68X&lt;BR&gt;
      67Y&amp;nbsp;ALT&lt;BR&gt;
      67Z&amp;nbsp;ALT&lt;BR&gt;&lt;/FONT&gt;
    &lt;/TD&gt;
    &lt;TD BGCOLOR="#cccccc" ALIGN=CENTER&gt;&lt;FONT FACE=ARIAL SIZE=3&gt;
      5050&lt;BR&gt;
      5091&lt;BR&gt;
      5080&lt;BR&gt;
      5087&lt;BR&gt;
      -&lt;BR&gt;
      -&lt;BR&gt;
      -&lt;BR&gt;
      -&lt;BR&gt;
      -&lt;BR&gt;
      -&lt;BR&gt;
      -&lt;BR&gt;
      T63YB&lt;BR&gt;
      T63XB&lt;BR&gt;
      -&lt;BR&gt;
      -&lt;BR&gt;
      -&lt;BR&gt;
      5887&lt;BR&gt;
      5891&lt;BR&gt;
      5880&lt;BR&gt;
      -&lt;BR&gt;
      -&lt;BR&gt;
      -&lt;BR&gt;
      T93Z&lt;BR&gt;
      T93YA&lt;BR&gt;
      T93XA&lt;BR&gt;
      T93YB&lt;BR&gt;
      T93XB&lt;BR&gt;
      -&lt;BR&gt;
      -&lt;BR&gt;
      -&lt;BR&gt;
      -&lt;BR&gt;
      -&lt;BR&gt;&lt;/FONT&gt;
    &lt;/TD&gt;
    &lt;TD BGCOLOR="#cccccc" ALIGN=CENTER&gt;&lt;FONT FACE=ARIAL SIZE=3&gt;
      -&lt;BR&gt;
      -&lt;BR&gt;
      -&lt;BR&gt;
      -&lt;BR&gt;
      -&lt;BR&gt;
      -&lt;BR&gt;
      -&lt;BR&gt;
      -&lt;BR&gt;
      -&lt;BR&gt;
      -&lt;BR&gt;
      8026EKP&lt;BR&gt;
      8026EKW&lt;BR&gt;
      8026EKM&lt;BR&gt;
      8026EKP&lt;BR&gt;
      8026EKB&lt;BR&gt;
      8026EKM&lt;BR&gt;
      1309X&lt;BR&gt;
      1309P&lt;BR&gt;
      1309W&lt;BR&gt;
      8024EKP&lt;BR&gt;
      8024EKW&lt;BR&gt;
      8024EKN&lt;BR&gt;
      RJ-9P/CT9P&lt;BR&gt;
      RJ-9W&lt;BR&gt;
      RJ-9X&lt;BR&gt;
      -&lt;BR&gt;
      -&lt;BR&gt;
      -&lt;BR&gt;
      -&lt;BR&gt;
      -&lt;BR&gt;
      -&lt;BR&gt;
      -&lt;BR&gt;&lt;/FONT&gt;
    &lt;/TD&gt;
    &lt;TD BGCOLOR="#cccccc" ALIGN=CENTER&gt;&lt;FONT FACE=ARIAL SIZE=3&gt;
      -&lt;BR&gt;
      -&lt;BR&gt;
      -&lt;BR&gt;
      -&lt;BR&gt;
      -&lt;BR&gt;
      -&lt;BR&gt;
      -&lt;BR&gt;
      -&lt;BR&gt;
      -&lt;BR&gt;
      -&lt;BR&gt;
      3103P&lt;BR&gt;
      3103Y&lt;BR&gt;
      3103Z&lt;BR&gt;
      3103P&lt;BR&gt;
      3103Y&lt;BR&gt;
      3103Z&lt;BR&gt;
      -&lt;BR&gt;
      -&lt;BR&gt;
      -&lt;BR&gt;
      -&lt;BR&gt;
      -&lt;BR&gt;
      -&lt;BR&gt;
      3105P/3106P&lt;BR&gt;
      3105W/3106W&lt;BR&gt;
      3105X/3106X&lt;BR&gt;
      3105Y/3106Y&lt;BR&gt;
      3105Z/3105Z&lt;BR&gt;
      3102P&lt;BR&gt;
      3102W&lt;BR&gt;
      3102X&lt;BR&gt;
      3102Y&lt;BR&gt;
      3102Z&lt;BR&gt;&lt;/FONT&gt;
    &lt;/TD&gt;
    &lt;TD BGCOLOR="#cccccc" ALIGN=CENTER&gt;&lt;FONT FACE=ARIAL SIZE=3&gt;
      -&lt;BR&gt;
      -&lt;BR&gt;
      -&lt;BR&gt;
      -&lt;BR&gt;
      -&lt;BR&gt;
      -&lt;BR&gt;
      -&lt;BR&gt;
      -&lt;BR&gt;
      -&lt;BR&gt;
      -&lt;BR&gt;
      -&lt;BR&gt;
      -&lt;BR&gt;
      -&lt;BR&gt;
      -&lt;BR&gt;
      -&lt;BR&gt;
      -&lt;BR&gt;
      -&lt;BR&gt;
      -&lt;BR&gt;
      -&lt;BR&gt;
      -&lt;BR&gt;
      -&lt;BR&gt;
      -&lt;BR&gt;
      EVMCBG&lt;BR&gt;
      EVMCCG&lt;BR&gt;
      -&lt;BR&gt;
      -&lt;BR&gt;
      -&lt;BR&gt;
      -&lt;BR&gt;
      -&lt;BR&gt;
      -&lt;BR&gt;
      -&lt;BR&gt;
      -&lt;BR&gt;&lt;/FONT&gt;
    &lt;/TD&gt;
    &lt;TD BGCOLOR="#cccccc" ALIGN=CENTER&gt;&lt;FONT FACE=ARIAL SIZE=3&gt;
      55-1-X&lt;BR&gt;
      55-4-X&lt;BR&gt;
      55-3-X&lt;BR&gt;
      55-2-X&lt;BR&gt;
      -&lt;BR&gt;
      -&lt;BR&gt;
      -&lt;BR&gt;
      -&lt;BR&gt;
      -&lt;BR&gt;
      -&lt;BR&gt;
      -&lt;BR&gt;
      -&lt;BR&gt;
      -&lt;BR&gt;
      -&lt;BR&gt;
      -&lt;BR&gt;
      -&lt;BR&gt;
      50-2-X&lt;BR&gt;
      50-4-X&lt;BR&gt;
      50-3-X&lt;BR&gt;
      -&lt;BR&gt;
      -&lt;BR&gt;
      -&lt;BR&gt;
      64P&lt;BR&gt;
      64W&lt;BR&gt;
      64X&lt;BR&gt;
      64Y&lt;BR&gt;
      64Z&lt;BR&gt;
      -&lt;BR&gt;
      -&lt;BR&gt;
      -&lt;BR&gt;
      -&lt;BR&gt;
      -&lt;BR&gt;&lt;/FONT&gt;
    &lt;/TD&gt;
    &lt;TD BGCOLOR="#cccccc" ALIGN=CENTER&gt;&lt;FONT FACE=ARIAL SIZE=3&gt;
      RT/RTR22&lt;BR&gt;
      RT/RTR22&lt;BR&gt;
      RT/RTR22&lt;BR&gt;
      RT/RTR22&lt;BR&gt;
      RJ/RJR22&lt;BR&gt;
      RJ/RJR22&lt;BR&gt;
      RJ/RJR22&lt;BR&gt;
      RT/RTR26&lt;BR&gt;
      RT/RTR26&lt;BR&gt;
      RT/RTR26&lt;BR&gt;
      RJ/RJR26&lt;BR&gt;
      RJ/RJR26&lt;BR&gt;
      RJ/RJR26&lt;BR&gt;
      RJ/RJR26&lt;BR&gt;
      RJ/RJR26&lt;BR&gt;
      RJ/RJR26&lt;BR&gt;
      RT/RTR24&lt;BR&gt;
      RT/RTR24&lt;BR&gt;
      RT/RTR24&lt;BR&gt;
      RJ/RJR24&lt;BR&gt;
      RJ/RJR24&lt;BR&gt;
      RJ/RJR24&lt;BR&gt;
      RJ/RJR24&lt;BR&gt;
      RJ/RJR24&lt;BR&gt;
      RJ/RJR24&lt;BR&gt;
      -&lt;BR&gt;
      -&lt;BR&gt;
      -&lt;BR&gt;
      -&lt;BR&gt;
      -&lt;BR&gt;
      -&lt;BR&gt;
      -&lt;BR&gt;&lt;/FONT&gt;
    &lt;/TD&gt;
  &lt;/TR&gt;
  &lt;TR&gt;
    &lt;TD COLSPAN=8&gt;&amp;nbsp;
    &lt;/TD&gt;
  &lt;/TR&gt;
  &lt;TR&gt;
    &lt;TD COLSPAN=8&gt;
      &lt;FONT SIZE=4 FACE=ARIAL&gt;&lt;B&gt;SINGLE TURN&lt;/B&gt;&lt;/FONT&gt;
    &lt;/TD&gt;
  &lt;/TR&gt;
  &lt;TR&gt;
    &lt;TD ALIGN=CENTER&gt;
      &lt;FONT SIZE=3 FACE=ARIAL&gt;&lt;B&gt;BOURN&lt;/B&gt;&lt;/FONT&gt;
    &lt;/TD&gt;
    &lt;TD ALIGN=CENTER&gt;
      &lt;FONT SIZE=3 FACE=ARIAL&gt;&lt;B&gt;BI&amp;nbsp;TECH&lt;/B&gt;&lt;/FONT&gt;
    &lt;/TD&gt;
    &lt;TD ALIGN=CENTER&gt;
      &lt;FONT SIZE=3 FACE=ARIAL&gt;&lt;B&gt;DALE-VISHAY&lt;/B&gt;&lt;/FONT&gt;
    &lt;/TD&gt;
    &lt;TD ALIGN=CENTER&gt;
      &lt;FONT SIZE=3 FACE=ARIAL&gt;&lt;B&gt;PHILIPS/MEPCO&lt;/B&gt;&lt;/FONT&gt;
    &lt;/TD&gt;
    &lt;TD ALIGN=CENTER&gt;
      &lt;FONT SIZE=3 FACE=ARIAL&gt;&lt;B&gt;MURATA&lt;/B&gt;&lt;/FONT&gt;
    &lt;/TD&gt;
    &lt;TD ALIGN=CENTER&gt;
      &lt;FONT SIZE=3 FACE=ARIAL&gt;&lt;B&gt;PANASONIC&lt;/B&gt;&lt;/FONT&gt;
    &lt;/TD&gt;
    &lt;TD ALIGN=CENTER&gt;
      &lt;FONT SIZE=3 FACE=ARIAL&gt;&lt;B&gt;SPECTROL&lt;/B&gt;&lt;/FONT&gt;
    &lt;/TD&gt;
    &lt;TD ALIGN=CENTER&gt;
      &lt;FONT SIZE=3 FACE=ARIAL&gt;&lt;B&gt;MILSPEC&lt;/B&gt;&lt;/FONT&gt;
    &lt;/TD&gt;
  &lt;/TR&gt;
  &lt;TR&gt;
    &lt;TD BGCOLOR="#cccccc" ALIGN=CENTER&gt;&lt;FONT FACE=ARIAL SIZE=3&gt;
      3323P&lt;BR&gt;
      3323S&lt;BR&gt;
      3323W&lt;BR&gt;
      3329H&lt;BR&gt;
      3329P&lt;BR&gt;
      3329W&lt;BR&gt;
      3339H&lt;BR&gt;
      3339P&lt;BR&gt;
      3339W&lt;BR&gt;
      3352E&lt;BR&gt;
      3352H&lt;BR&gt;
      3352K&lt;BR&gt;
      3352P&lt;BR&gt;
      3352T&lt;BR&gt;
      3352V&lt;BR&gt;
      3352W&lt;BR&gt;
      3362H&lt;BR&gt;
      3362M&lt;BR&gt;
      3362P&lt;BR&gt;
      3362R&lt;BR&gt;
      3362S&lt;BR&gt;
      3362U&lt;BR&gt;
      3362W&lt;BR&gt;
      3362X&lt;BR&gt;
      3386B&lt;BR&gt;
      3386C&lt;BR&gt;
      3386F&lt;BR&gt;
      3386H&lt;BR&gt;
      3386K&lt;BR&gt;
      3386M&lt;BR&gt;
      3386P&lt;BR&gt;
      3386S&lt;BR&gt;
      3386W&lt;BR&gt;
      3386X&lt;BR&gt;&lt;/FONT&gt;
    &lt;/TD&gt;
    &lt;TD BGCOLOR="#cccccc" ALIGN=CENTER&gt;&lt;FONT FACE=ARIAL SIZE=3&gt;
      25P&lt;BR&gt;
      25S&lt;BR&gt;
      25RX&lt;BR&gt;
      82P&lt;BR&gt;
      82M&lt;BR&gt;
      82PA&lt;BR&gt;
      -&lt;BR&gt;
      -&lt;BR&gt;
      -&lt;BR&gt;
      91E&lt;BR&gt;
      91X&lt;BR&gt;
      91T&lt;BR&gt;
      91B&lt;BR&gt;
      91A&lt;BR&gt;
      91V&lt;BR&gt;
      91W&lt;BR&gt;
      25W&lt;BR&gt;
      25V&lt;BR&gt;
      25P&lt;BR&gt;
      -&lt;BR&gt;
      25S&lt;BR&gt;
      25U&lt;BR&gt;
      25RX&lt;BR&gt;
      25X&lt;BR&gt;
      72XW&lt;BR&gt;
      72XL&lt;BR&gt;
      72PM&lt;BR&gt;
      72RX&lt;BR&gt;
      -&lt;BR&gt;
      72PX&lt;BR&gt;
      72P&lt;BR&gt;
      72RXW&lt;BR&gt;
      72RXL&lt;BR&gt;
      72X&lt;BR&gt;&lt;/FONT&gt;
    &lt;/TD&gt;
    &lt;TD BGCOLOR="#cccccc" ALIGN=CENTER&gt;&lt;FONT FACE=ARIAL SIZE=3&gt;
      -&lt;BR&gt;
      -&lt;BR&gt;
      -&lt;BR&gt;
      T7YB&lt;BR&gt;
      T7YA&lt;BR&gt;
      -&lt;BR&gt;
      -&lt;BR&gt;
      -&lt;BR&gt;
      -&lt;BR&gt;
      -&lt;BR&gt;
      -&lt;BR&gt;
      -&lt;BR&gt;
      -&lt;BR&gt;
      -&lt;BR&gt;
      -&lt;BR&gt;
      -&lt;BR&gt;
      -&lt;BR&gt;
      TXD&lt;BR&gt;
      TYA&lt;BR&gt;
      TYP&lt;BR&gt;
      -&lt;BR&gt;
      TYD&lt;BR&gt;
      TX&lt;BR&gt;
      -&lt;BR&gt;
      150SX&lt;BR&gt;
      100SX&lt;BR&gt;
      102T&lt;BR&gt;
      101S&lt;BR&gt;
      190T&lt;BR&gt;
      150TX&lt;BR&gt;
      101&lt;BR&gt;
      -&lt;BR&gt;
      -&lt;BR&gt;
      101SX&lt;BR&gt;&lt;/FONT&gt;
    &lt;/TD&gt;
    &lt;TD BGCOLOR="#cccccc" ALIGN=CENTER&gt;&lt;FONT FACE=ARIAL SIZE=3&gt;
      ET6P&lt;BR&gt;
      ET6S&lt;BR&gt;
      ET6X&lt;BR&gt;
      RJ-6W/8014EMW&lt;BR&gt;
      RJ-6P/8014EMP&lt;BR&gt;
      RJ-6X/8014EMX&lt;BR&gt;
      TM7W&lt;BR&gt;
      TM7P&lt;BR&gt;
      TM7X&lt;BR&gt;
      -&lt;BR&gt;
      8017SMS&lt;BR&gt;
      -&lt;BR&gt;
      8017SMB&lt;BR&gt;
      8017SMA&lt;BR&gt;
      -&lt;BR&gt;
      -&lt;BR&gt;
      CT-6W&lt;BR&gt;
      CT-6H&lt;BR&gt;
      CT-6P&lt;BR&gt;
      CT-6R&lt;BR&gt;
      -&lt;BR&gt;
      CT-6V&lt;BR&gt;
      CT-6X&lt;BR&gt;
      -&lt;BR&gt;
      -&lt;BR&gt;
      8038EKV&lt;BR&gt;
      -&lt;BR&gt;
      8038EKX&lt;BR&gt;
      -&lt;BR&gt;
      -&lt;BR&gt;
      8038EKP&lt;BR&gt;
      8038EKZ&lt;BR&gt;
      8038EKW&lt;BR&gt;
      -&lt;BR&gt;&lt;/FONT&gt;
    &lt;/TD&gt;
    &lt;TD BGCOLOR="#cccccc" ALIGN=CENTER&gt;&lt;FONT FACE=ARIAL SIZE=3&gt;
      -&lt;BR&gt;
      -&lt;BR&gt;
      -&lt;BR&gt;
      3321H&lt;BR&gt;
      3321P&lt;BR&gt;
      3321N&lt;BR&gt;
      1102H&lt;BR&gt;
      1102P&lt;BR&gt;
      1102T&lt;BR&gt;
      RVA0911V304A&lt;BR&gt;
      -&lt;BR&gt;
      RVA0911H413A&lt;BR&gt;
      RVG0707V100A&lt;BR&gt;
      RVA0607V(H)306A&lt;BR&gt;
      RVA1214H213A&lt;BR&gt;
      -&lt;BR&gt;
      -&lt;BR&gt;
      -&lt;BR&gt;
      -&lt;BR&gt;
      -&lt;BR&gt;
      -&lt;BR&gt;
      -&lt;BR&gt;
      -&lt;BR&gt;
      -&lt;BR&gt;
      3104B&lt;BR&gt;
      3104C&lt;BR&gt;
      3104F&lt;BR&gt;
      3104H&lt;BR&gt;
      -&lt;BR&gt;
      3104M&lt;BR&gt;
      3104P&lt;BR&gt;
      3104S&lt;BR&gt;
      3104W&lt;BR&gt;
      3104X&lt;BR&gt;&lt;/FONT&gt;
    &lt;/TD&gt;
    &lt;TD BGCOLOR="#cccccc" ALIGN=CENTER&gt;&lt;FONT FACE=ARIAL SIZE=3&gt;
      EVMQ0G&lt;BR&gt;
      EVMQIG&lt;BR&gt;
      EVMQ3G&lt;BR&gt;
      EVMS0G&lt;BR&gt;
      EVMQ0G&lt;BR&gt;
      EVMG0G&lt;BR&gt;
      -&lt;BR&gt;
      -&lt;BR&gt;
      -&lt;BR&gt;
      EVMK4GA00B&lt;BR&gt;
      EVM30GA00B&lt;BR&gt;
      EVMK0GA00B&lt;BR&gt;
      EVM38GA00B&lt;BR&gt;
      EVMB6&lt;BR&gt;
      EVLQ0&lt;BR&gt;
      -&lt;BR&gt;
      EVMMSG&lt;BR&gt;
      EVMMBG&lt;BR&gt;
      EVMMAG&lt;BR&gt;
      -&lt;BR&gt;
      -&lt;BR&gt;
      EVMMCS&lt;BR&gt;
      -&lt;BR&gt;
      -&lt;BR&gt;
      -&lt;BR&gt;
      -&lt;BR&gt;
      -&lt;BR&gt;
      EVMM1&lt;BR&gt;
      -&lt;BR&gt;
      -&lt;BR&gt;
      EVMM0&lt;BR&gt;
      -&lt;BR&gt;
      -&lt;BR&gt;
      EVMM3&lt;BR&gt;&lt;/FONT&gt;
    &lt;/TD&gt;
    &lt;TD BGCOLOR="#cccccc" ALIGN=CENTER&gt;&lt;FONT FACE=ARIAL SIZE=3&gt;
      -&lt;BR&gt;
      -&lt;BR&gt;
      -&lt;BR&gt;
      62-3-1&lt;BR&gt;
      62-1-2&lt;BR&gt;
      -&lt;BR&gt;
      -&lt;BR&gt;
      -&lt;BR&gt;
      -&lt;BR&gt;
      -&lt;BR&gt;
      -&lt;BR&gt;
      -&lt;BR&gt;
      -&lt;BR&gt;
      -&lt;BR&gt;
      -&lt;BR&gt;
      -&lt;BR&gt;
      67R&lt;BR&gt;
      -&lt;BR&gt;
      67P&lt;BR&gt;
      -&lt;BR&gt;
      -&lt;BR&gt;
      -&lt;BR&gt;
      -&lt;BR&gt;
      67X&lt;BR&gt;
      63V&lt;BR&gt;
      63S&lt;BR&gt;
      63M&lt;BR&gt;
      -&lt;BR&gt;
      -&lt;BR&gt;
      63H&lt;BR&gt;
      63P&lt;BR&gt;
      -&lt;BR&gt;
      -&lt;BR&gt;
      63X&lt;BR&gt;&lt;/FONT&gt;
    &lt;/TD&gt;
    &lt;TD BGCOLOR="#cccccc" ALIGN=CENTER&gt;&lt;FONT FACE=ARIAL SIZE=3&gt;
      -&lt;BR&gt;
      -&lt;BR&gt;
      -&lt;BR&gt;
      RJ/RJR50&lt;BR&gt;
      RJ/RJR50&lt;BR&gt;
      RJ/RJR50&lt;BR&gt;
      -&lt;BR&gt;
      -&lt;BR&gt;
      -&lt;BR&gt;
      -&lt;BR&gt;
      -&lt;BR&gt;
      -&lt;BR&gt;
      -&lt;BR&gt;
      -&lt;BR&gt;
      -&lt;BR&gt;
      -&lt;BR&gt;
      -&lt;BR&gt;
      -&lt;BR&gt;
      -&lt;BR&gt;
      -&lt;BR&gt;
      -&lt;BR&gt;
      -&lt;BR&gt;
      -&lt;BR&gt;
      -&lt;BR&gt;
      -&lt;BR&gt;
      -&lt;BR&gt;
      -&lt;BR&gt;
      -&lt;BR&gt;
      -&lt;BR&gt;
      -&lt;BR&gt;
      -&lt;BR&gt;
      -&lt;BR&gt;
      -&lt;BR&gt;
      -&lt;BR&gt;&lt;/FONT&gt;
    &lt;/TD&gt;
  &lt;/TR&gt;
&lt;/TABLE&gt;
&lt;P&gt;&amp;nbsp;&lt;P&gt;
&lt;TABLE BORDER=0 CELLSPACING=1 CELLPADDING=3&gt;
  &lt;TR&gt;
    &lt;TD COLSPAN=7&gt;
      &lt;FONT color="#0000FF" SIZE=4 FACE=ARIAL&gt;&lt;B&gt;SMD TRIM-POT CROSS REFERENCE&lt;/B&gt;&lt;/FONT&gt;
      &lt;P&gt;
      &lt;FONT SIZE=4 FACE=ARIAL&gt;&lt;B&gt;MULTI-TURN&lt;/B&gt;&lt;/FONT&gt;
    &lt;/TD&gt;
  &lt;/TR&gt;
  &lt;TR&gt;
    &lt;TD&gt;
      &lt;FONT SIZE=3 FACE=ARIAL&gt;&lt;B&gt;BOURNS&lt;/B&gt;&lt;/FONT&gt;
    &lt;/TD&gt;
    &lt;TD&gt;
      &lt;FONT SIZE=3 FACE=ARIAL&gt;&lt;B&gt;BI&amp;nbsp;TECH&lt;/B&gt;&lt;/FONT&gt;
    &lt;/TD&gt;
    &lt;TD&gt;
      &lt;FONT SIZE=3 FACE=ARIAL&gt;&lt;B&gt;DALE-VISHAY&lt;/B&gt;&lt;/FONT&gt;
    &lt;/TD&gt;
    &lt;TD&gt;
      &lt;FONT SIZE=3 FACE=ARIAL&gt;&lt;B&gt;PHILIPS/MEPCO&lt;/B&gt;&lt;/FONT&gt;
    &lt;/TD&gt;
    &lt;TD&gt;
      &lt;FONT SIZE=3 FACE=ARIAL&gt;&lt;B&gt;PANASONIC&lt;/B&gt;&lt;/FONT&gt;
    &lt;/TD&gt;
    &lt;TD&gt;
      &lt;FONT SIZE=3 FACE=ARIAL&gt;&lt;B&gt;TOCOS&lt;/B&gt;&lt;/FONT&gt;
    &lt;/TD&gt;
    &lt;TD&gt;
      &lt;FONT SIZE=3 FACE=ARIAL&gt;&lt;B&gt;AUX/KYOCERA&lt;/B&gt;&lt;/FONT&gt;
    &lt;/TD&gt;
  &lt;/TR&gt;
  &lt;TR&gt;
    &lt;TD BGCOLOR="#cccccc" ALIGN=CENTER&gt;&lt;FONT FACE=ARIAL SIZE=3&gt;
      3224G&lt;BR&gt;
      3224J&lt;BR&gt;
      3224W&lt;BR&gt;
      3269P&lt;BR&gt;
      3269W&lt;BR&gt;
      3269X&lt;BR&gt;&lt;/FONT&gt;
    &lt;/TD&gt;
    &lt;TD BGCOLOR="#cccccc" ALIGN=CENTER&gt;&lt;FONT FACE=ARIAL SIZE=3&gt;
      44G&lt;BR&gt;
      44J&lt;BR&gt;
      44W&lt;BR&gt;
      84P&lt;BR&gt;
      84W&lt;BR&gt;
      84X&lt;BR&gt;&lt;/FONT&gt;
    &lt;/TD&gt;
    &lt;TD BGCOLOR="#cccccc" ALIGN=CENTER&gt;&lt;FONT FACE=ARIAL SIZE=3&gt;
      -&lt;BR&gt;
      -&lt;BR&gt;
      -&lt;BR&gt;
      ST63Z&lt;BR&gt;
      ST63Y&lt;BR&gt;
      -&lt;BR&gt;&lt;/FONT&gt;
    &lt;/TD&gt;
    &lt;TD BGCOLOR="#cccccc" ALIGN=CENTER&gt;&lt;FONT FACE=ARIAL SIZE=3&gt;
      -&lt;BR&gt;
      -&lt;BR&gt;
      -&lt;BR&gt;
      ST5P&lt;BR&gt;
      ST5W&lt;BR&gt;
      ST5X&lt;BR&gt;&lt;/FONT&gt;
    &lt;/TD&gt;
    &lt;TD BGCOLOR="#cccccc" ALIGN=CENTER&gt;&lt;FONT FACE=ARIAL SIZE=3&gt;
      -&lt;BR&gt;
      -&lt;BR&gt;
      -&lt;BR&gt;
      -&lt;BR&gt;
      -&lt;BR&gt;
      -&lt;BR&gt;&lt;/FONT&gt;
    &lt;/TD&gt;
    &lt;TD BGCOLOR="#cccccc" ALIGN=CENTER&gt;&lt;FONT FACE=ARIAL SIZE=3&gt;
      -&lt;BR&gt;
      -&lt;BR&gt;
      -&lt;BR&gt;
      -&lt;BR&gt;
      -&lt;BR&gt;
      -&lt;BR&gt;&lt;/FONT&gt;
    &lt;/TD&gt;
    &lt;TD BGCOLOR="#cccccc" ALIGN=CENTER&gt;&lt;FONT FACE=ARIAL SIZE=3&gt;
      -&lt;BR&gt;
      -&lt;BR&gt;
      -&lt;BR&gt;
      -&lt;BR&gt;
      -&lt;BR&gt;
      -&lt;BR&gt;&lt;/FONT&gt;
    &lt;/TD&gt;
  &lt;/TR&gt;
  &lt;TR&gt;
    &lt;TD COLSPAN=7&gt;&amp;nbsp;
    &lt;/TD&gt;
  &lt;/TR&gt;
  &lt;TR&gt;
    &lt;TD COLSPAN=7&gt;
      &lt;FONT SIZE=4 FACE=ARIAL&gt;&lt;B&gt;SINGLE TURN&lt;/B&gt;&lt;/FONT&gt;
    &lt;/TD&gt;
  &lt;/TR&gt;
  &lt;TR&gt;
    &lt;TD&gt;
      &lt;FONT SIZE=3 FACE=ARIAL&gt;&lt;B&gt;BOURNS&lt;/B&gt;&lt;/FONT&gt;
    &lt;/TD&gt;
    &lt;TD&gt;
      &lt;FONT SIZE=3 FACE=ARIAL&gt;&lt;B&gt;BI&amp;nbsp;TECH&lt;/B&gt;&lt;/FONT&gt;
    &lt;/TD&gt;
    &lt;TD&gt;
      &lt;FONT SIZE=3 FACE=ARIAL&gt;&lt;B&gt;DALE-VISHAY&lt;/B&gt;&lt;/FONT&gt;
    &lt;/TD&gt;
    &lt;TD&gt;
      &lt;FONT SIZE=3 FACE=ARIAL&gt;&lt;B&gt;PHILIPS/MEPCO&lt;/B&gt;&lt;/FONT&gt;
    &lt;/TD&gt;
    &lt;TD&gt;
      &lt;FONT SIZE=3 FACE=ARIAL&gt;&lt;B&gt;PANASONIC&lt;/B&gt;&lt;/FONT&gt;
    &lt;/TD&gt;
    &lt;TD&gt;
      &lt;FONT SIZE=3 FACE=ARIAL&gt;&lt;B&gt;TOCOS&lt;/B&gt;&lt;/FONT&gt;
    &lt;/TD&gt;
    &lt;TD&gt;
      &lt;FONT SIZE=3 FACE=ARIAL&gt;&lt;B&gt;AUX/KYOCERA&lt;/B&gt;&lt;/FONT&gt;
    &lt;/TD&gt;
  &lt;/TR&gt;
  &lt;TR&gt;
    &lt;TD BGCOLOR="#cccccc" ALIGN=CENTER&gt;&lt;FONT FACE=ARIAL SIZE=3&gt;
      3314G&lt;BR&gt;
      3314J&lt;BR&gt;
      3364A/B&lt;BR&gt;
      3364C/D&lt;BR&gt;
      3364W/X&lt;BR&gt;
      3313G&lt;BR&gt;
      3313J&lt;BR&gt;&lt;/FONT&gt;
    &lt;/TD&gt;
    &lt;TD BGCOLOR="#cccccc" ALIGN=CENTER&gt;&lt;FONT FACE=ARIAL SIZE=3&gt;
      23B&lt;BR&gt;
      23A&lt;BR&gt;
      21X&lt;BR&gt;
      21W&lt;BR&gt;
      -&lt;BR&gt;
      22B&lt;BR&gt;
      22A&lt;BR&gt;&lt;/FONT&gt;
    &lt;/TD&gt;
    &lt;TD BGCOLOR="#cccccc" ALIGN=CENTER&gt;&lt;FONT FACE=ARIAL SIZE=3&gt;
      ST5YL/ST53YL&lt;BR&gt;
      ST5YJ/5T53YJ&lt;BR&gt;
      ST-23A&lt;BR&gt;
      ST-22B&lt;BR&gt;
      ST-22&lt;BR&gt;
      -&lt;BR&gt;
      -&lt;BR&gt;&lt;/FONT&gt;
    &lt;/TD&gt;
    &lt;TD BGCOLOR="#cccccc" ALIGN=CENTER&gt;&lt;FONT FACE=ARIAL SIZE=3&gt;
      ST-4B&lt;BR&gt;
      ST-4A&lt;BR&gt;
      -&lt;BR&gt;
      -&lt;BR&gt;
      -&lt;BR&gt;
      ST-3B&lt;BR&gt;
      ST-3A&lt;BR&gt;&lt;/FONT&gt;
    &lt;/TD&gt;
    &lt;TD BGCOLOR="#cccccc" ALIGN=CENTER&gt;&lt;FONT FACE=ARIAL SIZE=3&gt;
      -&lt;BR&gt;
      EVM-6YS&lt;BR&gt;
      EVM-1E&lt;BR&gt;
      EVM-1G&lt;BR&gt;
      EVM-1D&lt;BR&gt;
      -&lt;BR&gt;
      -&lt;BR&gt;&lt;/FONT&gt;
    &lt;/TD&gt;
    &lt;TD BGCOLOR="#cccccc" ALIGN=CENTER&gt;&lt;FONT FACE=ARIAL SIZE=3&gt;
      G4B&lt;BR&gt;
      G4A&lt;BR&gt;
      TR04-3S1&lt;BR&gt;
      TRG04-2S1&lt;BR&gt;
      -&lt;BR&gt;
      -&lt;BR&gt;
      -&lt;BR&gt;&lt;/FONT&gt;
    &lt;/TD&gt;
    &lt;TD BGCOLOR="#cccccc" ALIGN=CENTER&gt;&lt;FONT FACE=ARIAL SIZE=3&gt;
      -&lt;BR&gt;
      -&lt;BR&gt;
      DVR-43A&lt;BR&gt;
      CVR-42C&lt;BR&gt;
      CVR-42A/C&lt;BR&gt;
      -&lt;BR&gt;
      -&lt;BR&gt;&lt;/FONT&gt;
    &lt;/TD&gt;
  &lt;/TR&gt;
&lt;/TABLE&gt;
&lt;P&gt;
&lt;FONT SIZE=4 FACE=ARIAL&gt;&lt;B&gt;ALT =&amp;nbsp;ALTERNATE&lt;/B&gt;&lt;/FONT&gt;
&lt;P&gt;

&amp;nbsp;
&lt;P&gt;
&lt;/td&gt;
&lt;/tr&gt;
&lt;/table&gt;</description>
<packages>
<package name="0207/10">
<description>&lt;b&gt;RESISTOR&lt;/b&gt;&lt;p&gt;
type 0207, grid 10 mm</description>
<wire x1="5.08" y1="0" x2="4.064" y2="0" width="0.6096" layer="51"/>
<wire x1="-5.08" y1="0" x2="-4.064" y2="0" width="0.6096" layer="51"/>
<wire x1="-3.175" y1="0.889" x2="-2.921" y2="1.143" width="0.1524" layer="21" curve="-90"/>
<wire x1="-3.175" y1="-0.889" x2="-2.921" y2="-1.143" width="0.1524" layer="21" curve="90"/>
<wire x1="2.921" y1="-1.143" x2="3.175" y2="-0.889" width="0.1524" layer="21" curve="90"/>
<wire x1="2.921" y1="1.143" x2="3.175" y2="0.889" width="0.1524" layer="21" curve="-90"/>
<wire x1="-3.175" y1="-0.889" x2="-3.175" y2="0.889" width="0.1524" layer="21"/>
<wire x1="-2.921" y1="1.143" x2="-2.54" y2="1.143" width="0.1524" layer="21"/>
<wire x1="-2.413" y1="1.016" x2="-2.54" y2="1.143" width="0.1524" layer="21"/>
<wire x1="-2.921" y1="-1.143" x2="-2.54" y2="-1.143" width="0.1524" layer="21"/>
<wire x1="-2.413" y1="-1.016" x2="-2.54" y2="-1.143" width="0.1524" layer="21"/>
<wire x1="2.413" y1="1.016" x2="2.54" y2="1.143" width="0.1524" layer="21"/>
<wire x1="2.413" y1="1.016" x2="-2.413" y2="1.016" width="0.1524" layer="21"/>
<wire x1="2.413" y1="-1.016" x2="2.54" y2="-1.143" width="0.1524" layer="21"/>
<wire x1="2.413" y1="-1.016" x2="-2.413" y2="-1.016" width="0.1524" layer="21"/>
<wire x1="2.921" y1="1.143" x2="2.54" y2="1.143" width="0.1524" layer="21"/>
<wire x1="2.921" y1="-1.143" x2="2.54" y2="-1.143" width="0.1524" layer="21"/>
<wire x1="3.175" y1="-0.889" x2="3.175" y2="0.889" width="0.1524" layer="21"/>
<pad name="1" x="-5.08" y="0" drill="0.8128" shape="octagon"/>
<pad name="2" x="5.08" y="0" drill="0.8128" shape="octagon"/>
<text x="-3.048" y="1.524" size="1.27" layer="25" ratio="10">&gt;NAME</text>
<text x="-2.2606" y="-0.635" size="1.27" layer="27" ratio="10">&gt;VALUE</text>
<rectangle x1="3.175" y1="-0.3048" x2="4.0386" y2="0.3048" layer="21"/>
<rectangle x1="-4.0386" y1="-0.3048" x2="-3.175" y2="0.3048" layer="21"/>
</package>
<package name="C050-025X075">
<description>&lt;b&gt;CAPACITOR&lt;/b&gt;&lt;p&gt;
grid 5 mm, outline 2.5 x 7.5 mm</description>
<wire x1="-0.3048" y1="0.635" x2="-0.3048" y2="0" width="0.3048" layer="21"/>
<wire x1="-0.3048" y1="0" x2="-0.3048" y2="-0.635" width="0.3048" layer="21"/>
<wire x1="-0.3048" y1="0" x2="-1.524" y2="0" width="0.1524" layer="21"/>
<wire x1="0.3302" y1="0.635" x2="0.3302" y2="0" width="0.3048" layer="21"/>
<wire x1="0.3302" y1="0" x2="0.3302" y2="-0.635" width="0.3048" layer="21"/>
<wire x1="0.3302" y1="0" x2="1.524" y2="0" width="0.1524" layer="21"/>
<wire x1="-3.683" y1="1.016" x2="-3.683" y2="-1.016" width="0.1524" layer="21"/>
<wire x1="-3.429" y1="-1.27" x2="3.429" y2="-1.27" width="0.1524" layer="21"/>
<wire x1="3.683" y1="-1.016" x2="3.683" y2="1.016" width="0.1524" layer="21"/>
<wire x1="3.429" y1="1.27" x2="-3.429" y2="1.27" width="0.1524" layer="21"/>
<wire x1="3.429" y1="1.27" x2="3.683" y2="1.016" width="0.1524" layer="21" curve="-90"/>
<wire x1="3.429" y1="-1.27" x2="3.683" y2="-1.016" width="0.1524" layer="21" curve="90"/>
<wire x1="-3.683" y1="-1.016" x2="-3.429" y2="-1.27" width="0.1524" layer="21" curve="90"/>
<wire x1="-3.683" y1="1.016" x2="-3.429" y2="1.27" width="0.1524" layer="21" curve="-90"/>
<pad name="1" x="-2.54" y="0" drill="0.8128" shape="octagon"/>
<pad name="2" x="2.54" y="0" drill="0.8128" shape="octagon"/>
<text x="-3.429" y="1.651" size="1.27" layer="25" ratio="10">&gt;NAME</text>
<text x="-3.429" y="-2.794" size="1.27" layer="27" ratio="10">&gt;VALUE</text>
</package>
<package name="E7,5-16">
<description>&lt;b&gt;ELECTROLYTIC CAPACITOR&lt;/b&gt;&lt;p&gt;
grid 7.62 mm, diameter 16 mm</description>
<wire x1="0.635" y1="0" x2="2.032" y2="0" width="0.1524" layer="21"/>
<wire x1="-0.889" y1="0" x2="-2.032" y2="0" width="0.1524" layer="21"/>
<wire x1="-0.889" y1="1.905" x2="-0.889" y2="0" width="0.1524" layer="21"/>
<wire x1="-0.889" y1="-1.905" x2="-0.254" y2="-1.905" width="0.1524" layer="21"/>
<wire x1="-0.254" y1="-1.905" x2="-0.254" y2="1.905" width="0.1524" layer="21"/>
<wire x1="-0.254" y1="1.905" x2="-0.889" y2="1.905" width="0.1524" layer="21"/>
<wire x1="-0.889" y1="0" x2="-0.889" y2="-1.905" width="0.1524" layer="21"/>
<wire x1="-7.493" y1="0" x2="-5.969" y2="0" width="0.1524" layer="21"/>
<wire x1="-6.731" y1="-0.762" x2="-6.731" y2="0.762" width="0.1524" layer="21"/>
<circle x="0" y="0" radius="8.255" width="0.1524" layer="21"/>
<pad name="-" x="3.81" y="0" drill="1.016" diameter="3.1496" shape="octagon"/>
<pad name="+" x="-3.81" y="0" drill="1.016" diameter="3.1496"/>
<text x="7.874" y="3.81" size="1.778" layer="25" ratio="10">&gt;NAME</text>
<text x="-5.08" y="-4.2926" size="1.778" layer="27" ratio="10">&gt;VALUE</text>
<rectangle x1="0.254" y1="-1.905" x2="0.889" y2="1.905" layer="21"/>
</package>
</packages>
</library>
</libraries>
<attributes>
</attributes>
<variantdefs>
</variantdefs>
<classes>
<class number="0" name="default" width="0" drill="0">
</class>
</classes>
<designrules name="default *">
<description language="de">&lt;b&gt;EAGLE Design Rules&lt;/b&gt;
&lt;p&gt;
Die Standard-Design-Rules sind so gewählt, dass sie für 
die meisten Anwendungen passen. Sollte ihre Platine 
besondere Anforderungen haben, treffen Sie die erforderlichen
Einstellungen hier und speichern die Design Rules unter 
einem neuen Namen ab.</description>
<description language="en">&lt;b&gt;EAGLE Design Rules&lt;/b&gt;
&lt;p&gt;
The default Design Rules have been set to cover
a wide range of applications. Your particular design
may have different requirements, so please make the
necessary adjustments and save your customized
design rules under a new name.</description>
<param name="layerSetup" value="(1*16)"/>
<param name="mtCopper" value="0.035mm 0.035mm 0.035mm 0.035mm 0.035mm 0.035mm 0.035mm 0.035mm 0.035mm 0.035mm 0.035mm 0.035mm 0.035mm 0.035mm 0.035mm 0.035mm"/>
<param name="mtIsolate" value="1.5mm 0.15mm 0.2mm 0.15mm 0.2mm 0.15mm 0.2mm 0.15mm 0.2mm 0.15mm 0.2mm 0.15mm 0.2mm 0.15mm 0.2mm"/>
<param name="mdWireWire" value="8mil"/>
<param name="mdWirePad" value="8mil"/>
<param name="mdWireVia" value="8mil"/>
<param name="mdPadPad" value="8mil"/>
<param name="mdPadVia" value="8mil"/>
<param name="mdViaVia" value="8mil"/>
<param name="mdSmdPad" value="8mil"/>
<param name="mdSmdVia" value="8mil"/>
<param name="mdSmdSmd" value="8mil"/>
<param name="mdViaViaSameLayer" value="8mil"/>
<param name="mnLayersViaInSmd" value="2"/>
<param name="mdCopperDimension" value="40mil"/>
<param name="mdDrill" value="8mil"/>
<param name="mdSmdStop" value="0mil"/>
<param name="msWidth" value="10mil"/>
<param name="msDrill" value="24mil"/>
<param name="msMicroVia" value="9.99mm"/>
<param name="msBlindViaRatio" value="0.5"/>
<param name="rvPadTop" value="0.25"/>
<param name="rvPadInner" value="0.25"/>
<param name="rvPadBottom" value="0.25"/>
<param name="rvViaOuter" value="0.25"/>
<param name="rvViaInner" value="0.25"/>
<param name="rvMicroViaOuter" value="0.25"/>
<param name="rvMicroViaInner" value="0.25"/>
<param name="rlMinPadTop" value="10mil"/>
<param name="rlMaxPadTop" value="20mil"/>
<param name="rlMinPadInner" value="10mil"/>
<param name="rlMaxPadInner" value="20mil"/>
<param name="rlMinPadBottom" value="10mil"/>
<param name="rlMaxPadBottom" value="20mil"/>
<param name="rlMinViaOuter" value="8mil"/>
<param name="rlMaxViaOuter" value="20mil"/>
<param name="rlMinViaInner" value="8mil"/>
<param name="rlMaxViaInner" value="20mil"/>
<param name="rlMinMicroViaOuter" value="4mil"/>
<param name="rlMaxMicroViaOuter" value="20mil"/>
<param name="rlMinMicroViaInner" value="4mil"/>
<param name="rlMaxMicroViaInner" value="20mil"/>
<param name="psTop" value="-1"/>
<param name="psBottom" value="-1"/>
<param name="psFirst" value="-1"/>
<param name="psElongationLong" value="100"/>
<param name="psElongationOffset" value="100"/>
<param name="mvStopFrame" value="1"/>
<param name="mvCreamFrame" value="0"/>
<param name="mlMinStopFrame" value="4mil"/>
<param name="mlMaxStopFrame" value="4mil"/>
<param name="mlMinCreamFrame" value="0mil"/>
<param name="mlMaxCreamFrame" value="0mil"/>
<param name="mlViaStopLimit" value="0mil"/>
<param name="srRoundness" value="0"/>
<param name="srMinRoundness" value="0mil"/>
<param name="srMaxRoundness" value="0mil"/>
<param name="slThermalIsolate" value="10mil"/>
<param name="slThermalsForVias" value="0"/>
<param name="dpMaxLengthDifference" value="10mm"/>
<param name="dpGapFactor" value="2.5"/>
<param name="checkGrid" value="0"/>
<param name="checkAngle" value="0"/>
<param name="checkFont" value="1"/>
<param name="checkRestrict" value="1"/>
<param name="useDiameter" value="13"/>
<param name="maxErrors" value="50"/>
</designrules>
<autorouter>
<pass name="Default">
<param name="RoutingGrid" value="50mil"/>
<param name="AutoGrid" value="1"/>
<param name="Efforts" value="0"/>
<param name="TopRouterVariant" value="1"/>
<param name="tpViaShape" value="round"/>
<param name="PrefDir.1" value="a"/>
<param name="PrefDir.2" value="0"/>
<param name="PrefDir.3" value="0"/>
<param name="PrefDir.4" value="0"/>
<param name="PrefDir.5" value="0"/>
<param name="PrefDir.6" value="0"/>
<param name="PrefDir.7" value="0"/>
<param name="PrefDir.8" value="0"/>
<param name="PrefDir.9" value="0"/>
<param name="PrefDir.10" value="0"/>
<param name="PrefDir.11" value="0"/>
<param name="PrefDir.12" value="0"/>
<param name="PrefDir.13" value="0"/>
<param name="PrefDir.14" value="0"/>
<param name="PrefDir.15" value="0"/>
<param name="PrefDir.16" value="a"/>
<param name="cfVia" value="8"/>
<param name="cfNonPref" value="5"/>
<param name="cfChangeDir" value="2"/>
<param name="cfOrthStep" value="2"/>
<param name="cfDiagStep" value="3"/>
<param name="cfExtdStep" value="0"/>
<param name="cfBonusStep" value="1"/>
<param name="cfMalusStep" value="1"/>
<param name="cfPadImpact" value="4"/>
<param name="cfSmdImpact" value="4"/>
<param name="cfBusImpact" value="0"/>
<param name="cfHugging" value="3"/>
<param name="cfAvoid" value="4"/>
<param name="cfPolygon" value="10"/>
<param name="cfBase.1" value="0"/>
<param name="cfBase.2" value="1"/>
<param name="cfBase.3" value="1"/>
<param name="cfBase.4" value="1"/>
<param name="cfBase.5" value="1"/>
<param name="cfBase.6" value="1"/>
<param name="cfBase.7" value="1"/>
<param name="cfBase.8" value="1"/>
<param name="cfBase.9" value="1"/>
<param name="cfBase.10" value="1"/>
<param name="cfBase.11" value="1"/>
<param name="cfBase.12" value="1"/>
<param name="cfBase.13" value="1"/>
<param name="cfBase.14" value="1"/>
<param name="cfBase.15" value="1"/>
<param name="cfBase.16" value="0"/>
<param name="mnVias" value="20"/>
<param name="mnSegments" value="9999"/>
<param name="mnExtdSteps" value="9999"/>
<param name="mnRipupLevel" value="10"/>
<param name="mnRipupSteps" value="100"/>
<param name="mnRipupTotal" value="100"/>
</pass>
<pass name="Follow-me" refer="Default" active="yes">
</pass>
<pass name="Busses" refer="Default" active="yes">
<param name="cfNonPref" value="4"/>
<param name="cfBusImpact" value="4"/>
<param name="cfHugging" value="0"/>
<param name="mnVias" value="0"/>
</pass>
<pass name="Route" refer="Default" active="yes">
</pass>
<pass name="Optimize1" refer="Default" active="yes">
<param name="cfVia" value="99"/>
<param name="cfExtdStep" value="10"/>
<param name="cfHugging" value="1"/>
<param name="mnExtdSteps" value="1"/>
<param name="mnRipupLevel" value="0"/>
</pass>
<pass name="Optimize2" refer="Optimize1" active="yes">
<param name="cfNonPref" value="0"/>
<param name="cfChangeDir" value="6"/>
<param name="cfExtdStep" value="0"/>
<param name="cfBonusStep" value="2"/>
<param name="cfMalusStep" value="2"/>
<param name="cfPadImpact" value="2"/>
<param name="cfSmdImpact" value="2"/>
<param name="cfHugging" value="0"/>
</pass>
<pass name="Optimize3" refer="Optimize2" active="yes">
<param name="cfChangeDir" value="8"/>
<param name="cfPadImpact" value="0"/>
<param name="cfSmdImpact" value="0"/>
</pass>
<pass name="Optimize4" refer="Optimize3" active="yes">
<param name="cfChangeDir" value="25"/>
</pass>
</autorouter>
<elements>
<element name="IC1" library="linear" package="TO220V" value="TSR 1-24120" x="5.08" y="34.29" rot="R90"/>
<element name="X1" library="con-wago-500" package="W237-102" value="" x="7.62" y="19.05" rot="R270">
<attribute name="OC_FARNELL" value="unknown" x="7.62" y="19.05" size="1.778" layer="27" rot="R270" display="off"/>
<attribute name="OC_NEWARK" value="70K9898" x="7.62" y="19.05" size="1.778" layer="27" rot="R270" display="off"/>
<attribute name="MF" value="" x="7.62" y="19.05" size="1.778" layer="27" rot="R270" display="off"/>
<attribute name="MPN" value="237-102" x="7.62" y="19.05" size="1.778" layer="27" rot="R270" display="off"/>
</element>
<element name="D1" library="diode" package="DO41-10" value="1N4001" x="15.24" y="21.59" rot="R270"/>
<element name="IC2" library="linear" package="DIL08" value="TLC272" x="34.29" y="33.02"/>
<element name="X2" library="con-wago-500" package="W237-103" value="" x="33.02" y="7.62">
<attribute name="OC_FARNELL" value="unknown" x="33.02" y="7.62" size="1.778" layer="27" display="off"/>
<attribute name="OC_NEWARK" value="18M7116" x="33.02" y="7.62" size="1.778" layer="27" display="off"/>
<attribute name="MF" value="" x="33.02" y="7.62" size="1.778" layer="27" display="off"/>
<attribute name="MPN" value="237-103" x="33.02" y="7.62" size="1.778" layer="27" display="off"/>
</element>
<element name="X3" library="con-wago-500" package="W237-103" value="" x="49.53" y="7.62">
<attribute name="OC_FARNELL" value="unknown" x="49.53" y="7.62" size="1.778" layer="27" display="off"/>
<attribute name="OC_NEWARK" value="18M7116" x="49.53" y="7.62" size="1.778" layer="27" display="off"/>
<attribute name="MF" value="" x="49.53" y="7.62" size="1.778" layer="27" display="off"/>
<attribute name="MPN" value="237-103" x="49.53" y="7.62" size="1.778" layer="27" display="off"/>
</element>
<element name="R1" library="rcl" package="0207/10" value="330" x="26.67" y="34.29" rot="R90"/>
<element name="X4" library="con-wago-500" package="W237-4" value="" x="74.93" y="48.26" rot="R90">
<attribute name="OC_FARNELL" value="unknown" x="74.93" y="48.26" size="1.778" layer="27" rot="R90" display="off"/>
<attribute name="OC_NEWARK" value="unknown" x="74.93" y="48.26" size="1.778" layer="27" rot="R90" display="off"/>
<attribute name="MF" value="" x="74.93" y="48.26" size="1.778" layer="27" rot="R90" display="off"/>
<attribute name="MPN" value="" x="74.93" y="48.26" size="1.778" layer="27" rot="R90" display="off"/>
</element>
<element name="R11" library="rcl" package="0207/10" value="100R" x="53.34" y="40.64"/>
<element name="C3" library="rcl" package="E7,5-16" value="470u" x="13.97" y="52.07" rot="R270"/>
<element name="C4" library="rcl" package="C050-025X075" value="1u" x="20.32" y="33.02" rot="R270"/>
<element name="R2" library="rcl" package="0207/10" value="2k2" x="31.75" y="19.05" rot="R90"/>
<element name="C1" library="rcl" package="C050-025X075" value="1u" x="35.56" y="21.59" rot="R270"/>
<element name="C2" library="rcl" package="E7,5-16" value="470u" x="69.85" y="24.13" rot="R270"/>
<element name="R3" library="rcl" package="0207/10" value="1M" x="53.34" y="31.75" rot="R180"/>
<element name="X5" library="con-wago-500" package="W237-103" value="" x="66.04" y="7.62">
<attribute name="OC_FARNELL" value="unknown" x="66.04" y="7.62" size="1.778" layer="27" display="off"/>
<attribute name="OC_NEWARK" value="18M7116" x="66.04" y="7.62" size="1.778" layer="27" display="off"/>
<attribute name="MF" value="" x="66.04" y="7.62" size="1.778" layer="27" display="off"/>
<attribute name="MPN" value="237-103" x="66.04" y="7.62" size="1.778" layer="27" display="off"/>
</element>
<element name="R4" library="rcl" package="0207/10" value="100R" x="46.99" y="19.05" rot="R90"/>
<element name="IC3" library="linear" package="DIL08" value="TLC272" x="34.29" y="52.07"/>
<element name="D2" library="diode" package="DO35Z10" value="5V1" x="20.32" y="21.59" rot="R270"/>
<element name="X6" library="con-wago-500" package="W237-103" value="" x="16.51" y="7.62">
<attribute name="OC_FARNELL" value="unknown" x="16.51" y="7.62" size="1.778" layer="27" display="off"/>
<attribute name="MPN" value="237-103" x="16.51" y="7.62" size="1.778" layer="27" display="off"/>
<attribute name="OC_NEWARK" value="18M7116" x="16.51" y="7.62" size="1.778" layer="27" display="off"/>
<attribute name="MF" value="" x="16.51" y="7.62" size="1.778" layer="27" display="off"/>
</element>
<element name="R5" library="rcl" package="0207/10" value="2k2" x="16.51" y="34.29" rot="R270"/>
<element name="R6" library="rcl" package="0207/10" value="47k" x="39.37" y="44.45"/>
<element name="R7" library="rcl" package="0207/10" value="10k" x="53.34" y="44.45"/>
<element name="C5" library="rcl" package="C050-025X075" value="1u" x="48.26" y="52.07" rot="R90"/>
<element name="R8" library="rcl" package="0207/10" value="10k" x="24.13" y="34.29" rot="R90"/>
<element name="R9" library="rcl" package="0207/10" value="1M" x="25.4" y="44.45"/>
<element name="R10" library="rcl" package="0207/10" value="100R" x="53.34" y="58.42"/>
<element name="C6" library="rcl" package="C050-025X075" value="1u" x="59.69" y="24.13" rot="R270"/>
<element name="C7" library="rcl" package="C050-025X075" value="1u" x="50.8" y="35.56"/>
<element name="R12" library="rcl" package="0207/10" value="10k" x="22.86" y="21.59" rot="R270"/>
</elements>
<signals>
<signal name="GND">
<contactref element="X1" pad="1"/>
<contactref element="IC1" pad="2"/>
<contactref element="IC2" pad="4"/>
<contactref element="X4" pad="3"/>
<polygon width="0.6096" layer="16" isolate="0.254" orphans="yes" rank="3">
<vertex x="0" y="0"/>
<vertex x="0" y="67.31"/>
<vertex x="83.82" y="67.31"/>
<vertex x="83.82" y="0"/>
</polygon>
<contactref element="C3" pad="-"/>
<contactref element="C4" pad="2"/>
<contactref element="C1" pad="2"/>
<contactref element="X2" pad="1"/>
<contactref element="C2" pad="-"/>
<contactref element="R3" pad="1"/>
<contactref element="IC3" pad="4"/>
<contactref element="D2" pad="A"/>
<contactref element="R7" pad="2"/>
<contactref element="C5" pad="2"/>
<contactref element="X6" pad="1"/>
<contactref element="R10" pad="2"/>
<contactref element="C6" pad="2"/>
<contactref element="C7" pad="2"/>
<contactref element="R12" pad="1"/>
</signal>
<signal name="N$1">
<contactref element="X1" pad="2"/>
<contactref element="D1" pad="A"/>
<wire x1="6.35" y1="16.55" x2="15.2" y2="16.55" width="1.27" layer="16"/>
<wire x1="15.2" y1="16.55" x2="15.24" y2="16.51" width="1.27" layer="16"/>
</signal>
<signal name="+24V">
<contactref element="D1" pad="C"/>
<contactref element="IC1" pad="1"/>
<contactref element="X4" pad="4"/>
<wire x1="17.78" y1="64.77" x2="11.43" y2="58.42" width="2.54" layer="16"/>
<wire x1="11.43" y1="58.42" x2="2.54" y2="49.53" width="2.54" layer="16"/>
<wire x1="2.54" y1="49.53" x2="2.54" y2="34.29" width="2.54" layer="16"/>
<wire x1="2.54" y1="34.29" x2="5.08" y2="31.75" width="1.27" layer="16"/>
<wire x1="5.08" y1="31.75" x2="7.62" y2="31.75" width="1.27" layer="16"/>
<wire x1="76.2" y1="55.76" x2="76.2" y2="58.42" width="2.54" layer="16"/>
<wire x1="76.2" y1="58.42" x2="69.85" y2="64.77" width="2.54" layer="16"/>
<wire x1="69.85" y1="64.77" x2="17.78" y2="64.77" width="2.54" layer="16"/>
<contactref element="C3" pad="+"/>
<wire x1="13.97" y1="55.88" x2="11.43" y2="58.42" width="1.27" layer="16"/>
<wire x1="15.24" y1="26.67" x2="10.16" y2="31.75" width="1.27" layer="16"/>
<wire x1="10.16" y1="31.75" x2="7.62" y2="31.75" width="1.27" layer="16"/>
</signal>
<signal name="+12V">
<contactref element="IC1" pad="3"/>
<contactref element="IC2" pad="8"/>
<contactref element="C4" pad="1"/>
<contactref element="IC3" pad="8"/>
<contactref element="R5" pad="1"/>
<contactref element="R6" pad="1"/>
<polygon width="0.6096" layer="16" isolate="0.254" orphans="yes">
<vertex x="17.78" y="34.29"/>
<vertex x="17.78" y="48.26"/>
<vertex x="25.4" y="55.88"/>
<vertex x="34.29" y="55.88"/>
<vertex x="34.29" y="34.29"/>
</polygon>
<wire x1="7.62" y1="36.83" x2="11.43" y2="36.83" width="1.27" layer="16"/>
<wire x1="11.43" y1="36.83" x2="13.97" y2="39.37" width="1.27" layer="16"/>
<wire x1="13.97" y1="39.37" x2="16.51" y2="39.37" width="1.27" layer="16"/>
<wire x1="16.51" y1="39.37" x2="20.32" y2="39.37" width="1.27" layer="16"/>
</signal>
<signal name="N$16">
<contactref element="R11" pad="2"/>
<contactref element="X4" pad="2"/>
<wire x1="58.42" y1="40.64" x2="64.77" y2="40.64" width="1.27" layer="16"/>
<wire x1="64.77" y1="40.64" x2="69.85" y2="45.72" width="1.27" layer="16"/>
<wire x1="69.85" y1="45.72" x2="76.16" y2="45.72" width="1.27" layer="16"/>
<wire x1="76.16" y1="45.72" x2="76.2" y2="45.76" width="1.27" layer="16"/>
</signal>
<signal name="N$3">
<contactref element="IC2" pad="2"/>
<contactref element="IC2" pad="1"/>
<contactref element="R4" pad="2"/>
<wire x1="39.37" y1="31.75" x2="34.29" y2="31.75" width="1.27" layer="16"/>
<wire x1="34.29" y1="31.75" x2="33.02" y2="30.48" width="1.27" layer="16"/>
<wire x1="33.02" y1="30.48" x2="33.02" y2="29.21" width="1.27" layer="16"/>
<wire x1="30.48" y1="29.21" x2="33.02" y2="29.21" width="1.27" layer="16"/>
<wire x1="39.37" y1="31.75" x2="46.99" y2="24.13" width="1.27" layer="16"/>
</signal>
<signal name="N$5">
<contactref element="R2" pad="2"/>
<contactref element="C1" pad="1"/>
<contactref element="IC2" pad="3"/>
<contactref element="X5" pad="1"/>
<wire x1="31.75" y1="24.13" x2="35.56" y2="24.13" width="1.27" layer="16"/>
<wire x1="35.56" y1="29.21" x2="35.56" y2="24.13" width="1.27" layer="16"/>
<wire x1="61.04" y1="6.33" x2="61.04" y2="8.81" width="1.27" layer="16"/>
<wire x1="61.04" y1="8.81" x2="49.53" y2="20.32" width="1.27" layer="16"/>
<wire x1="49.53" y1="20.32" x2="45.72" y2="20.32" width="1.27" layer="16"/>
<wire x1="45.72" y1="20.32" x2="41.91" y2="24.13" width="1.27" layer="16"/>
<wire x1="41.91" y1="24.13" x2="35.56" y2="24.13" width="1.27" layer="16"/>
</signal>
<signal name="N$2">
<contactref element="R1" pad="1"/>
<contactref element="X2" pad="3"/>
<wire x1="38.1" y1="11.43" x2="38.1" y2="6.41" width="1.27" layer="16"/>
<wire x1="38.1" y1="6.41" x2="38.02" y2="6.33" width="1.27" layer="16"/>
<wire x1="26.67" y1="29.21" x2="27.305" y2="28.575" width="1.27" layer="16"/>
<wire x1="27.305" y1="28.575" x2="27.305" y2="22.225" width="1.27" layer="16"/>
<wire x1="27.305" y1="22.225" x2="38.1" y2="11.43" width="1.27" layer="16"/>
</signal>
<signal name="N$4">
<contactref element="X2" pad="2"/>
<contactref element="R2" pad="1"/>
<wire x1="31.75" y1="13.97" x2="31.75" y2="12.7" width="1.27" layer="16"/>
<wire x1="31.75" y1="12.7" x2="33.02" y2="11.43" width="1.27" layer="16"/>
<wire x1="33.02" y1="11.43" x2="33.02" y2="6.33" width="1.27" layer="16"/>
</signal>
<signal name="N$6">
<contactref element="X3" pad="2"/>
<contactref element="X3" pad="3"/>
<contactref element="C2" pad="+"/>
<contactref element="X5" pad="3"/>
<wire x1="49.53" y1="6.33" x2="54.53" y2="6.33" width="1.27" layer="16"/>
<wire x1="71.04" y1="6.33" x2="71.04" y2="6.27" width="1.27" layer="16"/>
<wire x1="71.04" y1="6.27" x2="67.31" y2="2.54" width="1.27" layer="16"/>
<wire x1="67.31" y1="2.54" x2="58.32" y2="2.54" width="1.27" layer="16"/>
<wire x1="58.32" y1="2.54" x2="54.53" y2="6.33" width="1.27" layer="16"/>
<wire x1="71.04" y1="6.33" x2="71.04" y2="13.89" width="1.27" layer="16"/>
<wire x1="71.04" y1="13.89" x2="74.93" y2="17.78" width="1.27" layer="16"/>
<wire x1="74.93" y1="17.78" x2="74.93" y2="22.86" width="1.27" layer="16"/>
<wire x1="74.93" y1="22.86" x2="69.85" y2="27.94" width="1.27" layer="16"/>
<contactref element="C6" pad="1"/>
<wire x1="59.69" y1="26.67" x2="64.77" y2="26.67" width="1.27" layer="16"/>
<wire x1="64.77" y1="26.67" x2="66.04" y2="27.94" width="1.27" layer="16"/>
<wire x1="66.04" y1="27.94" x2="69.85" y2="27.94" width="1.27" layer="16"/>
</signal>
<signal name="N$7">
<contactref element="IC2" pad="6"/>
<contactref element="IC2" pad="7"/>
<contactref element="R11" pad="1"/>
<wire x1="33.02" y1="36.83" x2="35.56" y2="36.83" width="1.27" layer="16"/>
<wire x1="48.26" y1="40.64" x2="38.1" y2="40.64" width="1.27" layer="16"/>
<wire x1="38.1" y1="40.64" x2="35.56" y2="38.1" width="1.27" layer="16"/>
<wire x1="35.56" y1="38.1" x2="35.56" y2="36.83" width="1.27" layer="16"/>
</signal>
<signal name="N$8">
<contactref element="IC2" pad="5"/>
<contactref element="R3" pad="2"/>
<contactref element="X5" pad="2"/>
<wire x1="66.04" y1="8.89" x2="45.72" y2="29.21" width="1.27" layer="16"/>
<wire x1="45.72" y1="29.21" x2="38.1" y2="36.83" width="1.27" layer="16"/>
<wire x1="48.26" y1="31.75" x2="45.72" y2="29.21" width="1.27" layer="16"/>
<wire x1="66.04" y1="6.33" x2="66.04" y2="8.89" width="1.27" layer="16"/>
<contactref element="C7" pad="1"/>
<wire x1="48.26" y1="35.56" x2="48.26" y2="31.75" width="1.27" layer="16"/>
</signal>
<signal name="N$9">
<contactref element="X3" pad="1"/>
<contactref element="R4" pad="1"/>
<wire x1="46.99" y1="13.97" x2="46.99" y2="12.7" width="1.27" layer="16"/>
<wire x1="46.99" y1="12.7" x2="44.53" y2="10.24" width="1.27" layer="16"/>
<wire x1="44.53" y1="6.33" x2="44.53" y2="10.24" width="1.27" layer="16"/>
</signal>
<signal name="N$10">
<contactref element="R5" pad="2"/>
<contactref element="D2" pad="C"/>
<wire x1="16.51" y1="29.21" x2="17.78" y2="29.21" width="1.27" layer="16"/>
<wire x1="17.78" y1="29.21" x2="20.32" y2="26.67" width="1.27" layer="16"/>
<contactref element="X6" pad="3"/>
<wire x1="21.51" y1="6.33" x2="21.51" y2="5" width="1.27" layer="16"/>
<wire x1="21.51" y1="5" x2="19.05" y2="2.54" width="1.27" layer="16"/>
<wire x1="19.05" y1="2.54" x2="15.24" y2="2.54" width="1.27" layer="16"/>
<wire x1="15.24" y1="2.54" x2="13.97" y2="3.81" width="1.27" layer="16"/>
<wire x1="13.97" y1="3.81" x2="13.97" y2="10.16" width="1.27" layer="16"/>
<wire x1="13.97" y1="10.16" x2="17.78" y2="13.97" width="1.27" layer="16"/>
<wire x1="17.78" y1="13.97" x2="17.78" y2="19.05" width="1.27" layer="16"/>
<wire x1="17.78" y1="19.05" x2="20.32" y2="21.59" width="1.27" layer="16"/>
<wire x1="20.32" y1="21.59" x2="20.32" y2="26.67" width="1.27" layer="16"/>
</signal>
<signal name="N$12">
<contactref element="R6" pad="2"/>
<contactref element="R7" pad="1"/>
<contactref element="IC3" pad="2"/>
<contactref element="C5" pad="1"/>
<wire x1="48.26" y1="49.53" x2="48.26" y2="44.45" width="1.27" layer="16"/>
<wire x1="33.02" y1="48.26" x2="36.83" y2="44.45" width="1.27" layer="16"/>
<wire x1="36.83" y1="44.45" x2="44.45" y2="44.45" width="1.27" layer="16"/>
<wire x1="44.45" y1="44.45" x2="48.26" y2="44.45" width="1.27" layer="16"/>
</signal>
<signal name="N$13">
<contactref element="X6" pad="2"/>
<contactref element="R8" pad="1"/>
<wire x1="16.51" y1="6.33" x2="16.51" y2="7.62" width="1.27" layer="16"/>
<contactref element="R12" pad="2"/>
<wire x1="22.86" y1="16.51" x2="22.86" y2="13.97" width="1.27" layer="16"/>
<wire x1="22.86" y1="13.97" x2="16.51" y2="7.62" width="1.27" layer="16"/>
<wire x1="22.86" y1="16.51" x2="22.86" y2="20.32" width="1.27" layer="16"/>
<wire x1="22.86" y1="20.32" x2="25.4" y2="22.86" width="1.27" layer="16"/>
<wire x1="25.4" y1="22.86" x2="25.4" y2="27.94" width="1.27" layer="16"/>
<wire x1="25.4" y1="27.94" x2="24.13" y2="29.21" width="1.27" layer="16"/>
</signal>
<signal name="N$15">
<contactref element="IC3" pad="1"/>
<contactref element="R1" pad="2"/>
<contactref element="R9" pad="2"/>
<wire x1="26.67" y1="39.37" x2="30.48" y2="43.18" width="1.27" layer="16"/>
<wire x1="30.48" y1="43.18" x2="30.48" y2="44.45" width="1.27" layer="16"/>
<wire x1="30.48" y1="48.26" x2="30.48" y2="44.45" width="1.27" layer="16"/>
</signal>
<signal name="N$11">
<contactref element="R8" pad="2"/>
<contactref element="IC3" pad="3"/>
<wire x1="24.13" y1="39.37" x2="24.13" y2="44.45" width="1.27" layer="16"/>
<wire x1="24.13" y1="44.45" x2="24.13" y2="45.72" width="1.27" layer="16"/>
<wire x1="24.13" y1="45.72" x2="29.21" y2="50.8" width="1.27" layer="16"/>
<wire x1="29.21" y1="50.8" x2="34.29" y2="50.8" width="1.27" layer="16"/>
<wire x1="34.29" y1="50.8" x2="35.56" y2="49.53" width="1.27" layer="16"/>
<wire x1="35.56" y1="49.53" x2="35.56" y2="48.26" width="1.27" layer="16"/>
<contactref element="R9" pad="1"/>
<wire x1="20.32" y1="44.45" x2="24.13" y2="44.45" width="1.27" layer="16"/>
</signal>
<signal name="N$14">
<contactref element="IC3" pad="6"/>
<contactref element="IC3" pad="7"/>
<wire x1="35.56" y1="55.88" x2="33.02" y2="55.88" width="1.27" layer="16"/>
</signal>
<signal name="N$17">
<contactref element="R10" pad="1"/>
<contactref element="IC3" pad="5"/>
<wire x1="48.26" y1="58.42" x2="40.64" y2="58.42" width="1.27" layer="16"/>
<wire x1="40.64" y1="58.42" x2="38.1" y2="55.88" width="1.27" layer="16"/>
</signal>
</signals>
</board>
</drawing>
</eagle>
